# Supplementary material for: Spina bifida, diplomyelia, and Chiari-like malformation in an Aberdeen Angus calf
Source: BMC Vet Res. 2025 Oct 28;21:633. doi: 10.1186/s12917-025-05108-w (PMC12560442; doi:10.1186/s12917-025-05108-w)
Supplement: Supplementary file 1 — Supplementary Material 1. [file 12917_2025_5108_MOESM1_ESM.xlsx]

## Sheet: Tabelle1
Gene	Keyword for literature research	BTA	Position	rs number	Variant type	Base change	Genotype case	reads case	Genotype sire	reads sire	SIFT	Polyphen
BRAF	dysraphic disorder	4	104039778	X	intron_variant	G>GT	1/1	0,15	0/1	6,5	X	X
BRAF	dysraphic disorder	4	104105979	X	intron_variant	T>TA	1/1	0,17	0/1	7,6	X	X
CAMK2D	type II chiari malformation	6	11973137	X	intron_variant	A>T	0/1	2,10	0/1	7,5	X	X
CDC40	type II chiari malformation	9	40041965	rs525914864	upstream_gene_variant	C>T	1/1	0,20	0/1	8,6	X	X
CDR2	cerebellar displacement	25	20035421	rs451881006	5_prime_UTR_variant	G>A	1/1	0,9	0/1	0,3	X	X
DDR2	type II chiari malformation	3	6739935	rs445962893	intron_variant	A>G	1/1	0,10	0/1	7,3	X	X
ELL	type II chiari malformation	7	4675114	rs469882301	intron_variant	C>T	1/1	0,15	0/1	6,10	X	X
ELL	type II chiari malformation	7	4728689	rs461068389	intron_variant	A>G	1/1	0,12	0/1	5,10	X	X
FGF14	cerebellar displacement	12	78228688	rs519363567	intron_variant, WARNING_TRANSCRIPT_NO_START_CODON	A>G	1/1	0,11	0/1	6,10	X	X
FGF14	cerebellar displacement	12	78228708	X	intron_variant, WARNING_TRANSCRIPT_NO_START_CODON	ATGTG>A	1/1	0,11	0/1	6,11	X	X
GRM7	dysraphic disorder	22	19087428	X	splice_acceptor_variant&intron_variant|HIGH	C>CTTGATAT	0/1	11,3	0/0	23,0	X	X
GYG1	type II chiari malformation	1	119170783	X	intron_variant|MODIFIER	G>GT	1/1	0,18	0/1	5,7	X	X
HECW2	dysraphic disorder	2	84773238	rs453219892	intron_variant|MODIFIER	T>C	1/1	0,8	0/1	4,5	X	X
HECW2	dysraphic disorder	2	84880244	rs441199453	intron_variant|MODIFIER	G>A	1/1	0,10	0/1	4,4	X	X
KIF14	cerebellar displacement	16	79243733	X	intron_variant|MODIFIER	G>A	1/1	0,10	0/1	0,4	X	X
KIF14	cerebellar displacement	16	79251635	X	intron_variant|MODIFIER	A>G	1/1	0,8	0/1	0,4	X	X
KLHL1	cerebellar displacement	12	44096394	X	intron_variant|MODIFIER	A>ATTATTAT	1/1	0,29	0/1	10,9	X	X
KLHL1	cerebellar displacement	12	44096395	X	intron_variant|MODIFIER	GGGA>G	1/1	0,29	0/1	10,9	X	X
KLHL1	cerebellar displacement	12	44096400	X	intron_variant|MODIFIER	A>ATTATATATTCATATATT	1/1	0,28	0/1	10,10	X	X
KLHL1	cerebellar displacement	12	44105882	X	intron_variant|MODIFIER	T>TG	1/1	0,13	0/1	13,2	X	X
KLHL1	cerebellar displacement	12	44136332	X	intron_variant|MODIFIER	C>CA	1/1	0,16	0/1	10,12	X	X
NF1	spinal dysraphism/dysraphic disorder	19	18794067	rs467173859	intron_variant|MODIFIER	C>T	1/1	0,8	0/1	6,12	X	X
NF1	spinal dysraphism/dysraphic disorder	19	18845691	rs465108453	intron_variant|MODIFIER	C>T	1/1	1,10	0/1	9,6	X	X
OPHN1	cerebellar displacement/occipital hypoplasia/internal hydrocephalus	30	82472578	X	intron_variant|MODIFIER	G>GA	0/1	4,7	0/0	4,0	X	X
PRKCB	spina bifida/type II chiari malformation/internal hydrocephalus	25	21742082	X	intron_variant|MODIFIER	TTC>T	1/1	0,16	0/1	8,5	X	X
PRKCB	spina bifida/type II chiari malformation/internal hydrocephalus	25	21742088	X	intron_variant|MODIFIER	A>AGAATCTT	1/1	0,17	0/1	8,7	X	X
SALL1	arnold-chiari malformation/arnold-chiari like/chiari-like malformation/type II chiari malformation	18	19761427	rs208383237	intergenic_region|MODIFIER	G>T	1/1	0,19	0/1	16,9	X	X
SALL1	arnold-chiari malformation/arnold-chiari like/chiari-like malformation/type II chiari malformation	18	19765576	rs434551210	intergenic_region|MODIFIER	G>A	1/1	0,11	0/1	4,8	X	X
SALL1	arnold-chiari malformation/arnold-chiari like/chiari-like malformation/type II chiari malformation	18	19971144	rs441825277	intergenic_region|MODIFIER	A>G	1/1	0,13	0/1	10,9	X	X
SALL1	arnold-chiari malformation/arnold-chiari like/chiari-like malformation/type II chiari malformation	18	19974325	rs210244518	intergenic_region|MODIFIER	G>A	1/1	0,18	0/1	9,9	X	X
SAP130	type II chiari malformation	2	4482008	rs1116267757	intron_variant|MODIFIER	A>G	1/1	0,9	0/1	9,5	X	X
SEPSECS	occipital hypoplasia	6	44720944	rs458909985	intron_variant|MODIFIER	G>T	1/1	0,16	0/1	14,7	X	X
SLC4A4	dysraphic disorder	6	86846901	rs797923776	intergenic_region|MODIFIER	C>T	1/1	0,7	0/1	0,4	X	X
SPATA16	arnold-chiari malformation/chiari-like malformation/caudal occipital malformation	1	93983992	X	intergenic_region|MODIFIER	T>C	1/1	0,13	0/1	2,4	X	X
SPATA16	arnold-chiari malformation/chiari-like malformation/caudal occipital malformation	1	93983993	X	intergenic_region|MODIFIER	A>C	1/1	0,13	0/1	2,4	X	X
STT3B	dysraphic disorder	22	5883959	X	intergenic_region|MODIFIER	T>TA	1/1	0,11	0/1	7,6	X	X
UHRF1	type II chiari malformation	7	19196854	rs445704364	intergenic_region|MODIFIER	A>T	1/1	0,18	0/1	9,7	X	X
UHRF1	type II chiari malformation	7	19198009	rs458024066	intergenic_region|MODIFIER	C>T	1/1	0,15	0/1	4,8	X	X
UHRF1	type II chiari malformation	7	19260134	rs464538707	upstream_gene_variant|MODIFIER	T>C	1/1	0,26	0/1	8,8	X	X
VEGFA	internal hydrocephalus/hydrocephalus	23	17288688	rs457294255	intron_variant|MODIFIER	C>T	1/1	0,13	0/1	9,15	X	X
VEGFA	internal hydrocephalus/hydrocephalus	23	17509858	rs799920606	intergenic_region|MODIFIER	A>G	1/1	0,8	0/1	7,4	X	X
VEGFA	internal hydrocephalus/hydrocephalus	23	17509859	rs482219434	intergenic_region|MODIFIER	A>G	1/1	0,8	0/1	7,4	X	X
VPS53	occipital hypoplasia	19	22158095	rs799208115	intron_variant|MODIFIER	A>T	1/1	0,16	0/1	8,4	X	X
WASF1	dysraphic disorder	9	40041965	rs525914864	intron_variant|MODIFIER	C>T	1/1	0,20	0/1	8,6	X	X
WASF1	dysraphic disorder	9	40082705	X	intron_variant|MODIFIER	A>AT	1/1	0,11	0/1	3,8	X	X
