# Supplementary material for: Spina bifida, diplomyelia, and Chiari-like malformation in an Aberdeen Angus calf
Source: BMC Vet Res. 2025 Oct 28;21:633. doi: 10.1186/s12917-025-05108-w (PMC12560442; doi:10.1186/s12917-025-05108-w)
Supplement: Supplementary file 2 — Supplementary Material 2. [file 12917_2025_5108_MOESM2_ESM.xlsx]

## Sheet: Tabelle1
BTA	Position	rs-Number	Type of variant	Reference	Alteration	Genotype in the case	Genotype in the sire
10	99784	rs467172422	S	G	T	1/1	0/1
10	100761	rs433880983	S	C	T	1/1	0/1
10	329939	rs460221939	S	G	A	1/1	0/1
10	349468	rs434423064	S	A	T	1/1	0/1
10	371699	rs516171941	I	C	CT	1/1	0/1
10	584638	rs432864201	S	T	A	1/1	0/1
10	587425	10:587425	S	G	T	1/1	0/1
10	617570	rs438364425	S	G	A	1/1	0/1
10	674842	rs445902555	I	AC	A	1/1	0/1
10	853045	rs481803937	S	G	T	1/1	0/1
10	879531	rs473461694	S	C	T	1/1	0/1
10	990064	10:990064	I	A	ATAAAACG	1/1	0/1
10	993708	10:993708	S	T	C	1/1	0/1
10	1020589	rs466041042	S	C	G	1/1	0/1
10	1089811	rs445748026	S	G	A	1/1	0/1
10	1131855	rs451357346	S	G	A	1/1	0/1
10	1217883	rs477154898	S	A	G	1/1	0/1
10	1380091	rs466249245	S	C	T	1/1	0/1
10	1382352	rs453006043	I	TC	T	1/1	0/1
10	1395207	rs441573320	S	C	T	1/1	0/1
10	1399340	10:1399340	I	A	AC	1|1	0|1
10	1399347	10:1399347	S	T	C	1|1	0|1
10	1399352	10:1399352	S	G	A	1|1	0|1
10	1399356	rs460437377	S	T	C	1|1	0|1
10	1478103	rs434789656	S	T	C	1/1	0/1
10	1484131	rs441815452	S	A	C	1/1	0/1
10	1525571	rs481669411	S	C	A	1/1	0/1
10	1596691	rs434973800	I	CT	C	1/1	0/1
10	1638438	rs479191725	S	G	A	1/1	0/1
10	1647542	rs473634484	S	G	A	1/1	0/1
10	7683962	rs483284908	S	C	A	1/1	0/1
10	7695116	rs452172903	S	T	G	1/1	0/1
10	7713906	rs477935251	I	GAGA	G	1/1	0/1
10	7888597	rs437571096	S	A	G	1/1	0/1
10	8098983	10:8098983	S	G	A	1/1	0/1
10	8183660	rs445866070	S	T	C	1/1	0/1
10	8337327	rs478300390	I	CCG	C	1/1	0/1
10	8374690	10:8374690	I	T	TG	1|1	0|1
10	8428576	10:8428576	S	G	A	1/1	0/1
10	8542513	rs718915373	S	T	C	1/1	0/1
10	8563828	10:8563828	S	C	G	1/1	0/1
10	8698907	10:8698907	S	C	T	1/1	0/1
10	8812178	10:8812178	S	T	C	1/1	0/1
10	8854205	rs798060026	S	G	A	1/1	0/1
10	8894094	10:8894094	S	T	G	1/1	0/1
10	8974638	rs800882081	S	A	C	1/1	0/1
10	9149761	10:9149761	I	T	TG	1/1	0/1
10	9221240	rs800296249	S	G	A	1/1	0/1
10	9266038	rs799852998	S	G	A	1/1	0/1
10	9270530	10:9270530	S	C	T	1/1	0/1
10	9525095	rs459856477	S	T	C	1/1	0/1
10	9525153	rs438816444	S	C	T	1/1	0/1
10	9637000	rs383674688	S	G	A	1|1	0|1
10	9637002	rs385988410	S	C	G	1|1	0|1
10	10077274	rs800189061	S	C	G	1/1	0/1
10	10302123	rs797435093	S	G	A	1/1	0/1
10	10331808	rs797612412	S	C	T	1/1	0/1
10	10339830	10:10339830	I	CCGCCCCCCA	C	1/1	0/1
10	10426790	rs797252341	S	C	T	1/1	0/1
10	10485186	rs209954144	S	T	C	1/1	0/1
10	10551420	rs799100787	S	C	A	1/1	0/1
10	10661412	rs721177967	S	T	A	1|1	0|1
10	10920773	rs209121454	S	T	C	1/1	0/1
10	10922521	rs383936050	S	T	C	1/1	0/1
10	10932187	rs477941797	S	G	A	1/1	0/1
10	10944545	rs454844905	S	A	C	1/1	0/1
10	10953035	rs435696335	S	G	A	1/1	0/1
10	11008986	rs798369281	S	G	T	1/1	0|1
10	16664477	rs464980380	I	CT	C	1/1	0/1
10	16680209	rs439847387	S	A	C	1|1	0|1
10	16735475	10:16735475	S	G	C	1/1	0/1
10	16784754	rs461262124	S	T	C	1/1	0/1
10	27081901	rs438230173	S	T	A	1/1	0/1
10	27131835	rs445927905	S	G	T	1/1	0/1
10	27143087	rs453016952	S	A	G	1/1	0/1
10	28100161	rs440687379	S	A	T	1|1	0/1
10	28110000	rs211632391	S	G	C	1/1	0/1
10	28662238	rs797324553	S	G	A	1|1	0|1
10	28662241	rs798286628	S	C	T	1|1	0|1
10	28761984	rs446356200	I	CAGA	C	1/1	0/1
10	28786253	10:28786253	I	T	TACACTCTA	1/1	0/1
10	28886481	rs208985696	S	G	A	1/1	0/1
10	31707913	rs448873320	S	G	A	1/1	0/1
10	31708628	rs459380553	S	G	A	1/1	0/1
10	31712416	rs453053280	S	A	G	1/1	0/1
10	31713552	rs479792637	S	G	A	1/1	0/1
10	31717063	rs473507020	S	C	T	1/1	0/1
10	31722006	rs41607476	S	G	A	1/1	0/1
10	31730167	rs436689004	S	A	T	1/1	0/1
10	31730835	rs481408438	S	C	T	1/1	0/1
10	31733419	rs475119862	S	A	G	1/1	0/1
10	31735001	rs440907096	S	T	C	1/1	0/1
10	60549486	rs475233696	S	A	G	1/1	0/1
10	60835229	10:60835229	S	C	G	1|1	0|1
10	60835247	10:60835247	I	GA	G	1|1	0|1
10	60835253	10:60835253	S	A	T	1|1	0|1
10	64223397	rs437309254	I	TTAGAA	T	1/1	0/1
10	88941793	10:88941793	S	G	A	1/1	0/1
10	99571554	rs210790882	S	C	A	1/1	0/1
11	20174848	rs440922505	S	G	A	1/1	0/1
11	20175882	rs209297877	S	G	A	1/1	0/1
11	20190293	rs460511302	I	GT	G	1/1	0/1
11	20199386	rs444912477	I	AT	A	1/1	0/1
11	20201122	rs211034872	S	T	G	1/1	0/1
11	20203497	rs714191655	S	A	C	1|1	0|1
11	20203498	rs718700469	S	T	C	1|1	0|1
11	20203500	rs434891716	S	C	G	1|1	0|1
11	20203511	rs448467875	S	C	A	1|1	0|1
11	20209294	rs207786254	S	C	T	1/1	0/1
11	20210168	rs209257708	S	C	A	1/1	0/1
11	20216675	rs474247384	S	A	G	1/1	0/1
11	20259935	rs454617635	S	G	A	1/1	0/1
11	20267643	rs441565538	I	GC	G	1/1	0/1
11	20269091	rs441614472	I	TGTTTGTA	T	1/1	0/1
11	20283187	rs208757500	S	G	A	1/1	0/1
11	20283483	rs208624686	S	T	C	1/1	0/1
11	20641449	11:20641449	S	T	C	1|1	0|1
11	26561754	11:26561754	S	T	C	1|1	0|1
11	26561755	11:26561755	S	G	A	1|1	0|1
11	26561761	11:26561761	S	C	T	1|1	0|1
12	8972541	rs468575264	S	A	G	1/1	0/1
12	10085384	rs447742535	S	G	T	1/1	0/1
12	10085829	rs469906192	S	T	C	1/1	0/1
12	10086758	rs453177137	S	C	T	1/1	0/1
12	10120994	12:10120994	I	G	GCA	1|1	0/1
12	10149270	rs438956862	S	T	C	1/1	0/1
12	30029465	rs378537014	S	A	G	1/1	0/1
12	44056669	rs474802844	S	G	A	1/1	0/1
12	44060019	rs432933710	S	T	C	1/1	0/1
12	44060759	rs719371613	S	C	T	1/1	0/1
12	44063618	rs715435561	S	T	A	1/1	0/1
12	44070650	rs442879574	S	T	G	1/1	0/1
12	44078084	rs435264415	S	G	A	1/1	0/1
12	44079358	rs714704093	S	A	G	1/1	0/1
12	44080688	rs461992006	I	CT	C	1/1	0/1
12	44083479	rs437130331	S	A	G	1/1	0/1
12	44086686	rs801300934	S	A	G	1/1	0/1
12	44090319	rs477858247	S	A	G	1/1	0/1
12	44090861	rs714623495	S	G	T	1/1	0/1
12	44096394	12:44096394	I	A	ATTATTAT	1|1	0|1
12	44096395	12:44096395	I	GGGA	G	1|1	0|1
12	44096400	12:44096400	I	A	ATTATATATTCATATATT	1|1	0|1
12	44098082	rs469627610	S	A	G	1/1	0/1
12	44099783	rs715677682	S	C	T	1/1	0/1
12	44102328	rs800514516	S	G	T	1/1	0|1
12	44105882	12:44105882	I	T	TG	1/1	0/1
12	44108582	rs439592408	S	T	G	1/1	0/1
12	44109990	rs473343535	S	G	T	1/1	0/1
12	44114308	rs717409508	S	C	A	1/1	0/1
12	44115676	rs722841268	S	G	A	1/1	0/1
12	44115933	rs471164146	S	C	T	1/1	0|1
12	44117551	rs714963814	S	T	G	1/1	0/1
12	44125928	rs716898397	S	T	A	1/1	0/1
12	44126658	rs714639324	I	GA	G	1/1	0/1
12	44131747	rs800903791	S	A	G	1|1	0|1
12	44136332	12:44136332	I	C	CA	1/1	0/1
12	44142972	rs462839111	S	T	C	1/1	0/1
12	44144038	rs722752610	S	C	T	1/1	0/1
12	44147058	rs476477604	S	T	G	1/1	0/1
12	44147750	rs468571131	S	C	A	1/1	0/1
12	44153366	rs455993460	S	G	A	1/1	0/1
12	44153618	rs716733380	S	C	A	1/1	0/1
12	44154783	rs720114715	S	A	G	1/1	0/1
12	44157440	rs718867634	S	A	G	1/1	0/1
12	44159047	rs468247883	S	G	T	1/1	0/1
12	44161629	rs723900452	I	TA	T	1/1	0|1
12	44169381	rs724013172	S	C	T	1/1	0|1
12	44171275	rs451890995	S	C	T	1/1	0/1
12	44172541	rs460852586	S	A	G	1/1	0/1
12	44172676	rs465417193	S	A	G	1/1	0/1
12	44172700	rs716159242	S	C	T	1/1	0/1
12	44810145	12:44810145	I	AT	A	1/1	0/1
12	52998019	rs482512043	S	A	G	1/1	0/1
12	53029552	rs211639017	S	A	T	1/1	0/1
12	53030865	rs456338671	S	G	T	1/1	0/1
12	53089082	rs380679625	S	C	T	1/1	0/1
12	53089366	rs384990436	S	T	C	1|1	0|1
12	53089367	rs379485748	S	C	T	1|1	0|1
12	53089413	rs384686199	S	A	G	1/1	0/1
12	53089601	rs209069641	S	C	T	1|1	0/1
12	53090558	rs382776799	S	A	G	1/1	0/1
12	53096615	rs382621572	S	C	T	1/1	0/1
12	53101704	rs378326523	S	C	A	1/1	0/1
12	53102078	rs211372734	S	A	G	1/1	0/1
12	53102668	rs382681013	S	T	C	1/1	0/1
12	77855201	rs479712308	S	A	G	1|1	0|1
12	78228688	rs519363567	S	A	G	1|1	0|1
12	78228708	12:78228708	I	ATGTG	A	1|1	0|1
12	80215559	12:80215559	I	T	TGACACATGGGCTCAGTACTTGC	1/1	0/1
13	13908027	rs476412463	S	G	A	1/1	0/1
13	24765172	rs476332318	S	T	C	1/1	0/1
13	41152747	rs450858275	S	A	G	1/1	0/1
13	53798071	rs451191392	S	C	A	1/1	0/1
13	53968821	rs440934392	I	GTGTGTGTCTGCT	G	1|1	0|1
13	53968843	rs210250978	S	G	A	1|1	0|1
14	10280281	rs480123706	S	C	T	1/1	0/1
14	10336827	rs465890293	S	C	T	1/1	0/1
14	19238853	rs800752455	S	G	A	1/1	0/1
14	27667056	rs209042010	S	C	T	1/1	0/1
14	27711661	rs465901340	S	C	A	1/1	0/1
14	33231585	rs457231214	S	C	A	1/1	0/1
14	61710870	14:61710870	I	GGAC	G	1/1	0/1
14	73674899	rs479478629	S	T	C	1/1	0/1
14	74072581	rs451500347	S	G	T	1/1	0/1
14	74147229	rs798324752	S	C	A	1|1	0/1
14	74220099	rs799265026	S	A	T	1/1	0/1
14	74336303	rs797563873	S	A	G	1/1	0/1
14	74623738	rs798929202	S	T	C	1/1	0/1
14	79389229	rs463500482	S	C	T	1/1	0/1
14	79432177	rs443909985	S	G	A	1/1	0/1
14	79478181	14:79478181	I	TTTAAAAAAAAA	T	1/1	0/1
14	79517337	rs443948598	S	C	T	1/1	0/1
14	79521316	rs439558858	S	A	T	1/1	0/1
14	81133993	rs797410910	S	C	T	1/1	0/1
15	6243650	rs476049748	S	T	A	1/1	0/1
15	15945166	rs432203172	S	G	A	1/1	0/1
15	17550131	rs452676941	S	A	G	1/1	0/1
15	17550495	rs435502831	S	A	G	1/1	0/1
15	17550795	rs448808368	S	C	G	1/1	0/1
15	17552317	rs801072072	S	A	G	1/1	0/1
15	17557286	rs442661547	S	C	T	1/1	0|1
15	17560722	rs723699842	S	T	G	1|1	0|1
15	17560725	15:17560725	S	T	G	1|1	0|1
15	17560727	rs719352806	S	T	C	1|1	0|1
15	17560731	rs434096356	S	C	A	1|1	0|1
15	17560753	15:17560753	I	A	AGT	1|1	0|1
15	17560768	rs445849265	S	A	G	1|1	0|1
15	17560802	15:17560802	I	GCC	G	1|1	0|1
15	17560808	15:17560808	S	C	A	1|1	0|1
15	17560845	15:17560845	I	C	CA	1|1	0|1
15	17560928	rs435169186	S	A	C	1/1	0/1
15	17561253	15:17561253	I	A	AGAGT	1/1	0/1
15	17561270	rs446209738	S	T	C	1|1	0|1
15	17561272	rs800810386	S	C	T	1|1	0|1
15	17561280	15:17561280	I	C	CAAGA	1/1	0/1
15	17561281	15:17561281	I	C	CTCAT	1/1	0/1
15	17562155	rs482860626	S	T	C	1/1	0/1
15	17562730	15:17562730	I	G	GA	1/1	0/1
15	17562754	rs472551096	S	C	G	1/1	0/1
15	17563122	rs480232372	S	G	T	1/1	0/1
15	17563212	rs478184516	S	G	A	1/1	0/1
15	17563438	rs436886507	I	TAA	T	1/1	0/1
15	17563461	rs800725983	S	C	T	1|1	0|1
15	17563954	rs440949734	S	C	T	1/1	0/1
15	17564269	rs467490054	S	T	C	1|1	0|1
15	17564374	rs447872794	S	A	G	1|1	0|1
15	17564966	rs452985554	S	A	G	1/1	0/1
15	17565274	rs438645095	S	A	G	1/1	0/1
15	17565357	rs442420810	S	A	C	1/1	0/1
15	17565511	rs479493838	S	C	A	1/1	0/1
15	17566375	rs440089999	S	G	T	1|1	0|1
15	17566381	rs458603281	S	G	A	1|1	0|1
15	17566441	rs476584385	S	C	T	1|1	0|1
15	17566445	rs441906824	S	A	G	1|1	0|1
15	17566494	rs470442339	S	A	G	1/1	0/1
15	17566570	rs718031996	S	C	T	1/1	0/1
15	17566693	rs453349636	S	A	C	1|1	0|1
15	17566699	rs465398917	S	A	G	1|1	0|1
15	17566795	rs457064351	S	T	C	1/1	0/1
15	17567306	rs479945914	S	C	A	1/1	0/1
15	17567499	rs465410536	I	AC	A	1/1	0/1
15	17567558	rs450977242	I	AT	A	1/1	0/1
15	17567705	rs433910969	S	C	G	1|1	0|1
15	17567954	15:17567954	S	A	G	1|1	0|1
15	17568013	15:17568013	I	GACTCCAGGTTCATCCACATC	G	1|1	0|1
15	17568416	rs799281498	S	T	G	1/1	0/1
15	17568750	rs472727003	S	T	G	1|1	0|1
15	17568766	rs460538048	S	G	A	1|1	0|1
15	17570140	rs211340667	S	A	G	1/1	0/1
15	17570246	rs455964657	S	T	C	1/1	0/1
15	17570792	15:17570792	I	C	CA	1/1	0/1
15	17571007	rs444400111	S	T	C	1/1	0/1
15	17571573	rs459264007	S	G	A	1/1	0/1
15	17572145	rs433825894	I	CAACT	C	1|1	0|1
15	17572150	15:17572150	I	GA	G	1|1	0|1
15	17572671	rs466815336	S	T	G	1/1	0/1
15	17572725	rs448282570	S	G	A	1/1	0/1
15	17582720	rs797115343	S	C	T	1/1	0/1
15	17584419	rs461717031	S	C	T	1/1	0/1
15	17585866	rs476222891	S	G	T	1/1	0/1
15	17587005	rs447585106	I	CA	C	1/1	0/1
15	17587098	rs719005798	S	C	T	1|1	0|1
15	17587099	rs466185244	S	A	G	1|1	0|1
15	17587108	rs433205922	S	T	A	1|1	0|1
15	17587319	rs451706074	S	G	C	1/1	0/1
15	17587475	rs455562962	S	C	T	1/1	0/1
15	17587526	rs441097441	S	C	T	1/1	0/1
15	17587567	rs459240315	S	T	C	1/1	0/1
15	17587608	rs717259782	S	C	T	1|1	0|1
15	17587611	rs438491482	S	T	C	1|1	0|1
15	17587629	rs463429472	S	T	A	1/1	0/1
15	17587781	rs465965637	S	A	C	1/1	0/1
15	17587909	rs445227184	S	A	G	1|1	0|1
15	17587918	15:17587918	I	G	GT	1|1	0|1
15	17587924	rs470093482	S	A	G	1|1	0|1
15	17587956	15:17587956	I	C	CCAGA	1|1	0|1
15	17588021	rs474036287	S	T	C	1|1	0|1
15	17588033	rs721982045	S	C	T	1|1	0|1
15	17588036	rs434646347	S	C	G	1|1	0|1
15	17588057	rs453207089	I	GT	G	1/1	0/1
15	17588132	rs471723690	S	C	T	1|1	0|1
15	17588193	rs442512907	S	T	C	1/1	0/1
15	17588223	rs462286717	S	C	T	1/1	0/1
15	17588606	rs470013405	S	T	C	1/1	0/1
15	17588888	rs453159810	S	T	C	1/1	0/1
15	17588914	rs465252412	S	A	G	1/1	0/1
15	17589884	rs473108082	S	G	T	1/1	0/1
15	17590817	rs467873704	I	CTTCT	C	1/1	0/1
15	74503482	rs210208432	S	A	G	1/1	0/1
15	74630015	rs208882181	S	C	A	1/1	0/1
15	82226967	rs462289588	S	T	C	1|1	0|1
15	82226986	rs210215283	S	A	G	1|1	0|1
15	82227228	rs469584600	S	A	G	1/1	0/1
15	82227995	15:82227995	I	A	ACCCCCG	1/1	0/1
15	82230509	15:82230509	S	T	C	1/1	0/1
15	82582476	rs211420165	S	T	C	1|1	0|1
15	82582486	rs516058576	S	G	T	1|1	0|1
15	82582489	rs439949071	S	G	A	1|1	0|1
15	82582499	rs458584966	S	G	A	1|1	0|1
15	82582502	15:82582502	I	A	ACTCTCT	1|1	0|1
15	82582510	rs799646897	S	A	T	1|1	0|1
15	82582513	rs477189192	S	A	G	1|1	0|1
16	182678	16:182678	S	T	G	1|1	0/1
16	11568645	16:11568645	S	T	C	1|1	0/1
16	18140200	rs378602734	S	T	C	1|1	0|1
16	18140367	rs383492630	S	C	A	1/1	0/1
16	18140411	rs384252351	S	T	C	1|1	0|1
16	18140416	rs381278219	S	A	G	1|1	0|1
16	18140421	rs384259246	S	C	G	1|1	0|1
16	18140453	rs110574594	S	A	G	1|1	0|1
16	18140456	16:18140456	S	C	T	1|1	0|1
16	18140476	rs109741628	S	T	C	1/1	0/1
16	18140638	rs110815456	S	G	A	1/1	0/1
16	18140769	rs380770337	S	A	T	1/1	0/1
16	18140997	rs381126190	S	A	G	1/1	0/1
16	18141035	rs109077470	S	A	T	1/1	0/1
16	18141189	rs110489356	S	G	T	1/1	0/1
16	18141383	rs110991681	S	T	C	1/1	0/1
16	18141587	rs383108132	S	G	A	1/1	0/1
16	18141698	rs385795975	S	T	C	1|1	0|1
16	18141699	rs380633604	S	T	C	1|1	0|1
16	18142289	rs110730610	S	A	G	1/1	0/1
16	18142740	rs385146538	I	TC	T	1/1	0/1
16	18142868	rs110573760	S	T	A	1/1	0/1
16	18143213	rs385953346	S	A	T	1/1	0/1
16	18143255	rs378735612	S	G	A	1/1	0/1
16	18143473	rs110363249	S	A	C	1/1	0/1
16	18143542	rs383054566	S	A	G	1|1	0|1
16	18143544	rs382595481	S	C	G	1|1	0|1
16	18143603	rs380423447	S	C	A	1/1	0/1
16	18143651	rs380772516	S	A	C	1/1	0/1
16	18143855	rs109394974	S	G	A	1/1	0/1
16	18144239	rs110628719	S	C	T	1/1	0/1
16	18157092	16:18157092	S	C	T	1/1	0/1
16	18222247	16:18222247	S	G	A	1|1	0/1
16	18226601	16:18226601	S	C	T	1|1	0|1
16	18228231	16:18228231	S	T	C	1/1	0/1
16	18228702	16:18228702	S	C	T	1/1	0/1
16	18229439	16:18229439	S	C	T	1/1	0/1
16	18237269	16:18237269	S	G	A	1/1	0/1
16	20515957	rs456373124	S	C	T	1/1	0/1
16	36727926	rs478032687	S	A	G	1|1	0|1
16	78521987	16:78521987	I	A	AT	1/1	0/1
16	79204320	rs383729095	S	G	A	1/1	0/1
16	79243733	16:79243733	S	G	A	1/1	0/1
16	79251635	16:79251635	S	A	G	1|1	0|1
16	79270948	rs474238915	S	C	A	1/1	0/1
16	79337238	rs447788406	S	G	T	1/1	0/1
16	79408253	rs448621346	S	C	A	1/1	0/1
16	80398838	16:80398838	S	T	C	1/1	0/1
16	80814762	rs455945193	S	C	T	1/1	0/1
17	21667	17:21667	S	G	A	1/1	0/1
17	216720	17:216720	S	C	A	1/1	0/1
17	18649742	rs800098519	I	AAC	A	1/1	0/1
17	40652252	rs527210367	S	C	T	1/1	0/1
17	41252952	rs518180278	S	T	G	1/1	0/1
17	41268980	17:41268980	S	T	C	1|1	0|1
17	41292846	rs208012658	S	C	T	1/1	0/1
17	41305119	rs478859292	S	T	G	1/1	0/1
17	41312906	rs800711429	S	G	A	1/1	0/1
17	41314208	17:41314208	S	C	T	1|1	0|1
17	41314875	rs434629162	S	C	G	1/1	0/1
17	41329867	rs455881918	S	G	A	1/1	0|1
17	41409226	rs473101100	S	C	T	1/1	0/1
17	41464766	rs209641102	S	T	C	1/1	0/1
17	41498011	rs449451080	S	A	C	1/1	0/1
17	41513395	rs208035065	S	C	A	1/1	0/1
17	41621742	rs210424258	S	C	G	1/1	0/1
17	41635919	rs516747029	S	C	T	1/1	0/1
17	41654281	rs208474749	S	A	G	1/1	0/1
17	42081651	rs209003284	S	G	T	1/1	0/1
17	42245315	rs211572210	S	G	C	1/1	0/1
17	42249716	rs209913012	S	A	T	1/1	0/1
17	42266297	rs465323052	S	C	T	1/1	0/1
17	42396631	rs209032447	S	C	T	1/1	0/1
17	42454565	rs211341027	S	T	C	1/1	0/1
17	42490904	rs443611461	S	C	T	1|1	0|1
17	42614915	rs209075795	S	G	A	1/1	0/1
17	42619087	rs211667380	S	G	A	1/1	0/1
17	42751054	rs446085111	S	A	G	1/1	0/1
17	42824721	rs440449612	S	C	T	1/1	0/1
17	42976596	rs467971797	S	C	T	1/1	0/1
17	43004145	rs208166554	S	C	T	1/1	0/1
17	63461997	rs458220111	I	AT	A	1/1	0/1
17	63482045	rs481975905	S	C	T	1/1	0/1
17	63932319	rs466197451	S	A	G	1/1	0/1
17	63937102	rs800920298	S	A	G	1|1	0|1
17	63937103	rs477213595	S	A	T	1|1	0|1
17	63940551	rs470755402	S	G	A	1/1	0/1
17	65299879	rs379699764	S	G	A	1/1	0/1
17	67196386	rs468481243	S	C	T	1/1	0/1
17	67268120	rs434915647	S	G	A	1/1	0/1
17	67285374	rs801056140	S	G	T	1/1	0/1
18	2059236	18:2059236	S	C	A	1|1	0|1
18	2059237	18:2059237	S	T	G	1|1	0|1
18	2418616	rs467992187	S	C	T	1/1	0/1
18	2994262	rs468996970	S	C	T	1/1	0/1
18	3103232	rs444207456	S	C	T	1/1	0/1
18	3365353	rs380464908	S	T	G	1|1	0|1
18	6425013	18:6425013	S	T	C	1|1	0|1
18	6425014	18:6425014	S	T	C	1|1	0|1
18	6446493	18:6446493	S	A	C	1/1	0/1
18	6465447	18:6465447	S	T	A	1/1	0/1
18	6673308	rs446961057	S	C	T	1/1	0/1
18	19761427	rs208383237	S	G	T	1/1	0/1
18	19765576	rs434551210	S	G	A	1/1	0/1
18	19971144	rs441825277	S	A	G	1/1	0/1
18	19974325	rs210244518	S	G	A	1/1	0/1
18	20060303	rs211084520	S	T	A	1/1	0/1
18	20526611	rs801205301	S	T	C	1/1	0/1
18	20637849	18:20637849	I	C	CGT	1|1	0/1
18	20691489	rs207536896	S	C	T	1/1	0/1
18	20797219	rs209693638	S	C	A	1/1	0/1
18	20828542	rs465079808	S	G	C	1/1	0/1
18	37920509	rs481866236	S	C	T	1/1	0|1
18	37923686	rs436625363	S	A	G	1/1	0/1
18	37924195	rs479731398	S	A	G	1/1	0/1
18	37925490	rs450822330	S	G	A	1/1	0/1
18	37987835	rs443589604	S	C	T	1/1	0/1
18	38179814	rs439938922	S	G	A	1/1	0/1
18	38214678	rs378372557	S	G	A	1/1	0/1
18	38311383	rs462220427	S	C	T	1/1	0/1
18	38340270	rs439129201	S	A	G	1/1	0/1
18	38440864	rs471832186	S	T	C	1/1	0/1
18	38495557	rs465231247	S	G	A	1/1	0|1
18	38546946	rs433606520	S	G	A	1/1	0/1
18	38629586	rs462502996	S	G	A	1/1	0/1
18	38711466	rs461380583	I	AT	A	1/1	0/1
18	38771563	rs482656483	S	T	C	1/1	0/1
18	38813920	rs469358350	S	G	A	1/1	0/1
18	38938632	rs432479738	S	T	C	1/1	0/1
18	38943951	rs442142760	S	T	C	1/1	0/1
18	38952044	rs462142689	S	A	C	1/1	0|1
18	39066554	rs483220610	S	C	T	1/1	0/1
18	39711502	rs452838186	S	C	T	1/1	0/1
18	39841902	rs455339184	S	T	C	1/1	0/1
18	39959449	rs467923362	S	C	A	1/1	0/1
18	40017741	rs441939958	S	G	A	1/1	0/1
18	40235520	18:40235520	I	G	GT	1/1	0/1
18	40281292	rs448784015	S	G	T	1/1	0/1
18	40284604	rs454833380	S	C	T	1/1	0/1
18	41427086	rs209894573	S	C	T	1/1	0/1
18	41428166	rs211283623	S	G	C	1/1	0/1
18	41434792	rs208760632	S	A	G	1/1	0/1
18	41536577	rs208849058	S	A	G	1/1	0/1
18	63004578	rs444361276	I	GT	G	1/1	0/1
18	63006191	rs445557298	S	C	T	1|1	0/1
18	63007828	18:63007828	S	A	C	1/1	0/1
19	13079261	19:13079261	I	C	CCCACGCCCCG	1/1	0/1
19	13154456	rs482941628	S	T	A	1|1	0|1
19	18592099	rs471020714	S	G	A	1/1	0/1
19	18622099	rs445134753	S	A	C	1/1	0/1
19	18743012	rs797765078	S	C	T	1/1	0/1
19	18794067	rs467173859	S	C	T	1/1	0/1
19	18845691	rs465108453	S	C	T	1/1	0/1
19	21851362	rs471744052	S	T	C	1/1	0/1
19	21946819	rs209920167	S	G	A	1/1	0/1
19	21961124	19:21961124	I	C	CT	1/1	0/1
19	21961931	rs433513189	S	A	G	1/1	0/1
19	21963447	rs477836154	S	A	G	1/1	0/1
19	22026212	rs208222372	S	C	G	1/1	0/1
19	22050948	rs208230752	S	T	A	1|1	0|1
19	22158095	rs799208115	S	A	T	1/1	0/1
19	22431154	rs797095029	S	A	T	1/1	0/1
19	22497377	rs445659697	S	G	A	1/1	0/1
19	22605916	19:22605916	S	C	A	1/1	0/1
19	22702575	rs210236264	S	G	A	1/1	0/1
19	23093304	rs211101876	S	C	T	1/1	0/1
19	23216409	19:23216409	I	AT	A	1/1	0|1
19	23398354	rs474620829	S	T	C	1/1	0/1
19	23400280	rs434641648	S	C	A	1/1	0/1
19	23450535	rs470023079	S	T	C	1/1	0/1
19	23508855	rs207539946	S	C	T	1/1	0/1
19	23545367	rs800888018	S	T	C	1/1	0|1
19	23565047	rs443232165	S	G	A	1/1	0/1
19	23576595	rs450723323	S	C	T	1/1	0/1
19	23591527	rs208089385	S	C	T	1/1	0/1
19	23594494	rs208046230	S	T	C	1/1	0/1
19	23602728	rs210136695	S	G	T	1|1	0|1
19	23619062	rs211336569	S	G	T	1/1	0/1
19	23689063	rs466131119	S	C	T	1/1	0/1
19	23696585	rs442322994	S	C	G	1/1	0/1
19	25163396	rs481812783	S	A	G	1/1	0/1
19	25163409	rs210016801	S	C	G	1|1	0|1
19	25163414	rs208016090	S	G	A	1|1	0|1
19	25164644	rs207611352	S	C	T	1|1	0|1
19	25165017	rs516886073	S	G	A	1/1	0/1
19	25165021	rs478077437	S	A	C	1/1	0/1
19	25165219	rs209260099	S	C	T	1/1	0/1
19	25165459	rs209440584	S	T	G	1|1	0|1
19	25166151	rs211412954	S	T	C	1/1	0/1
19	25166431	rs209954938	S	G	A	1/1	0/1
19	25175513	rs467751879	S	A	C	1/1	0/1
19	25193744	rs463099403	S	G	A	1/1	0/1
19	25197977	rs207775723	S	A	G	1/1	0/1
19	25229203	19:25229203	I	C	CT	1/1	0/1
19	25233777	rs465193403	I	CTG	C	1/1	0/1
19	25361579	rs466170242	S	T	C	1/1	0/1
19	25528075	rs800293598	S	T	G	1|1	0|1
19	32608181	rs464313757	S	G	A	1/1	0/1
19	51651507	rs441999111	S	G	C	1/1	0/1
1	63833348	1:63833348	I	A	AGT	1/1	0/1
1	74582042	rs798697688	S	G	C	1/1	0/1
1	93708893	rs382837402	S	T	C	1/1	0/1
1	93711731	rs383881220	S	C	G	1/1	0/1
1	93711869	rs378156171	S	T	C	1/1	0/1
1	93712359	rs382604784	S	C	T	1/1	0/1
1	93712562	rs379654200	S	A	C	1/1	0/1
1	93715244	rs133190749	S	T	G	1/1	0/1
1	93716109	rs379799676	S	T	G	1/1	0/1
1	93716500	rs384322809	I	TTTG	T	1/1	0/1
1	93718760	rs385324996	S	A	T	1|1	0|1
1	93719603	rs383495759	S	T	G	1/1	0/1
1	93721439	rs380062462	S	C	T	1/1	0/1
1	93723188	rs379051439	S	C	T	1/1	0/1
1	93724512	rs385059893	S	C	T	1/1	0/1
1	93726363	rs377778345	S	T	A	1|1	0|1
1	93726364	rs381273381	S	C	T	1|1	0|1
1	93727342	rs381712739	S	A	G	1/1	0/1
1	93727635	rs385521852	S	G	A	1/1	0/1
1	93727696	rs379973676	S	T	C	1/1	0/1
1	93727786	rs382657876	I	GA	G	1/1	0/1
1	93727859	rs380776595	S	A	G	1/1	0/1
1	93729272	rs378265633	S	G	T	1/1	0/1
1	93729565	rs379609551	S	A	T	1/1	0/1
1	93729618	rs383685523	S	A	C	1/1	0/1
1	93730547	rs383508409	S	C	T	1/1	0/1
1	93730868	rs385217616	S	G	A	1/1	0/1
1	93731229	rs381292658	S	G	A	1/1	0/1
1	93732135	rs378317301	I	CT	C	1/1	0/1
1	93732568	rs382173155	S	G	C	1/1	0/1
1	93734080	rs381271363	S	T	A	1|1	0|1
1	93735166	rs380782508	S	G	T	1/1	0/1
1	93739808	rs379273215	S	T	C	1/1	0/1
1	93740869	rs379341188	S	C	A	1/1	0/1
1	93740881	rs383008383	I	CAA	C	1/1	0/1
1	93741103	rs382962345	S	C	T	1|1	0|1
1	93741104	rs385174789	S	A	G	1|1	0|1
1	93741319	rs378269282	S	A	T	1|1	0|1
1	93741324	rs381190278	S	T	C	1|1	0|1
1	93741893	rs378569830	S	G	A	1/1	0/1
1	93743645	1:93743645	S	G	A	1|1	0|1
1	93744732	rs384847130	S	A	T	1/1	0/1
1	93746312	rs382701731	S	G	T	1/1	0/1
1	93746575	rs383652195	S	T	A	1/1	0/1
1	93746799	rs378280662	S	G	A	1/1	0/1
1	93746937	rs381378026	S	G	A	1/1	0/1
1	93747211	rs381681872	I	CACA	C	1/1	0/1
1	93761361	rs379627317	S	T	C	1/1	0/1
1	93761699	rs380088745	S	A	C	1/1	0/1
1	93764151	rs480740420	I	TA	T	1/1	0/1
1	93767295	rs385691831	S	G	A	1/1	0/1
1	93778916	rs440342709	S	C	T	1/1	0/1
1	93784400	rs381303834	S	A	C	1/1	0/1
1	93794988	rs380187180	S	C	A	1/1	0/1
1	93797062	rs384971469	S	G	C	1/1	0/1
1	93804111	rs440714902	S	G	T	1|1	0/1
1	93820503	rs382466707	I	AG	A	1/1	0/1
1	93821504	rs385713849	S	T	C	1/1	0/1
1	93824410	rs385467461	S	A	C	1/1	0/1
1	93824918	rs382949163	S	T	C	1/1	0/1
1	93828418	rs384070854	S	G	A	1/1	0/1
1	93841167	rs380161351	S	A	G	1/1	0/1
1	93841637	rs378663202	S	C	A	1/1	0/1
1	93842843	rs384330969	S	T	C	1/1	0/1
1	93849067	rs467287911	S	C	T	1/1	0/1
1	93849956	rs383637004	S	A	G	1/1	0/1
1	93851610	rs797301223	S	T	G	1|1	0/1
1	93851670	rs378351392	S	C	T	1/1	0/1
1	93859302	rs379685714	S	A	G	1/1	0/1
1	93859445	1:93859445	I	T	TTTTTA	1|1	0|1
1	93865986	rs380323769	S	G	A	1/1	0/1
1	93869866	rs453684324	S	T	C	1/1	0/1
1	93970298	rs1114645285	S	G	C	1|1	0|1
1	93983992	1:93983992	S	T	C	1|1	0|1
1	93983993	1:93983993	S	A	C	1|1	0|1
1	94008092	rs718601833	S	C	A	1/1	0/1
1	94041870	rs468585628	S	T	C	1/1	0/1
1	94326452	rs446783443	S	T	G	1/1	0/1
1	94327860	rs42243080	S	C	T	1/1	0/1
1	94418337	rs444360340	S	A	C	1/1	0/1
1	94643952	rs472972525	S	G	C	1/1	0/1
1	94700374	rs473605163	S	G	A	1/1	0/1
1	94702912	rs467192275	S	A	C	1/1	0/1
1	94972871	rs445925057	S	A	G	1/1	0/1
1	95115590	rs478636764	S	G	C	1/1	0/1
1	95129055	rs452942698	I	TCACAGCCATAGGATCA	T	1/1	0/1
1	95339420	rs442187840	S	C	T	1/1	0/1
1	95345639	rs450666358	S	C	T	1/1	0/1
1	95356809	rs443374053	S	A	T	1/1	0/1
1	95365476	rs434327048	S	C	T	1/1	0/1
1	95421718	1:95421718	S	C	T	1/1	0/1
1	95430458	rs444840336	S	A	T	1/1	0|1
1	95437233	rs452656928	S	T	C	1/1	0/1
1	95460062	rs459548388	S	A	T	1/1	0/1
1	95472973	rs438101551	S	T	G	1/1	0/1
1	95555161	rs435849983	S	T	C	1/1	0/1
1	95577417	rs464523288	S	C	G	1/1	0/1
1	95626144	rs451747943	S	C	T	1/1	0/1
1	95668165	rs464338690	S	G	A	1/1	0/1
1	95684891	rs481678555	S	A	G	1/1	0/1
1	95696620	1:95696620	I	A	ATTTC	1/1	0/1
1	95701293	rs455576314	S	G	A	1/1	0/1
1	95704149	rs467243413	S	T	C	1/1	0/1
1	95722798	rs452790682	S	G	A	1/1	0/1
1	95734333	rs459972115	S	T	G	1/1	0/1
1	95741363	rs473286295	S	C	T	1/1	0/1
1	95772928	rs469736827	S	C	A	1/1	0/1
1	95813706	rs452267808	S	T	C	1/1	0/1
1	95860555	rs438687232	S	G	A	1/1	0/1
1	115660989	rs380630487	S	G	T	1|1	0|1
1	115666243	rs385759344	S	C	T	1/1	0/1
1	115671353	rs379910191	I	TA	T	1/1	0/1
1	115858185	rs468767020	S	C	T	1/1	0/1
1	117612731	rs448714983	S	T	C	1/1	0/1
1	119028680	rs456825110	S	T	C	1/1	0/1
1	119067433	rs441417348	S	T	G	1/1	0/1
1	119170744	rs476094500	S	T	G	1|1	0|1
1	119170751	rs438352376	S	A	G	1|1	0|1
1	119170760	rs451296643	S	A	C	1|1	0|1
1	119170764	rs799874823	S	T	A	1|1	0|1
1	119170768	rs471357514	S	G	A	1|1	0|1
1	119170773	rs440040140	S	A	G	1|1	0|1
1	119170783	1:119170783	I	G	GT	1|1	0|1
1	119170785	rs800512813	S	T	A	1|1	0|1
1	119170786	rs460155790	S	C	T	1|1	0|1
1	119884233	1:119884233	I	T	TG	1/1	0/1
1	137635982	rs800602272	S	A	G	1/1	0/1
1	140283570	rs136541204	S	G	A	1|1	0|1
1	158138484	1:158138484	S	A	T	1|1	0|1
1	158138486	rs524200136	S	A	G	1|1	0|1
20	228541	rs451648833	S	T	C	1/1	0/1
20	244864	rs438774547	S	C	T	1/1	0/1
20	426991	rs1116067085	S	A	G	1/1	0/1
20	518507	rs801001043	I	CAGTGGTT	C	1/1	0/1
20	671390	rs798453415	S	G	A	1/1	0/1
20	819431	rs526282318	S	C	T	1|1	0|1
20	819439	rs208435376	S	G	A	1|1	0|1
20	820285	rs208113140	S	A	G	1/1	0/1
20	877941	rs1118160030	S	G	A	1/1	0/1
20	1001811	rs210220883	S	G	A	1/1	0/1
20	1022501	rs210292199	S	A	G	1/1	0/1
20	1297907	rs209102757	S	G	A	1/1	0/1
20	1416026	rs439911051	S	G	A	1/1	0/1
20	1480075	20:1480075	I	A	AT	1/1	0/1
20	1601722	rs475990652	S	T	C	1/1	0/1
20	1903085	rs210778317	S	G	A	1/1	0/1
20	1903198	20:1903198	I	C	CA	1|1	0|1
20	1906849	rs482503005	S	T	G	1/1	0/1
20	1907226	20:1907226	I	T	TAAAAA	1|1	0|1
20	1909621	rs378487021	S	C	T	1|1	0|1
20	1909821	rs209305920	S	G	A	1/1	0/1
20	1925173	rs208636512	S	T	C	1/1	0/1
20	1975443	rs132739903	S	C	T	1/1	0/1
20	1980419	rs132774311	S	T	G	1|1	0|1
20	1998786	rs134772263	S	C	T	1/1	0/1
20	2007267	rs132773801	S	G	A	1/1	0/1
20	2007965	rs136481970	S	G	A	1/1	0/1
20	2104472	rs210213047	S	C	T	1/1	0/1
20	2314136	rs207853740	S	G	A	1/1	0/1
20	2355363	rs443349388	S	A	C	1/1	0/1
20	2379460	rs211673947	S	G	A	1/1	0/1
20	2613961	rs209042699	S	A	G	1/1	0/1
20	8278026	rs210773140	S	C	A	1/1	0/1
20	8288772	rs436505857	S	A	G	1/1	0/1
20	8291690	rs467785112	S	G	A	1/1	0/1
20	8361127	rs481127246	S	C	T	1/1	0/1
20	8529285	rs468203614	S	T	C	1/1	0/1
20	9006959	rs439827503	S	C	T	1/1	0/1
20	9678573	rs520905517	S	T	C	1/1	0/1
20	9746342	rs521073224	S	A	C	1/1	0/1
20	9838835	20:9838835	S	G	A	1/1	0/1
20	10258174	20:10258174	S	C	T	1|1	0|1
20	10258175	20:10258175	S	A	G	1|1	0|1
20	10258177	20:10258177	S	C	T	1|1	0|1
20	10258180	20:10258180	S	G	T	1|1	0|1
20	26304588	20:26304588	S	T	C	1/1	0/1
20	27125109	rs460633353	S	G	T	1/1	0/1
20	27186206	rs800902575	S	C	A	1/1	0/1
20	41324348	rs467035315	S	T	G	1|1	0/1
20	41929666	20:41929666	S	T	C	1/1	0/1
20	41943702	rs450780369	S	G	A	1/1	0/1
20	41945554	rs797834012	S	A	C	1/1	0/1
20	41947273	rs447823414	S	T	G	1/1	0/1
20	48101743	20:48101743	S	G	A	1/1	0/1
20	66840657	20:66840657	S	C	T	1/1	0/1
20	67168060	rs482936170	S	A	T	1/1	0/1
20	67552675	rs208914070	S	A	G	1|1	0|1
20	68540676	rs209866722	S	G	A	1/1	0/1
20	68594598	rs443810840	S	C	T	1|1	0|1
21	27531409	rs472352349	S	A	G	1/1	0/1
21	30340170	21:30340170	S	T	C	1/1	0/1
21	42304749	rs210784235	S	G	A	1/1	0/1
21	42442374	rs210154506	S	T	C	1/1	0/1
21	53091762	rs460301286	I	GA	G	1/1	0/1
21	55977711	rs472153170	S	A	T	1/1	0/1
21	62136163	21:62136163	I	A	ATT	1/1	0/1
22	4472712	22:4472712	I	C	CT	1/1	0/1
22	4541272	rs208290437	S	C	T	1/1	0/1
22	4559688	rs210033497	S	G	C	1/1	0/1
22	4580504	rs208409843	S	T	C	1/1	0|1
22	4697959	rs211040765	S	G	T	1/1	0/1
22	4818423	rs433897345	S	G	A	1/1	0/1
22	4852777	rs453276470	S	G	A	1/1	0/1
22	4935326	rs461312055	S	A	C	1/1	0/1
22	5055894	rs207930590	S	G	A	1/1	0/1
22	5135014	rs444826815	S	A	C	1/1	0/1
22	5202324	rs801272629	S	C	G	1/1	0/1
22	5234938	rs208630531	S	T	C	1/1	0/1
22	5285664	rs210256750	S	C	T	1/1	0/1
22	5335041	rs478517293	I	AC	A	1/1	0/1
22	5391109	rs211113845	S	G	A	1/1	0/1
22	5442741	rs475398654	S	G	A	1/1	0/1
22	5479170	22:5479170	I	C	CCAGGCAAGGAAAATCAGGCAAGTACTGATACAAGTACTGATACAAGTACT	1|1	0|1
22	5536220	rs457913937	S	T	C	1|1	0|1
22	5559579	rs436754842	S	A	G	1|1	0|1
22	5559582	22:5559582	S	T	C	1|1	0|1
22	5559584	22:5559584	S	T	C	1|1	0|1
22	5559587	22:5559587	S	A	G	1|1	0|1
22	5559589	22:5559589	S	C	T	1|1	0|1
22	5559590	22:5559590	S	T	G	1|1	0|1
22	5559594	rs798077183	S	A	G	1|1	0|1
22	5559596	rs441848537	S	T	G	1|1	0|1
22	5682731	rs459967517	S	G	T	1/1	0/1
22	5821643	rs443665808	S	G	A	1/1	0/1
22	5835138	rs207745748	S	C	T	1/1	0/1
22	5850350	rs479602177	S	A	G	1/1	0/1
22	5883959	22:5883959	I	T	TA	1/1	0/1
22	5927956	rs208794261	S	G	A	1/1	0/1
22	5994795	rs211461682	S	A	G	1/1	0/1
22	6040781	rs210584323	S	T	A	1/1	0/1
22	6059613	rs210056379	S	T	C	1/1	0/1
22	6102951	rs437797660	S	T	G	1/1	0/1
22	7651107	rs208423840	S	C	A	1/1	0|1
22	10240262	rs210710245	S	A	G	1/1	0/1
22	12816273	rs442126721	S	A	G	1|1	0|1
22	12835472	rs457766701	I	TCAATCCCTCAGTTGGGAAGCCCCCTGGAGGAGCTCATGGCAACC	T	1/1	0/1
23	3164658	rs454058842	S	T	C	1/1	0/1
23	17288688	rs457294255	S	C	T	1/1	0/1
23	17509858	rs799920606	S	A	G	1|1	0|1
23	17509859	rs482219434	S	A	G	1|1	0|1
23	29238533	rs798902952	S	T	C	1/1	0/1
23	29240376	rs801319666	S	C	T	1|1	0|1
23	29240401	rs800933901	S	C	G	1|1	0|1
23	29241044	23:29241044	S	T	C	1/1	0/1
23	29241071	23:29241071	I	T	TTGC	1/1	0/1
23	29243296	rs1118260145	I	TA	T	1|1	0|1
23	29244860	rs800230070	S	A	G	1/1	0/1
23	29245923	rs521088053	S	A	T	1|1	0|1
23	29247271	rs800799818	S	A	G	1|1	0|1
23	29247487	rs801399224	S	G	A	1|1	0|1
23	29249239	rs799758577	S	G	A	1/1	0/1
23	29256917	rs799211104	S	G	T	1/1	0/1
23	29264856	rs524659358	S	G	A	1/1	0/1
23	29275003	rs800066280	S	A	G	1/1	0/1
23	29277359	rs797333772	S	G	A	1/1	0/1
23	29290997	rs798805939	S	C	A	1|1	0|1
23	29295606	rs799403264	S	T	C	1/1	0/1
23	29349229	rs799908466	S	T	A	1/1	0/1
24	11584101	rs480941863	S	T	C	1/1	0/1
24	12424419	rs459698561	S	A	G	1|1	0|1
24	12493465	rs450699673	S	G	A	1/1	0/1
24	12815688	rs479237378	S	G	T	1/1	0/1
24	13573261	rs440434672	S	T	C	1/1	0/1
24	13638374	rs469228552	S	A	G	1/1	0/1
24	13760276	rs208328647	S	C	T	1/1	0/1
24	13780294	rs451913589	S	G	T	1/1	0/1
24	14102834	rs433229539	S	T	C	1/1	0/1
24	14159186	rs461151189	I	TCA	T	1/1	0/1
24	14217296	rs459243760	S	A	G	1/1	0/1
24	14222016	24:14222016	S	C	G	1/1	0/1
24	14222456	rs211645766	S	A	C	1/1	0/1
24	14244120	rs207623859	S	T	C	1/1	0/1
24	14252180	rs208732867	S	G	A	1/1	0/1
24	14256020	rs474237631	S	C	A	1/1	0/1
24	14256128	rs457225090	S	C	T	1/1	0/1
24	14261984	rs207775639	S	C	G	1/1	0/1
24	14262310	rs467413300	S	T	C	1/1	0/1
24	14263160	rs472909176	S	C	A	1/1	0/1
24	14263570	rs447619561	S	G	A	1/1	0/1
24	14266446	rs207527238	S	G	A	1|1	0/1
24	14268459	rs211296655	S	G	A	1/1	0/1
24	14268486	rs208292419	S	T	C	1/1	0/1
24	14269738	rs441101603	S	A	C	1/1	0/1
24	14270404	rs463433657	S	G	A	1/1	0/1
24	14273147	24:14273147	S	G	C	1/1	0/1
24	14273395	24:14273395	S	C	G	1/1	0/1
24	14275705	rs798808639	S	T	C	1/1	0/1
24	14276450	rs473104307	S	A	G	1/1	0/1
24	14276701	rs461591754	S	T	G	1/1	0/1
24	14278588	rs432945246	S	G	A	1/1	0/1
24	14280141	rs467921412	S	T	G	1/1	0/1
24	14281027	rs433800017	S	G	A	1/1	0/1
24	14281795	rs479205431	S	A	T	1/1	0/1
24	14284983	rs443360091	S	T	C	1/1	0/1
24	14286899	rs464867473	S	G	A	1/1	0/1
24	14289540	rs475513497	S	T	C	1/1	0/1
24	14290455	rs208786181	S	C	T	1/1	0/1
24	14291191	rs208780794	S	T	C	1/1	0/1
24	14291559	rs449268125	S	G	A	1/1	0/1
24	14293150	rs210247461	S	G	A	1/1	0/1
24	14294349	rs208009263	S	G	A	1/1	0/1
24	14294686	rs210703868	S	T	C	1/1	0/1
24	14295983	rs467414208	S	A	G	1/1	0/1
24	14296785	rs455137713	S	C	T	1/1	0/1
24	14297023	rs797618518	S	G	C	1/1	0/1
24	14301400	rs211087029	S	C	T	1/1	0/1
24	14303666	rs475202271	S	G	A	1/1	0/1
24	14303941	rs480894792	S	G	A	1|1	0|1
24	14304667	rs451205025	S	T	G	1/1	0/1
24	14324464	rs797758627	S	G	A	1/1	0/1
24	14329016	rs434803645	S	A	C	1/1	0/1
24	14332939	rs435123910	I	CT	C	1/1	0/1
24	14346188	rs450403265	S	G	T	1/1	0/1
24	14373677	rs466751545	S	T	A	1/1	0/1
24	14404595	rs442947336	I	CTTCAG	C	1/1	0/1
24	14431545	rs449352917	S	T	C	1/1	0/1
24	14473243	rs474877682	S	C	T	1/1	0/1
24	14490787	rs478210480	S	T	C	1/1	0/1
24	14539971	rs385118287	S	C	T	1/1	0/1
24	14544420	rs134272717	S	A	G	1|1	0/1
24	14550655	rs384391551	S	G	A	1/1	0/1
24	14576275	rs442150578	S	G	T	1/1	0/1
24	14576713	rs378596043	S	T	C	1/1	0/1
24	14582183	rs451422002	S	G	A	1/1	0/1
24	14594738	24:14594738	S	T	C	1/1	0/1
24	14623928	rs385700192	S	C	T	1/1	0/1
24	14639101	rs801161423	I	AT	A	1/1	0|1
24	14656125	rs383814807	S	C	T	1/1	0/1
24	14701909	rs469170525	S	T	A	1/1	0/1
24	14717686	rs452162450	S	G	A	1/1	0/1
24	14741742	rs466249719	S	G	A	1/1	0/1
24	14817517	rs466212650	S	G	C	1/1	0/1
24	14997732	rs455954309	S	T	A	1/1	0/1
24	15071921	rs462259428	S	G	A	1/1	0/1
24	15087240	rs454598166	S	T	G	1|1	0|1
24	15120836	rs433392983	S	G	A	1/1	0/1
24	15281086	rs480451125	S	T	G	1/1	0/1
24	15619037	rs800904313	S	A	G	1/1	0/1
24	15695203	rs477701759	S	G	A	1/1	0/1
24	15695775	rs479370730	S	A	C	1/1	0/1
24	24292064	rs208266633	S	G	A	1/1	0/1
24	29503779	rs479223338	S	A	T	1/1	0/1
24	39673435	rs209576257	S	G	A	1/1	0/1
24	55466481	rs449806601	S	G	A	1|1	0/1
24	55822745	rs445667075	S	G	C	1/1	0/1
24	55879212	rs210878419	S	G	T	1/1	0/1
24	55966074	rs456527641	S	T	C	1/1	0/1
24	56050490	rs800158984	S	C	T	1/1	0/1
24	56074775	rs211417560	S	C	A	1/1	0/1
24	56085826	rs210236869	S	G	A	1/1	0/1
24	56117225	rs461412326	S	A	G	1/1	0/1
24	56122068	rs210319160	S	A	G	1/1	0/1
24	56147645	rs208143096	S	A	G	1/1	0/1
24	56166374	rs209590699	S	G	A	1/1	0/1
24	56184563	24:56184563	I	T	TA	1/1	0/1
24	60799700	rs800607538	S	A	C	1/1	0/1
25	1679585	rs208912987	S	C	T	1/1	0/1
25	1724314	rs799730837	S	C	T	1/1	0/1
25	4034733	rs800148299	I	AGGT	A	1/1	0/1
25	4077552	rs109798357	S	A	G	1/1	0/1
25	4205280	25:4205280	I	G	GT	1/1	0/1
25	4207092	rs478147276	S	G	A	1/1	0/1
25	4455134	rs211454336	S	T	C	1/1	0/1
25	4494762	rs443704619	S	C	T	1/1	0/1
25	20035421	rs451881006	S	G	A	1/1	0/1
25	20604631	rs433466943	S	C	T	1/1	0/1
25	20640967	rs110510994	S	A	G	1/1	0/1
25	20663127	rs457662639	S	G	A	1/1	0/1
25	20922820	rs461732920	S	G	A	1/1	0/1
25	21313173	rs449839324	S	C	G	1/1	0|1
25	21670154	rs526402363	S	T	A	1|1	0|1
25	21670157	rs450940114	S	C	A	1|1	0|1
25	21718166	rs433380557	S	G	A	1|1	0|1
25	21720923	rs477219331	S	G	A	1/1	0/1
25	21721985	rs455152534	S	A	C	1/1	0/1
25	21723380	rs456516544	S	T	C	1|1	0/1
25	21723406	rs482263600	S	G	A	1|1	0/1
25	21724822	rs451763507	S	T	C	1/1	0/1
25	21742082	25:21742082	I	TTC	T	1|1	0|1
25	21742088	25:21742088	I	A	AGAATCTT	1|1	0|1
25	33228975	rs455170671	S	T	C	1/1	0/1
25	33262837	rs469813576	S	G	A	1/1	0/1
25	33366133	rs438491726	S	G	A	1/1	0/1
25	33411034	rs42069213	S	G	A	1/1	0/1
25	33487047	rs464797747	S	G	A	1/1	0/1
25	33516214	25:33516214	I	C	CTAA	1/1	0/1
25	33520863	rs436557733	S	C	T	1|1	0|1
25	33657800	rs465433089	S	G	A	1/1	0/1
25	33685194	rs442969894	S	C	A	1/1	0/1
25	33729135	rs460999655	S	C	T	1/1	0/1
25	33968170	rs467798372	S	C	T	1/1	0/1
25	34016057	25:34016057	S	C	T	1|1	0|1
25	34045837	rs133449603	S	C	T	1/1	0/1
25	34045929	rs432914636	S	G	A	1/1	0/1
25	36888150	rs799576130	S	G	A	1/1	0/1
25	40685886	25:40685886	S	C	T	1/1	0/1
26	32649906	rs456758066	S	A	G	1/1	0/1
26	32652983	rs435745876	S	C	T	1/1	0/1
26	32654208	rs473825452	S	C	T	1/1	0/1
26	33093600	rs444212513	S	T	C	1/1	0|1
26	34544142	rs210643558	S	G	A	1/1	0/1
27	80087	27:80087	S	G	A	1/1	0/1
27	203392	27:203392	S	C	G	1/1	0/1
27	310410	rs437818204	S	C	T	1/1	0/1
27	344210	27:344210	S	T	G	1/1	0/1
27	390634	27:390634	S	G	A	1/1	0/1
27	447935	27:447935	S	C	T	1|1	0|1
27	805765	rs471878184	S	A	T	1/1	0/1
27	850837	rs434544879	S	A	C	1/1	0/1
27	2660181	rs435780580	S	G	A	1/1	0/1
27	6894093	27:6894093	S	G	A	1/1	0/1
27	20337024	rs465191494	S	G	A	1/1	0/1
27	20358410	rs447277505	S	A	G	1/1	0/1
27	20363860	rs454800800	S	G	A	1/1	0/1
27	20411509	rs432099103	S	A	G	1/1	0/1
27	25800360	rs468406128	S	G	A	1/1	0|1
27	27826368	rs482439547	S	C	T	1/1	0/1
27	34761545	27:34761545	S	C	A	1|1	0|1
28	9572642	rs467943745	S	T	G	1/1	0/1
28	9573339	rs474154628	S	A	G	1/1	0/1
28	9573377	rs471550002	S	G	A	1/1	0/1
28	22323754	rs799392194	S	T	A	1/1	0/1
28	22325468	rs479153070	S	C	G	1/1	0/1
29	27020838	29:27020838	S	A	G	1/1	0|1
29	27352053	rs134506221	S	T	G	1/1	0/1
29	27535806	29:27535806	S	C	T	1|1	0/1
29	30673473	rs209771356	S	C	T	1/1	0/1
29	30756564	rs460509242	S	G	C	1/1	0/1
29	30981731	rs210819855	S	G	A	1/1	0/1
29	30988786	rs522434892	S	T	A	1/1	0/1
2	4482008	rs1116267757	S	A	G	1/1	0/1
2	80248750	2:80248750	I	T	TA	1/1	0/1
2	80252924	rs798915435	S	A	G	1|1	0|1
2	80252925	rs799876197	S	C	T	1|1	0|1
2	80252929	rs437143448	S	G	A	1|1	0|1
2	80252940	2:80252940	S	G	A	1/1	0/1
2	80436036	rs210472229	S	G	A	1/1	0/1
2	80597757	rs446213076	S	C	A	1|1	0|1
2	80597772	rs480149132	S	C	T	1|1	0|1
2	80684853	rs209854869	S	G	A	1/1	0/1
2	80909890	rs448045327	S	C	G	1/1	0/1
2	81054757	rs453842434	S	G	A	1/1	0/1
2	81084198	rs457279426	S	G	A	1/1	0/1
2	81234466	rs210729081	S	C	T	1/1	0/1
2	81316308	rs209842611	S	A	G	1/1	0/1
2	81316851	rs208998640	S	T	G	1/1	0/1
2	81319678	rs210845098	S	T	C	1/1	0/1
2	81325288	rs449496045	S	G	A	1/1	0/1
2	81336437	rs208215338	S	C	T	1/1	0/1
2	81337557	rs209198602	S	A	G	1/1	0/1
2	81355501	rs441631488	S	C	T	1/1	0/1
2	81355581	rs463324491	S	G	A	1/1	0/1
2	81359156	rs479167819	S	C	T	1/1	0/1
2	81366351	2:81366351	S	C	T	1/1	0/1
2	81371556	rs207594267	S	C	G	1/1	0/1
2	81385609	rs455312762	S	G	C	1/1	0/1
2	81388955	rs208142503	S	G	C	1/1	0/1
2	81390137	2:81390137	S	A	G	1/1	0/1
2	81396246	rs211154928	S	A	G	1/1	0/1
2	81408735	rs472698300	S	A	G	1/1	0/1
2	81416991	rs454816916	S	A	G	1/1	0/1
2	81433009	rs209109317	S	C	G	1/1	0/1
2	81436008	rs209847696	S	C	T	1/1	0/1
2	81450149	2:81450149	S	C	G	1/1	0/1
2	81467015	rs208630034	S	G	A	1/1	0/1
2	81473960	rs432909752	S	C	A	1/1	0/1
2	81474809	rs483079505	S	A	G	1/1	0/1
2	81480368	2:81480368	S	C	A	1/1	0/1
2	81491536	rs209781095	S	G	A	1/1	0/1
2	81493896	rs470576437	S	G	C	1/1	0/1
2	81495554	rs452437651	I	CA	C	1/1	0/1
2	81496013	rs211581889	S	T	A	1/1	0/1
2	81502837	rs208818140	S	G	A	1/1	0/1
2	81505396	rs454714594	S	T	C	1/1	0/1
2	81507723	rs210197660	S	C	G	1/1	0/1
2	81511053	rs456793091	I	AT	A	1/1	0/1
2	81513700	rs210283523	S	G	A	1/1	0/1
2	81525340	rs470298904	S	T	A	1/1	0/1
2	81531545	rs207725335	S	T	G	1/1	0/1
2	81534815	rs208825415	S	G	A	1/1	0/1
2	81543015	2:81543015	S	C	T	1/1	0/1
2	81555436	rs444030540	S	C	T	1/1	0/1
2	81560456	rs476578906	S	G	T	1|1	0|1
2	81576308	rs459824294	S	C	G	1/1	0/1
2	81576461	rs449094315	S	T	C	1|1	0|1
2	81576470	2:81576470	I	T	TTTTC	1|1	0|1
2	81613659	rs476715639	S	G	T	1/1	0/1
2	81841927	rs453170291	S	T	C	1|1	0|1
2	82002647	rs471106021	S	G	A	1|1	0/1
2	82013702	rs471937355	S	C	G	1/1	0/1
2	82124253	rs482071584	S	C	A	1|1	0/1
2	82142094	rs449066663	S	A	T	1|1	0/1
2	82313555	rs210765785	S	C	T	1/1	0/1
2	82327587	rs208384480	S	T	G	1/1	0/1
2	82480061	rs209022716	S	T	C	1/1	0/1
2	82498245	rs209678971	S	T	C	1/1	0/1
2	82617304	rs481426196	S	C	G	1/1	0/1
2	82624637	rs477358220	S	C	G	1/1	0/1
2	83071988	rs798829578	S	C	T	1/1	0/1
2	83076737	rs208662097	S	A	G	1/1	0/1
2	83192203	rs467048198	S	T	C	1/1	0/1
2	83224071	rs210792150	S	G	A	1/1	0/1
2	83399601	rs476884083	I	AC	A	1/1	0/1
2	83454590	rs210808008	S	A	G	1/1	0/1
2	83625291	rs471824107	I	TA	T	1/1	0/1
2	83630917	rs477362455	S	A	G	1/1	0/1
2	83707409	rs468004406	S	T	C	1/1	0/1
2	83720553	rs454150943	S	T	G	1/1	0/1
2	83720604	2:83720604	S	C	T	1/1	0/1
2	83789125	rs208310028	S	C	G	1/1	0/1
2	83844595	rs472764715	S	T	C	1/1	0/1
2	83913747	rs210009298	S	G	A	1/1	0/1
2	83954811	rs449760675	S	T	C	1/1	0/1
2	84032436	rs454818206	S	G	A	1/1	0/1
2	84037192	rs452769299	S	A	C	1/1	0/1
2	84285472	rs210424415	S	G	A	1/1	0/1
2	84294745	rs207949152	S	C	T	1/1	0/1
2	84367570	2:84367570	I	AC	A	1|1	0|1
2	84367572	rs462092730	I	AC	A	1|1	0|1
2	84372820	rs465138481	S	A	T	1/1	0/1
2	84503185	rs477799014	I	CTTTCTG	C	1/1	0/1
2	84561664	rs378461440	S	C	G	1|1	0|1
2	84613603	rs461361340	S	G	A	1/1	0/1
2	84640513	2:84640513	S	C	T	1|1	0|1
2	84718978	rs436790024	S	G	A	1/1	0/1
2	84773238	rs453219892	S	T	C	1/1	0/1
2	84880244	rs441199453	S	G	A	1|1	0/1
2	85124771	rs435600138	S	C	T	1/1	0/1
2	85125957	rs455998352	S	T	C	1/1	0/1
2	85141638	rs446472908	S	C	T	1/1	0/1
2	85157019	rs449583940	S	A	C	1/1	0/1
2	85172296	rs458141042	S	A	C	1/1	0/1
2	85335104	rs470369033	S	G	A	1/1	0/1
2	85547095	rs798938321	I	TTTTTTG	T	1|1	0|1
2	85598652	rs482668013	S	T	C	1/1	0/1
2	85679946	rs473444753	S	T	C	1/1	0/1
2	85721383	rs440637903	S	C	A	1/1	0/1
2	115828126	2:115828126	S	C	T	1/1	0/1
2	115882971	2:115882971	I	TTA	T	1/1	0/1
2	119396330	2:119396330	I	CGGG	C	1|1	0|1
2	127737993	2:127737993	I	C	CAT	1/1	0/1
2	127853179	2:127853179	S	T	G	1/1	0/1
2	128140459	rs467718583	S	C	T	1/1	0/1
2	129263130	rs209974019	S	C	T	1/1	0/1
2	129623990	rs435854032	S	G	A	1|1	0|1
3	4670511	rs211409861	S	A	G	1/1	0/1
3	6739935	rs445962893	S	A	G	1/1	0/1
3	58342607	rs443001628	S	T	C	1/1	0/1
3	74285711	3:74285711	S	A	C	1|1	0/1
3	74651692	rs799100565	S	T	C	1|1	0|1
4	1018887	rs482104000	S	G	T	1/1	0/1
4	104039778	4:104039778	I	G	GT	1/1	0/1
4	104043199	rs458054620	S	G	A	1/1	0/1
4	104048590	rs433219355	I	AC	A	1/1	0/1
4	104052183	rs444640412	I	TCTC	T	1/1	0/1
4	104054614	rs445126786	S	C	T	1/1	0/1
4	104056965	rs444087706	S	T	C	1|1	0|1
4	104057637	rs460323786	S	T	A	1/1	0/1
4	104058599	rs436653445	S	G	C	1/1	0/1
4	104060281	rs455258511	S	C	T	1/1	0/1
4	104061286	rs482940393	S	G	A	1/1	0/1
4	104062056	rs448578892	S	C	T	1/1	0/1
4	104062363	rs449608834	S	G	A	1|1	0|1
4	104062368	rs464769737	S	A	G	1|1	0|1
4	104063526	rs464681709	S	G	A	1/1	0/1
4	104065865	rs465695045	S	A	G	1/1	0/1
4	104068219	rs479950144	S	T	A	1/1	0/1
4	104071631	rs480950145	S	T	A	1/1	0/1
4	104076547	rs433151698	S	A	G	1/1	0/1
4	104077306	rs456836908	S	A	G	1/1	0/1
4	104098975	rs480986026	S	C	T	1/1	0/1
4	104103924	rs440145490	S	G	A	1/1	0/1
4	104105979	4:104105979	I	T	TA	1/1	0/1
4	104109451	rs799736883	S	C	T	1/1	0|1
4	104116615	rs460039986	S	C	T	1/1	0/1
4	104122202	rs447417424	S	G	C	1/1	0/1
4	104122865	rs437224193	S	C	G	1/1	0/1
4	104133040	rs435131927	S	A	G	1/1	0/1
4	104160987	rs480609413	S	A	T	1/1	0/1
4	104171479	rs467603575	S	C	A	1/1	0/1
4	104172412	rs436506032	S	T	C	1/1	0/1
4	104175136	rs477157331	S	A	T	1/1	0/1
4	104178322	rs457600469	S	G	A	1/1	0/1
5	2488535	rs459076227	S	C	T	1/1	0/1
5	2699179	5:2699179	S	T	G	1|1	0|1
5	2735259	rs459754847	S	A	T	1/1	0/1
6	11651878	rs801248027	S	T	G	1|1	0|1
6	11747617	rs801334626	S	A	C	1/1	0/1
6	11794791	rs797670777	S	T	A	1/1	0/1
6	11842741	rs798538591	S	G	A	1/1	0/1
6	12233511	rs464358945	S	G	A	1/1	0/1
6	12440001	rs801124061	I	ACCAATTGTACTTATG	A	1/1	0/1
6	12452652	rs134092596	S	G	A	1/1	0/1
6	12511804	rs209682542	S	T	C	1/1	0/1
6	12523686	rs208717367	S	C	T	1/1	0/1
6	12583216	rs42903654	S	C	T	1/1	0/1
6	12586242	6:12586242	I	CAATTGTGTCTTA	C	1/1	0/1
6	12600692	rs443208190	S	C	G	1/1	0/1
6	12601412	rs42903642	S	G	A	1/1	0/1
6	12601796	rs42903641	S	A	G	1/1	0/1
6	15206822	6:15206822	S	C	T	1/1	0/1
6	15280789	rs469771310	S	G	C	1/1	0/1
6	15427950	rs459219013	S	T	C	1/1	0/1
6	15917457	rs436364788	S	T	C	1/1	0/1
6	16128355	rs466443738	S	C	G	1/1	0/1
6	16418112	rs473492725	S	G	C	1/1	0/1
6	16449926	rs443778031	S	G	A	1/1	0/1
6	16451744	rs434371598	S	A	G	1/1	0/1
6	26066375	rs453092403	I	TTTGGCAAATG	T	1/1	0/1
6	44501023	rs455279170	S	A	G	1/1	0/1
6	44643624	rs461092615	S	A	G	1/1	0/1
6	44643941	rs446487890	S	C	T	1/1	0/1
6	44661596	rs465825735	S	G	C	1/1	0/1
6	44720944	rs458909985	S	G	T	1/1	0/1
6	44760854	rs481793221	S	A	G	1/1	0/1
6	44883211	rs454818021	S	A	C	1/1	0/1
6	44994246	rs441854610	S	G	A	1/1	0/1
6	45311827	rs434895104	S	G	A	1/1	0/1
6	53252524	rs385124960	S	G	A	1/1	0/1
6	86846901	rs797923776	S	C	T	1/1	0/1
6	87441853	rs207736536	S	G	A	1|1	0|1
6	98212327	rs209674535	S	G	C	1/1	0/1
6	98222477	rs209115510	S	G	C	1/1	0/1
6	98223412	rs209039760	S	T	C	1/1	0/1
6	98224794	rs476348872	S	G	T	1/1	0/1
6	98225614	rs211386684	S	T	C	1/1	0/1
6	98226204	rs211285362	S	C	T	1/1	0/1
6	98226859	rs471532581	S	G	C	1/1	0/1
6	98227015	rs442957653	I	GTAA	G	1/1	0/1
6	98227214	rs208695927	S	A	T	1/1	0/1
6	98228055	rs436775860	S	G	A	1/1	0/1
6	98232597	rs439992567	I	CTCAGTCGTGCCCGACTCTTA	C	1/1	0/1
6	98235016	rs517179665	S	G	A	1|1	0|1
6	98235341	rs435624196	S	G	T	1|1	0|1
6	98239581	rs456026282	I	TTGGTGGATCAACAAGAAAC	T	1/1	0/1
6	98245027	rs463739360	I	GTC	G	1/1	0/1
6	98247741	rs209842465	S	G	A	1/1	0/1
6	98248573	rs446510399	S	G	A	1/1	0/1
6	98249976	rs521303078	S	G	C	1|1	0|1
6	98249977	rs456543804	S	T	G	1|1	0|1
6	98250306	rs210420524	S	C	G	1/1	0/1
6	98250527	rs211526202	S	G	C	1/1	0/1
6	98257293	rs461611502	S	G	A	1/1	0/1
6	98258693	6:98258693	S	G	A	1/1	0/1
6	98382947	rs208323331	S	C	T	1/1	0/1
6	98424198	rs208342374	S	T	A	1/1	0/1
7	1348946	rs470447098	S	C	G	1/1	0/1
7	4207276	rs455585654	S	G	A	1/1	0/1
7	4215684	rs799259407	S	G	A	1/1	0/1
7	4396718	rs447935962	S	C	G	1/1	0/1
7	4541430	rs458893710	S	G	A	1/1	0/1
7	4557927	rs463735875	S	T	G	1/1	0/1
7	4602556	rs482553423	S	T	C	1/1	0/1
7	4675114	rs469882301	S	C	T	1/1	0/1
7	4728689	rs461068389	S	A	G	1/1	0/1
7	4787718	7:4787718	S	G	A	1|1	0/1
7	4832798	rs433080510	S	G	A	1/1	0/1
7	4834472	rs477931634	S	G	A	1/1	0/1
7	4835609	rs455903752	S	T	C	1/1	0/1
7	4842100	rs474938157	S	T	A	1/1	0/1
7	4845088	rs441672990	S	C	T	1/1	0/1
7	4871607	rs797388622	S	G	A	1/1	0/1
7	4873112	rs462282077	S	C	T	1/1	0/1
7	4885135	rs450820139	S	G	T	1/1	0/1
7	4885805	rs452633480	S	C	G	1/1	0/1
7	4893495	rs442175360	S	A	C	1/1	0/1
7	4909565	rs446691210	S	G	A	1/1	0/1
7	4920196	rs797821528	S	C	A	1|1	0|1
7	18284057	rs457443862	S	G	A	1/1	0/1
7	18421523	rs723106137	S	T	C	1/1	0/1
7	19146643	rs458223262	S	G	A	1/1	0/1
7	19160074	rs521241699	I	CT	C	1|1	0|1
7	19160076	rs434513913	S	G	A	1|1	0|1
7	19196854	rs445704364	S	A	T	1|1	0|1
7	19198009	rs458024066	S	C	T	1/1	0/1
7	19260134	rs464538707	S	T	C	1/1	0/1
7	19326856	rs137275529	S	G	A	1/1	0/1
7	19342026	rs460463948	S	T	A	1/1	0/1
7	19344471	7:19344471	S	G	A	1/1	0/1
7	19462212	rs472796657	S	G	A	1/1	0/1
7	19878257	7:19878257	I	T	TA	1/1	0/1
7	42665998	7:42665998	S	C	T	1|1	0|1
7	42666002	rs476285887	S	T	C	1|1	0|1
7	52531099	rs474466465	S	T	A	1|1	0|1
7	68583047	7:68583047	S	T	C	1/1	0/1
7	76516769	rs465127905	S	G	A	1/1	0/1
7	76560396	rs439741125	S	G	A	1/1	0/1
7	77135717	rs516491283	S	A	T	1/1	0/1
7	79719690	rs459478991	S	A	G	1/1	0/1
7	79741299	rs467214443	S	T	C	1/1	0/1
7	79827577	rs465416188	S	A	G	1/1	0/1
7	79845689	rs475345512	S	C	T	1|1	0|1
7	79912134	rs443676729	S	G	C	1/1	0/1
7	79914922	rs453219848	S	C	A	1/1	0/1
7	79922799	rs444659651	S	C	A	1/1	0/1
7	79935101	rs435290583	S	C	T	1|1	0|1
7	79999148	rs445212600	S	G	C	1/1	0/1
7	80002180	rs447091245	S	C	T	1/1	0/1
7	80025254	rs469019454	S	G	A	1/1	0/1
7	80105176	rs463918170	S	C	T	1/1	0/1
7	80109453	rs436686770	S	G	A	1/1	0/1
7	80243851	rs458422114	S	T	G	1/1	0/1
7	80273834	rs469127253	S	T	C	1/1	0/1
7	80439676	rs468042801	S	C	T	1/1	0/1
7	80484689	rs476215415	S	G	A	1/1	0/1
7	80485997	rs110507509	S	G	A	1/1	0/1
7	81138227	rs43525586	S	A	G	1/1	0/1
7	81168892	rs468376270	S	G	A	1/1	0/1
7	81228241	rs436521928	S	A	G	1/1	0/1
7	81303050	rs440667082	S	A	G	1/1	0/1
7	81398284	rs43528748	S	G	A	1|1	0|1
7	81406828	rs456218952	S	C	T	1/1	0/1
7	81440634	rs461919171	S	A	G	1/1	0/1
7	81441814	rs800494138	S	G	A	1|1	0|1
7	81452754	rs466898998	I	CTAAAT	C	1/1	0/1
7	81518404	rs433741197	S	T	A	1/1	0/1
7	82191203	rs453673100	S	G	A	1/1	0/1
7	82203419	rs449157084	S	T	G	1/1	0|1
7	82206160	rs482260956	S	T	C	1/1	0/1
7	82209708	rs800920693	S	G	A	1/1	0/1
7	82211610	rs457780331	S	A	G	1/1	0/1
7	82213685	rs473845040	S	C	T	1/1	0/1
7	82216696	rs469059584	S	G	T	1/1	0/1
7	82217986	rs453557663	S	A	G	1/1	0/1
7	82218869	rs440489069	S	C	T	1/1	0/1
7	82221807	rs463183630	S	G	A	1/1	0/1
7	82221864	rs448821775	S	A	T	1/1	0/1
7	82222411	rs479065238	S	T	A	1/1	0/1
7	82222693	rs450080484	S	T	C	1/1	0/1
7	82222737	rs798874964	S	G	A	1/1	0/1
7	82222739	7:82222739	I	A	ACTG	1/1	0/1
7	82224489	rs480232610	S	G	A	1/1	0/1
7	82225202	rs457037417	S	G	C	1/1	0/1
7	82225730	rs458422445	S	G	T	1/1	0/1
7	82226360	rs459506300	S	C	G	1/1	0/1
7	82226543	7:82226543	I	C	CTA	1/1	0/1
7	82227310	rs434944561	S	G	C	1/1	0/1
7	82227697	rs471861861	S	A	G	1/1	0/1
7	82233544	rs444206525	S	C	T	1/1	0/1
7	82234224	rs482226929	S	C	T	1|1	0|1
7	82241941	rs469803192	S	C	T	1/1	0/1
7	82242266	rs434330708	S	G	A	1/1	0/1
7	82289747	rs438671559	S	A	T	1/1	0/1
7	82306438	rs457186322	S	A	G	1/1	0/1
7	82307438	rs450188639	S	A	C	1/1	0/1
7	82342565	rs470905713	S	G	A	1|1	0/1
7	82352171	rs455784230	S	G	A	1/1	0/1
7	82355385	7:82355385	S	G	A	1/1	0/1
7	82355754	rs801314692	S	G	A	1/1	0/1
7	82366141	rs432407789	S	C	T	1/1	0/1
7	82367928	rs439200004	S	G	A	1/1	0/1
7	82376251	7:82376251	I	TA	T	1/1	0/1
7	82380739	rs445763252	S	G	T	1/1	0/1
7	82388282	rs456417824	S	G	A	1/1	0/1
7	82388867	rs468716207	S	G	T	1/1	0/1
7	82401581	rs440555577	S	C	T	1/1	0/1
7	82406138	rs472573757	S	G	A	1|1	0|1
7	82415416	rs482554218	S	C	G	1/1	0/1
7	82415725	rs432155252	S	C	T	1/1	0/1
7	82435862	rs443474404	S	T	G	1/1	0/1
7	82546100	rs797330046	S	A	G	1/1	0/1
7	82960977	7:82960977	I	A	AAAATCC	1|1	0|1
7	82960978	7:82960978	I	CAG	C	1|1	0|1
7	83437586	rs444254889	S	T	C	1/1	0/1
7	84078026	7:84078026	S	C	G	1/1	0/1
7	84403647	rs211382514	S	G	A	1/1	0/1
8	16077566	rs451114680	S	T	C	1/1	0/1
8	16078130	rs455200759	S	A	G	1|1	0/1
8	69386163	rs797520732	S	C	A	1/1	0/1
8	69402234	8:69402234	S	G	T	1|1	0|1
9	15397700	9:15397700	S	C	G	1/1	0/1
9	15677598	9:15677598	I	T	TGAGCTGG	1/1	0/1
9	15683951	rs465750930	S	C	T	1/1	0/1
9	15688578	rs441162064	S	C	T	1/1	0/1
9	24821180	rs384236997	S	C	A	1|1	0|1
9	38960770	rs444489495	S	C	T	1/1	0/1
9	39521210	rs474840603	I	CTCA	C	1/1	0/1
9	39681979	rs209451831	S	G	T	1/1	0/1
9	39796105	rs446822264	S	G	A	1/1	0/1
9	39966327	rs209397342	S	A	G	1/1	0/1
9	40041965	rs525914864	S	C	T	1/1	0/1
9	40082705	9:40082705	I	A	AT	1/1	0/1
9	40111967	rs210726641	S	G	T	1/1	0/1
9	40126359	rs521512499	S	C	T	1/1	0/1
9	40168416	rs210130167	S	C	G	1|1	0|1
9	40178578	rs798829994	I	CTTT	C	1|1	0|1
9	40227142	rs210628150	S	C	A	1/1	0/1
9	40285794	rs520604042	S	C	T	1/1	0/1
9	40301264	rs797210521	I	AG	A	1/1	0/1
9	40307582	rs523035838	S	G	A	1/1	0/1
9	40310992	rs519678897	S	G	A	1/1	0/1
9	40312623	rs1115346209	S	C	T	1/1	0|1
9	40316140	rs207886155	S	C	G	1/1	0/1
9	40316243	rs209766830	S	A	T	1/1	0|1
9	40316382	rs517881287	S	G	A	1/1	0/1
9	40327497	rs210583543	S	C	T	1/1	0/1
9	40330444	rs516496204	S	T	A	1/1	0/1
9	40338895	rs209136589	S	C	T	1/1	0/1
9	40342546	rs1115239559	S	G	A	1/1	0/1
9	40346479	9:40346479	I	A	AC	1/1	0/1
9	40347597	rs210072261	S	G	T	1/1	0/1
9	40360893	rs210535407	S	T	C	1/1	0/1
9	40363500	rs208288923	S	C	T	1/1	0/1
9	40363674	rs799845868	S	C	T	1/1	0/1
9	40367796	rs523744462	S	A	C	1/1	0/1
9	40370707	rs520069924	S	A	G	1/1	0/1
9	40373726	9:40373726	S	C	T	1/1	0/1
9	40379286	rs800675197	S	G	T	1|1	0/1
9	40383926	rs799138913	S	T	C	1|1	0/1
9	40389986	rs209606421	S	G	A	1/1	0/1
9	40393919	rs209991652	S	T	C	1/1	0/1
9	40394964	rs207511733	S	T	C	1/1	0/1
9	40399385	rs516746167	S	C	T	1/1	0/1
9	40407676	rs519861763	S	G	A	1/1	0/1
9	40408013	rs211655819	S	G	A	1/1	0/1
9	40410413	rs518056143	S	A	C	1/1	0/1
9	40411538	rs518953165	S	A	G	1/1	0/1
9	40412231	9:40412231	S	C	T	1/1	0/1
9	40412586	rs800475951	S	C	A	1/1	0/1
9	40412798	rs520835308	S	T	G	1/1	0/1
9	40413584	rs525180717	I	CAA	C	1|1	0|1
9	40415076	rs210060906	S	A	C	1/1	0/1
9	40415621	rs210187506	S	C	T	1/1	0/1
9	40415841	rs209462875	S	C	G	1/1	0/1
9	40416399	rs207624714	S	C	T	1/1	0/1
9	40417346	rs208208663	S	C	A	1/1	0/1
9	40417727	rs527051965	I	GAT	G	1/1	0/1
9	40418813	rs208951262	S	A	G	1/1	0/1
9	40419269	rs207673770	S	G	A	1/1	0/1
9	40422299	rs207788914	S	T	G	1|1	0/1
9	40424435	9:40424435	I	ACACACACAC	A	1/1	0|1
9	40426611	rs521534172	S	T	G	1/1	0/1
9	40427618	rs207874630	S	T	G	1/1	0/1
9	40431785	rs211205141	S	C	G	1/1	0/1
9	40432982	rs211354947	S	A	G	1/1	0/1
9	40434469	rs799376230	I	ATAGT	A	1/1	0/1
9	40437635	rs516976886	S	A	G	1/1	0/1
9	40441079	rs209349089	S	T	C	1/1	0/1
9	40444425	rs211226982	S	G	A	1/1	0/1
9	40445992	rs210415523	S	C	T	1/1	0/1
9	40447327	rs211284407	S	C	T	1/1	0/1
9	40449222	rs209948291	S	A	G	1/1	0/1
9	40449899	rs207508567	S	A	C	1/1	0|1
9	40451166	rs208396150	S	T	G	1/1	0/1
9	40452397	rs517108853	S	C	A	1|1	0|1
9	40452404	rs525722160	S	G	A	1|1	0|1
9	40454243	rs524758709	S	C	T	1/1	0|1
9	40454260	rs209452781	S	T	C	1|1	0|1
9	40454263	rs210618502	S	T	C	1|1	0|1
9	40454292	rs208250678	S	T	C	1/1	0/1
9	40454368	rs211315987	S	G	C	1/1	0/1
9	40455859	rs522310581	S	G	A	1/1	0/1
9	40456779	rs209525580	S	C	T	1|1	0|1
9	40456786	rs211306401	S	T	C	1|1	0|1
9	40457681	rs210082801	S	G	A	1/1	0/1
9	40459618	rs209738223	S	G	A	1/1	0/1
9	40463241	rs210629311	S	A	G	1|1	0|1
9	40464798	rs207815228	S	C	T	1/1	0/1
9	40464939	rs209429180	S	G	A	1/1	0/1
9	40501422	rs208853445	S	A	T	1/1	0/1
9	40516015	rs798326179	I	GT	G	1/1	0/1
9	40516613	rs209553942	S	A	C	1/1	0/1
9	40516845	rs797617235	I	GACA	G	1/1	0/1
9	40517619	rs523373304	S	C	G	1/1	0/1
9	40522568	rs525814893	S	G	T	1/1	0/1
9	40524024	rs208562570	S	C	G	1/1	0/1
9	40527912	rs210763399	S	G	A	1/1	0/1
9	40528661	rs209343226	S	T	G	1/1	0/1
9	40529959	rs526350689	S	G	T	1/1	0/1
9	40537479	rs208397425	S	A	G	1/1	0/1
9	40548927	rs211637426	S	G	A	1/1	0/1
9	40553886	rs208503887	S	A	G	1/1	0/1
9	40554600	rs210720075	S	A	C	1/1	0/1
9	40565535	rs210567368	S	A	G	1/1	0/1
9	40568510	rs800986906	I	TCA	T	1|1	0|1
9	40573318	9:40573318	I	A	ACAAAAAC	1|1	0|1
9	40577286	rs211274787	S	A	G	1/1	0/1
9	40580472	rs207774139	S	G	A	1/1	0/1
9	40618654	rs208621203	S	G	A	1/1	0/1
9	40618811	rs210514922	S	A	G	1/1	0/1
9	40633773	rs797772673	S	C	T	1/1	0/1
9	40641426	rs211373037	S	A	G	1/1	0/1
9	40708505	rs209203772	S	T	C	1/1	0/1
9	40833045	rs207527334	S	A	G	1/1	0/1
9	40838763	rs517713591	S	A	C	1/1	0/1
9	40845107	rs210563370	S	C	T	1/1	0/1
9	40848508	rs208177863	S	T	C	1/1	0/1
9	40849549	rs209776468	S	C	G	1/1	0/1
9	40849805	rs208117793	S	G	T	1/1	0/1
9	40855714	rs520480923	S	G	A	1/1	0/1
9	40859368	rs800953176	S	C	T	1/1	0/1
9	40870657	rs522417155	S	G	A	1/1	0/1
9	40877854	rs521612446	S	C	T	1/1	0/1
9	40880100	rs520626296	S	C	T	1/1	0/1
9	40887340	rs799929187	S	G	A	1/1	0/1
9	40893522	rs521703436	S	A	G	1/1	0/1
9	40896821	rs517286055	S	C	T	1/1	0/1
9	40908772	rs523302202	S	C	T	1/1	0/1
9	40913072	rs517320716	S	C	T	1/1	0|1
9	40917968	rs521521933	S	G	C	1/1	0/1
9	40918421	rs519254742	S	C	G	1/1	0/1
9	40918819	rs519808962	S	A	G	1/1	0/1
9	40920304	rs524032434	S	C	T	1/1	0/1
9	40933677	rs526994706	S	G	A	1/1	0/1
9	40937597	rs516586835	S	A	G	1/1	0/1
9	40939499	rs798891034	I	GCTTCC	G	1/1	0/1
9	40942523	rs527029334	S	G	A	1/1	0/1
9	40942970	rs466612876	S	G	A	1/1	0/1
9	40945201	rs798434806	I	TA	T	1/1	0/1
9	40945707	rs519640732	S	T	A	1/1	0/1
9	40947128	rs523203549	S	C	T	1/1	0/1
9	40959676	rs526326279	S	A	C	1/1	0/1
9	40962300	rs521938083	S	C	A	1/1	0/1
9	40962538	rs797750833	S	G	A	1/1	0/1
9	40965315	rs523327819	S	G	A	1/1	0/1
9	40970606	rs209760335	S	C	T	1/1	0/1
9	40970755	rs515885796	S	G	A	1/1	0/1
9	40973168	rs800214846	S	C	T	1/1	0/1
9	40976195	rs525793967	S	G	C	1/1	0/1
9	40983400	rs210603282	S	A	G	1/1	0/1
9	40989381	rs210785491	S	A	G	1/1	0/1
9	40990128	rs207619479	S	C	T	1/1	0/1
9	41006158	rs210846071	S	A	C	1/1	0/1
9	41012105	rs523632438	S	G	A	1/1	0/1
9	41017715	rs211094674	S	G	C	1/1	0/1
9	41020513	rs517079274	S	G	C	1/1	0/1
9	41026522	rs211650928	S	T	C	1/1	0/1
9	41033336	rs521669973	S	T	C	1/1	0/1
9	41041306	rs209039082	S	C	T	1/1	0/1
9	41044946	rs797688530	S	A	G	1/1	0/1
9	41048842	rs210173985	S	T	C	1/1	0/1
9	41051438	rs800229079	S	A	G	1/1	0/1
9	41053541	rs521196317	S	C	T	1/1	0/1
9	41070977	rs209991896	S	T	A	1/1	0/1
9	41080337	9:41080337	I	CAGGGTAAGTGGTAGCCTTACCCAGAAGCTTGCCTTATGAGTG	C	1/1	0|1
9	41088763	rs526669345	S	G	A	1/1	0/1
9	41088945	rs517309017	S	C	T	1/1	0/1
9	41090684	rs208334154	S	G	T	1/1	0/1
9	41097733	rs527228219	S	C	T	1/1	0/1
9	41106594	rs517414543	S	G	A	1/1	0/1
9	41106817	rs210106595	S	C	T	1/1	0/1
9	41109411	rs525910046	S	A	G	1/1	0/1
9	41109571	rs517994781	S	G	C	1/1	0/1
9	41110763	rs800247211	S	T	C	1|1	0|1
9	41110764	rs800444369	S	C	A	1|1	0|1
9	41125408	rs210474888	S	C	T	1/1	0/1
9	41128158	rs210901587	S	G	A	1/1	0/1
9	41128641	rs209047120	S	A	C	1/1	0/1
9	41130623	rs207610842	S	A	T	1/1	0/1
9	41130820	rs525287080	S	A	G	1/1	0/1
9	41131559	rs522267986	S	A	T	1/1	0/1
9	41133887	rs210630022	S	A	C	1/1	0/1
9	41134397	rs527067437	S	G	A	1/1	0/1
9	41135045	rs208342818	S	C	A	1/1	0/1
9	41135425	rs719045161	I	GA	G	1/1	0/1
9	41136222	rs208499398	S	G	C	1/1	0/1
9	41142310	rs210038755	S	G	A	1/1	0/1
9	41144184	rs800386062	S	A	G	1/1	0/1
9	41144398	rs208578308	S	A	T	1/1	0/1
9	41147066	rs516818870	S	T	G	1/1	0/1
9	41147812	rs518984335	S	T	C	1/1	0/1
9	41149790	rs209177809	S	T	C	1/1	0/1
9	41151286	rs211348738	S	A	G	1/1	0/1
9	41152452	rs800421758	S	G	A	1/1	0/1
9	41155486	rs208211371	S	T	C	1/1	0/1
9	41155726	rs800320118	I	ATTG	A	1/1	0/1
9	41158240	rs210964001	S	A	T	1/1	0/1
9	41160187	rs798018546	I	ACT	A	1/1	0/1
9	41161670	rs208064714	S	T	C	1/1	0/1
9	41163943	rs526172861	S	A	G	1/1	0/1
9	41163953	9:41163953	I	C	CT	1/1	0/1
9	41164167	9:41164167	I	T	TA	1|1	0|1
9	41164171	9:41164171	I	A	AATTT	1|1	0|1
9	41164173	9:41164173	I	CCTGTT	C	1|1	0|1
9	41171091	rs210609991	S	C	T	1/1	0/1
9	41174403	rs800957115	S	A	G	1/1	0/1
9	41174557	rs210046809	S	A	C	1/1	0/1
9	41175798	rs209288765	S	A	G	1/1	0/1
9	41176523	rs518342217	S	T	C	1/1	0/1
9	41180251	rs209183237	S	A	G	1/1	0/1
9	41180549	rs526203530	S	C	T	1/1	0/1
9	41182990	9:41182990	I	G	GT	1/1	0/1
9	41195005	rs209699207	S	T	A	1/1	0/1
9	41366348	rs208301197	S	C	T	1/1	0/1
9	41678375	rs479151954	S	A	C	1/1	0/1
9	41744300	rs210361712	S	T	C	1/1	0/1
9	42046544	rs445622106	S	C	A	1/1	0/1
9	42157733	rs209212307	S	C	T	1/1	0/1
9	42213885	rs432343125	S	A	G	1/1	0/1
9	42380581	9:42380581	I	A	ATGAAAG	1/1	0/1
9	42438031	rs447153706	S	C	T	1/1	0/1
9	42469639	rs438494018	S	C	T	1/1	0/1
9	42502712	rs481220216	S	G	C	1/1	0/1
9	42522659	rs473862089	S	C	A	1/1	0/1
9	92080039	rs447269534	S	T	G	1/1	0/1
9	92160308	rs455685070	S	C	T	1/1	0/1
9	92350125	rs478381937	S	G	A	1/1	0/1
9	92373131	rs471965802	S	G	A	1/1	0/1
9	92431567	rs458963709	S	C	T	1/1	0/1
9	92436700	rs442491359	S	C	T	1/1	0/1
9	92438447	rs462613276	S	T	A	1/1	0/1
9	92454338	rs472959948	S	G	A	1/1	0/1
9	92455072	rs462651982	S	C	T	1/1	0/1
9	92460001	rs451257712	S	G	A	1/1	0/1
9	92460830	rs437057866	S	T	C	1/1	0/1
9	92475017	rs437123408	S	C	T	1/1	0/1
9	92502659	rs449189674	S	G	A	1/1	0/1
9	92510626	rs477618155	S	C	T	1/1	0/1
9	92512727	rs449622944	S	T	G	1/1	0/1
9	92519350	rs450907883	S	A	G	1/1	0/1
9	92519507	rs433150804	S	G	T	1/1	0/1
9	92534201	rs517609891	S	T	A	1/1	0/1
9	92544098	rs479184864	S	C	T	1/1	0/1
9	92581431	rs440578245	S	C	T	1/1	0/1
9	92591314	rs470468565	S	T	C	1/1	0/1
9	92602835	rs432974472	S	C	T	1/1	0/1
9	92612065	9:92612065	I	T	TC	1/1	0/1
9	92615080	rs435984510	S	G	A	1/1	0/1
9	92615914	rs475150309	S	C	T	1/1	0/1
9	92625115	rs471947306	S	G	A	1/1	0/1
9	92626055	rs444279846	I	CTGT	C	1/1	0/1
9	92629392	rs715631598	I	GTC	G	1|1	0|1
9	92629395	rs518665537	S	C	G	1|1	0|1
9	92629397	rs465647304	S	T	G	1|1	0|1
9	92630870	rs451227958	S	C	T	1/1	0/1
9	92651619	rs445579744	S	G	A	1/1	0/1
9	92693352	rs475656644	S	T	C	1/1	0/1
9	92720288	rs450369998	S	C	A	1/1	0/1
9	92751410	rs432121948	S	G	A	1|1	0|1
9	92826268	rs468100080	S	G	A	1/1	0/1
9	92836916	rs483071017	S	G	A	1/1	0/1
9	92880383	rs436827772	S	G	A	1/1	0/1
9	92953836	rs469707647	S	A	T	1/1	0/1
9	93022158	rs478047762	S	G	A	1/1	0/1
9	93065923	rs464709363	S	G	A	1/1	0/1
9	93067007	rs470661345	S	T	G	1/1	0/1
9	93088058	rs440886356	S	G	A	1/1	0/1
9	93095455	rs443121558	S	T	C	1/1	0/1
9	93137597	rs471532499	S	A	G	1/1	0/1
9	93140638	rs797787576	I	AC	A	1|1	0|1
9	93140641	9:93140641	I	G	GTGTTTGAAATGT	1|1	0|1
9	93157031	rs480298184	S	C	T	1/1	0/1
9	93159143	rs447671456	S	C	T	1/1	0/1
9	93269912	rs438905484	S	T	C	1/1	0/1
9	93340202	rs463522371	S	G	A	1/1	0/1
9	93409131	9:93409131	I	CAGTTAG	C	1|1	0|1
9	93409138	9:93409138	I	T	TAAAAC	1|1	0|1
9	93655784	rs445448003	S	G	C	1/1	0/1
9	93717313	rs478949327	S	T	C	1/1	0/1
9	93721963	rs443384973	S	G	A	1/1	0/1
9	93839224	rs437907095	S	T	G	1/1	0/1
9	96303902	rs461537659	S	G	A	1|1	0|1
9	96303904	rs135252821	S	A	G	1|1	0|1
30	30321434	X:30321434	I	T	TAGCAGATCTCCTCCTTCCCCAGCTGCTCACTCTTGCTATGAGTTTCTAAAGGAAAA	1/1	0/1
30	30963517	rs800965253	S	C	T	1/1	0/1
30	31163705	rs439185627	S	G	A	1/1	0/1
30	31237171	rs384323169	S	A	C	1/1	0/1
30	31346183	rs448464667	S	G	T	1/1	0/1
30	31556031	rs436654549	S	C	T	1/1	0/1
30	50162516	X:50162516	I	TGGGAAGAGA	T	1|1	0|1
30	50162526	X:50162526	I	TCTATTCCTGGCTTTGAAATCTTGCAGCTACTTCAGTCCTAATAGAGGGTGCTTTAAAACTCTCTCATGAGTATCCTACTCCCTTATTG	T	1|1	0|1
30	50254563	rs463317840	S	T	C	1|1	0|1
30	88877712	X:88877712	S	A	G	1/1	0/1
30	104327031	rs445982656	S	G	A	1/1	0/1
30	121027928	X:121027928	S	A	G	1|1	0|1
30	126121735	X:126121735	I	C	CTA	1|1	0|1
30	132159119	rs444441864	S	C	T	1/1	0/1
