# Supplementary material for: Spina bifida, diplomyelia, and Chiari-like malformation in an Aberdeen Angus calf
Source: BMC Vet Res. 2025 Oct 28;21:633. doi: 10.1186/s12917-025-05108-w (PMC12560442; doi:10.1186/s12917-025-05108-w)
Supplement: Supplementary file 3 — Supplementary Material 3. [file 12917_2025_5108_MOESM3_ESM.xlsx]

## Sheet: vcf_filter_genes_spina bif.
Bovine chromosome	Start position in bp	End position in bp	Gene symbol	Associated phenotype
2	133.366.678	133.366.678	AKR7A2
2	133.366.678	133.366.678	SLC66A1
3	19.681.108	19.681.108	SEMA6C
4	105.692.039	105.692.039	ENSBTAG00000048904
4	112.013.046	112.013.046	CUL1
6	67.172.463	67.172.463	SLC10A4
6	67.172.463	67.172.463	ZAR1
7	4.935.542	4.935.542	CIST1
7	4.935.542	4.935.542	ENSBTAG00000054700
8	65.542.702	65.542.702	ENSBTAG00000035709
10	86.320.253	86.320.253	ZC2HC1C
11	10.220.257	10.220.257	ENSBTAG00000050345
11	10.220.257	10.220.257	MGC152281
11	19.614.835	19.614.835	SULT6B1
12	30.965.241	30.965.241	SLC7A1
13	9.771.563	9.771.563	MACROD2
15	1.525.623	1.525.623	ANKRD49
16	51.110.279	51.110.289	VWA1
18	60.682.706	60.682.706	ENSBTAG00000039849
18	62.266.323	62.266.323	TNNI3
18	62.652.038	62.652.038	ENSBTAG00000052880
18	62.652.038	62.652.038	KIR3DL2
22	19.087.428	19.087.428	GRM7	Neurodevelopmental disorder with seizures, hypotonia, and brain imaging abnormalities/ dysraphic disorder
23	47.480.071	47.480.071	TXNDC5
24	37.132.169	37.132.186	EMILIN2
25	13.565.038	13.565.038	BFAR
26	16.784.313	16.784.313	PDLIM1
29	33.126.940	33.126.940	IGSF9B
30	82.472.578	82.472.578	ENSBTAG00000049792
30	82.472.578	82.472.578	OPHN1	Mental retardation, x-linked, with cerebellar hypoplasia and distinctive facial appearance/ congenital cerebellar hypoplasia/ hydrocephaly/ cerebellar displacement/occipital hypoplasia/internal hydrocephalus
1	127.282.551	127.282.551	ENSBTAG00000054849
1	137.314.689	137.314.689	ENSBTAG00000054801
9	24.258.195	24.258.195	ENSBTAG00000012254
10	45.270.675	45.270.675	PIF1
12	72.720.528	72.720.528	ENSBTAG00000023309
21	30.667.707	30.667.707	DNAJA4
21	30.667.707	30.667.707	WDR61
22	52.981.394	52.981.394	LTF
23	29.231.727	29.231.727	OR12D2
30	57.321.107	57.321.107	COL4A5
1	63.833.348	63.833.348	IGSF11
1	74.582.042	74.582.042	MB21D2
1	93.708.893	93.869.866	NLGN1
1	93.970.298	94.041.870	NLGN1-SPATA16
1	94.326.452	94.418.337	SPATA16	Arnold-chiari malformation/ chiari-like malformation/ caudal occipital malformation
1	94.643.952	94.702.912	SPATA16-ECT2
1	94.972.871	94.972.871	NCEH1-TNFSF10
1	95.115.590	95.115.590	GHSR-FNDC3B
1	95.129.055	95.365.476	FNDC3B
1	95.421.718	95.437.233	FNDC3B-ENSBTAG00000050699
1	95.460.062	95.626.144	ENSBTAG00000050699-TMEM212
1	95.668.165	95.741.363	TMEM212-PLD1
1	95.741.363	95.860.555	PLD1
1	115.660.989	115.858.185	MBNL1-U2
1	117.612.731	117.612.731	SERP1-TSC22D2
1	119.028.680	119.028.680	HPS3
1	119.067.433	119.067.433	HPS3-HLTF
1	119.170.744	119.170.786	GYG1	Type II chiari malformation
1	119.884.233	119.884.233	ENSBTAG00000046008-SNORA70
1	137.635.982	137.635.982	ENSBTAG00000049430-ENSBTAG00000054913
1	140.283.570	140.283.570	DSCAM
1	158.138.484	158.138.486	5S_RRNA-TXLNA
2	4.482.008	4.482.008	SAP130	Type II chiari malformation
2	80.248.750	80.252.940	MYO1B-NABP1
2	80.436.036	80.436.036	NABP1-CAVIN2
2	80.597.757	80.597.772	CAVIN2-TMEFF2
2	80.684.853	80.684.853	TMEFF2
2	80.909.890	81.234.466	TMEFF2-ENSBTAG00000047783
2	81.316.308	81.576.470	ENSBTAG00000047783-ENSBTAG00000050761
2	81.576.308	81.576.470	ENSBTAG00000050761
2	81.613.659	82.498.245	ENSBTAG00000050761-ENSBTAG00000048361
2	82.617.304	83.954.811	ENSBTAG00000048361-ENSBTAG00000009976
2	84.032.436	84.037.192	ENSBTAG00000009976-SLC39A10
2	84.285.472	84.372.820	SLC39A10
2	84.372.820	84.613.603	DNAH7
2	84.640.513	84.640.513	DNAH7-STK17B
2	84.718.978	84.718.978	STK17B
2	84.773.238	84.880.244	HECW2	Neurodevelopmental Disorders/ dysraphic disorder
2	85.124.771	85.172.296	HECW2-CCDC150
2	85.335.104	85.335.104	CCDC150-GTF3C3
2	85.547.095	85.547.095	PGAP1-ANKRD44
2	85.598.652	85.721.383	ANKRD44
2	115.828.126	115.828.126	SLC19A3
2	115.882.971	115.882.971	SLC19A3-CCL20
2	119.396.330	119.396.330	ENSBTAG00000050503
2	127.737.993	127.853.179	SYF2-RUNX3
2	128.140.459	128.140.459	CLIC4
2	129.263.130	129.263.130	ENSBTAG00000052293-ID3
2	129.623.990	129.623.990	HNRNPR-HTR1D
3	4.670.511	4.670.511	ENSBTAG00000054238-ENSBTAG00000054045
3	6.739.935	6.739.935	DDR2	Abnormal neurocranium morphology/ type II chiari malformation
3	58.342.607	58.342.607	ENSBTAG00000048312-ZNHIT6
3	74.285.711	74.651.692	PTGER3-CTH
4	1.018.887	1.018.887	U6-ENSBTAG00000044810
4	104.039.778	104.178.322	BRAF	Hydrocephalus/ dysraphic disorder
5	2.488.535	2.735.259	TRHDE-ATXN7L3B
6	11.651.878	11.794.791	ARSJ-CAMK2D	Type II chiari malformation
6	11.842.741	11.842.741	CAMK2D	Type II chiari malformation
6	12.233.511	12.233.511	ENSBTAG00000002392
6	12.440.001	12.440.001	ENSBTAG00000048956
6	12.452.652	12.601.796	ENSBTAG00000048956-LARP7
6	15.206.822	15.280.789	ELOVL6
6	15.427.950	15.427.950	ELOVL6-ENSBTAG00000051135
6	15.917.457	15.917.457	ENSBTAG00000049691
6	15.917.457	16.451.744	ENSBTAG00000049691-SNORA70
6	26.066.375	26.066.375	TSPAN5
6	44.501.023	44.501.023	CCDC149
6	44.643.624	44.661.596	LGI2-SEPSECS
6	44.720.944	44.720.944	SEPSECS	Progressive cerebello-cerebral atrophy/ congenital cerebellar hypoplasia/ occipital hypoplasia
6	44.760.854	44.760.854	SEPSECS-PI4K2B
6	44.883.211	44.883.211	ZCCHC4
6	44.994.246	44.994.246	ANAPC4-U6
6	45.311.827	45.311.827	SEL1L3
6	53.252.524	53.252.524	ENSBTAG00000050660-ARAP2
6	86.846.901	86.846.901	SLC4A4-GC	Brain, hydrocephalic/ abnormal cranium morphology/ dysraphic disorder
6	87.441.853	87.441.853	ADAMTS3
6	98.212.327	98.228.055	HELQ
6	98.222.477	98.235.341	MRPS18C
6	98.226.204	98.226.204	HELQ-MRPS18C
6	98.232.597	98.232.597	MRPS18C-ABRAXAS1
6	98.232.597	98.250.527	ABRAXAS1
6	98.257.293	98.258.693	ABRAXAS1-ENSBTAG00000051440
6	98.382.947	98.424.198	GPAT3-U6
7	1.348.946	1.348.946	RNF130
7	4.207.276	4.215.684	SUGP2
7	4.215.684	4.215.684	SUGP2-HOMER3
7	4.396.718	4.396.718	UPF1-COMP
7	4.541.430	4.557.927	KLHL26
7	4.557.927	4.557.927	KLHL26-TMEM59L
7	4.602.556	4.602.556	CRLF1
7	4.602.556	4.602.556	KXD1
7	4.602.556	4.602.556	REX1BD
7	4.602.556	4.602.556	REX1BD-UBA52
7	4.602.556	4.602.556	UBA52
7	4.675.114	4.728.689	ELL	type II chiari malformation
7	4.787.718	4.787.718	GDF15-PGPEP1
7	4.832.798	4.845.088	PGPEP1
7	4.845.088	4.845.088	ENSBTAG00000053022
7	4.871.607	4.873.112	PGPEP1-ENSBTAG00000053097
7	4.885.135	4.893.495	LSM4
7	4.909.565	4.909.565	JUND
7	4.909.565	4.909.565	LSM4-JUND
7	4.920.196	4.920.196	JUND-ENSBTAG00000054700
7	18.284.057	18.284.057	ACSBG2-RFX2
7	18.421.523	18.421.523	RANBP3
7	19.146.643	19.160.076	KDM4B
7	19.196.854	19.198.009	KDM4B-UHRF1
7	19.260.134	19.260.134	ARRDC5
7	19.260.134	19.260.134	UHRF1	Head, morphology/ abnormal nervous system morphology/ type II chiari malformation
7	19.260.134	19.260.134	UHRF1-ARRDC5
7	19.326.856	19.326.856	ENSBTAG00000054796
7	19.342.026	19.342.026	TICAM1
7	19.342.026	19.344.471	TICAM1-FEM1A
7	19.462.212	19.462.212	DPP9
7	19.878.257	19.878.257	CREB3L3
7	19.878.257	19.878.257	CREB3L3-MAP2K2
7	42.665.998	42.666.002	ZNF692-PGBD2
7	52.531.099	52.531.099	PCDHGC3
7	68.583.047	68.583.047	ENSBTAG00000049542-ENSBTAG00000052849
7	76.516.769	76.560.396	U6-7SK
7	76.560.396	76.560.396	7SK
7	77.135.717	77.135.717	7SK-BTA-MIR-8549
7	79.719.690	79.741.299	ENSBTAG00000030274-TENM2
7	79.741.299	80.273.834	TENM2
7	80.439.676	80.485.997	WWC1
7	81.138.227	81.228.241	RASGRF2
7	81.303.050	81.303.050	ZCCHC9
7	81.398.284	81.398.284	ACOT12-SSBP2
7	81.398.284	81.518.404	SSBP2
7	82.191.203	82.203.419	ATG10
7	82.203.419	82.216.696	ATG10-RPS23
7	82.213.685	82.222.739	RPS23
7	82.221.807	82.234.224	RPS23-ATP6AP1L
7	82.241.941	82.242.266	ATP6AP1L
7	82.289.747	82.546.100	ATP6AP1L-U6
7	82.960.977	82.960.978	TMEM167A
7	82.960.977	82.960.978	XRCC4
7	83.437.586	83.437.586	VCAN
7	84.078.026	84.078.026	EDIL3
7	84.403.647	84.403.647	EDIL3-5S_RRNA
8	16.077.566	16.078.130	ENSBTAG00000018340-ENSBTAG00000050975
8	69.386.163	69.386.163	DMTN
8	69.402.234	69.402.234	FAM160B2
9	15.397.700	15.397.700	ENSBTAG00000051278-MYO6
9	15.677.598	15.688.578	IMPG1
9	24.821.180	24.821.180	ENSBTAG00000052109-CENPW
9	38.960.770	38.960.770	BTA-MIR-6536-1
9	38.960.770	38.960.770	REV3L
9	39.521.210	39.521.210	CDK19
9	39.681.979	39.681.979	CDK19-SLC22A16
9	39.796.105	39.796.105	DDO
9	39.796.105	39.796.105	SLC22A16-DDO
9	39.966.327	39.966.327	METTL24
9	40.041.965	40.041.965	CDC40	Type II chiari malformation
9	40.041.965	40.111.967	WASF1	Enlarged lateral ventricles/ dysraphic disorder
9	40.111.967	40.178.578	WASF1-GPR6
9	40.227.142	40.227.142	GPR6
9	40.227.142	40.383.926	GPR6-FIG4
9	40.383.926	40.554.600	FIG4
9	40.565.535	40.565.535	FIG4-AK9
9	40.565.535	40.618.811	AK9
9	40.633.773	40.641.426	AK9-ENSBTAG00000050418
9	40.708.505	40.708.505	MICAL1
9	40.708.505	40.708.505	SMPD2
9	40.833.045	40.859.368	ENSBTAG00000026637
9	40.859.368	40.893.522	ENSBTAG00000047024
9	40.893.522	40.920.304	ENSBTAG00000047024-ENSBTAG00000048406
9	40.933.677	40.942.970	ENSBTAG00000048406
9	40.939.499	40.983.400	ENSBTAG00000048406-CEP57L1
9	40.983.400	41.070.977	CEP57L1
9	41.070.977	41.182.990	SESN1
9	41.106.594	41.110.764	5S_RRNA
9	41.135.045	41.144.398	U12
9	41.195.005	41.195.005	ARMC2
9	41.195.005	41.195.005	SESN1-ARMC2
9	41.366.348	41.366.348	ARMC2-ENSBTAG00000048783
9	41.678.375	41.744.300	AFG1L
9	42.046.544	42.046.544	ENSBTAG00000010148
9	42.046.544	42.046.544	NR2E1-ENSBTAG00000010148
9	42.157.733	42.213.885	SEC63
9	42.380.581	42.380.581	SCML4-SOBP
9	42.438.031	42.522.659	SOBP
9	92.080.039	92.651.619	NOX3-ENSBTAG00000054101
9	92.693.352	92.880.383	ENSBTAG00000054101-ENSBTAG00000049225
9	92.953.836	93.340.202	ENSBTAG00000049225-ARID1B
9	93.409.131	93.839.224	ARID1B
9	96.303.902	96.303.904	IGF2R
9	96.303.902	96.303.904	IGF2R-SLC22A1
9	96.303.902	96.303.904	SLC22A1
10	99.784	100.761	CHR_START-ENSBTAG00000017396
10	329.939	587.425	ENSBTAG00000050931-ENSBTAG00000050744
10	617.570	617.570	ENSBTAG00000050744-5S_RRNA
10	674.842	990.064	MCC
10	990.064	993.708	MCC-DCP2
10	993.708	1.020.589	DCP2
10	1.089.811	1.089.811	DCP2-REEP5
10	1.089.811	1.131.855	REEP5
10	1.217.883	1.217.883	APC
10	1.380.091	1.484.131	APC-EPB41L4A
10	1.525.571	1.647.542	EPB41L4A
10	7.683.962	7.888.597	IQGAP2
10	8.098.983	8.098.983	S100Z-CRHBP
10	8.183.660	8.183.660	AGGF1
10	8.337.327	8.563.828	ENSBTAG00000020205
10	8.698.907	8.698.907	WDR41-OTP
10	8.812.178	8.854.205	TBCA
10	8.894.094	8.894.094	TBCA-ENSBTAG00000052130
10	8.974.638	8.974.638	ENSBTAG00000052130-AP3B1
10	9.149.761	9.149.761	BTA-MIR-2284Z-1
10	9.149.761	9.270.530	AP3B1
10	9.525.095	9.525.153	SCAMP1
10	9.637.000	9.637.002	LHFPL2-ARSB
10	10.077.274	10.077.274	DMGDH
10	10.302.123	10.302.123	BHMT-JMY
10	10.302.123	10.339.830	JMY
10	10.426.790	10.551.420	HOMER1
10	10.551.420	10.551.420	HOMER1-TENT2
10	10.661.412	10.661.412	TENT2
10	10.920.773	10.944.545	ENSBTAG00000049054
10	10.953.035	10.953.035	MTX3
10	11.008.986	11.008.986	THBS4
10	16.664.477	16.784.754	ENSBTAG00000052439-TLE3
10	27.081.901	27.081.901	OR11G11
10	27.131.835	27.131.835	ENSBTAG00000051606-OR11H12B
10	27.131.835	27.131.835	OR11H12B
10	27.143.087	27.143.087	OR11G29
10	27.143.087	27.143.087	OR11H12B-OR11G29
10	28.100.161	28.110.000	OR4F14J-OR4F14
10	28.662.238	28.662.241	AVEN
10	28.761.984	28.761.984	BTA-MIR-2285AS-1
10	28.761.984	28.886.481	RYR3
10	31.707.913	31.735.001	DPH6-U2
10	31.733.419	31.735.001	U2
10	60.549.486	60.549.486	U6-DTWD1
10	60.835.229	60.835.253	FGF7
10	64.223.397	64.223.397	5S_RRNA-SQOR
10	88.941.793	88.941.793	ADCK1
10	99.571.554	99.571.554	ENSBTAG00000052856-GALC
11	20.174.848	20.216.675	CDC42EP3-ENSBTAG00000052834
11	20.259.935	20.283.483	ENSBTAG00000052834
11	20.283.187	20.283.483	ENSBTAG00000052834-RMDN2
11	20.641.449	20.641.449	CYP1B1-ATL2
11	26.561.754	26.561.761	ENSBTAG00000016794-PPM1B
12	8.972.541	8.972.541	ENSBTAG00000042569-ENSBTAG00000053445
12	10.085.384	10.149.270	5S_RRNA-OLFM4
12	30.029.465	30.029.465	MEDAG-ALOX5AP
12	44.056.669	44.172.700	KLHL1	Cerebellar displacement
12	44.810.145	44.810.145	ENSBTAG00000042849-DACH1
12	52.998.019	53.030.865	BTA-MIR-2284S-EDNRB
12	53.089.082	53.102.668	EDNRB-POU4F1
12	77.855.201	77.855.201	NALCN-ITGBL1
12	78.228.688	78.228.708	FGF14	Cerebellar displacement
12	80.215.559	80.215.559	SLC10A2-U6
13	13.908.027	13.908.027	CELF2-U6
13	24.765.172	24.765.172	ENSBTAG00000043235-KIAA1217
13	41.152.747	41.152.747	PAX1-ENSBTAG00000048400
13	53.798.071	53.798.071	LKAAEAR1
13	53.798.071	53.798.071	LKAAEAR1-RGS19
13	53.798.071	53.798.071	OPRL1
13	53.798.071	53.798.071	RGS19
13	53.968.821	53.968.843	ABHD16B-ZBTB46
14	10.280.281	10.280.281	ADCY8-ASAP1
14	10.336.827	10.336.827	ASAP1
14	19.238.853	19.238.853	SPIDR
14	27.667.056	27.711.661	5S_RRNA-NKAIN3
14	33.231.585	33.231.585	C14H8ORF34-SULF1
14	61.710.870	61.710.870	ENSBTAG00000052148-KLF10
14	73.674.899	73.674.899	CALB1
14	74.072.581	74.072.581	RIPK2-ENSBTAG00000048920
14	74.147.229	74.336.303	ENSBTAG00000048920-MMP16
14	74.623.738	74.623.738	MMP16
14	79.389.229	79.521.316	U6-ENSBTAG00000052927
14	81.133.993	81.133.993	ENPP2-TAF2
15	6.243.650	6.243.650	ENSBTAG00000049233
15	15.945.166	15.945.166	PIWIL4-FUT4
15	17.550.131	17.590.817	RAB39A-CUL5
15	74.503.482	74.630.015	ALX4-CD82
15	82.226.967	82.230.509	GLYATL2-FAM111B
15	82.582.476	82.582.513	OR5AN1M
15	82.582.476	82.582.513	OR5AN1N-OR5AN1M
16	182.678	182.678	CHR_START-OR5L1C
16	11.568.645	11.568.645	U2-ENSBTAG00000012765
16	18.140.200	18.237.269	ENSBTAG00000045713-5S_RRNA
16	20.515.957	20.515.957	BTA-MIR-2285AZ-GPATCH2
16	36.727.926	36.727.926	ENSBTAG00000050432-ATP1B1
16	78.521.987	78.521.987	BTA-MIR-2285AY-NR5A2
16	79.204.320	79.204.320	ENSBTAG00000052684-U6
16	79.243.733	79.270.948	KIF14	Abnormal spinal cord morphology/ abnormal cerebellar granule cell migration/ cerebellum hypoplasia/ abnormal cerebellar cortex morphology/ cerebellar displacement
16	79.337.238	79.337.238	DDX59-CAMSAP2
16	79.408.253	79.408.253	CAMSAP2
16	80.398.838	80.398.838	ENSBTAG00000047073
16	80.398.838	80.398.838	LGR6
16	80.814.762	80.814.762	ENSBTAG00000050642-CSRP1
17	21.667	21.667	CHR_START-TMEM192
17	216.720	216.720	TMEM192-KLHL2
17	18.649.742	18.649.742	NOCT-U6
17	40.652.252	40.652.252	RXFP1-ENSBTAG00000052985
17	41.252.952	41.654.281	GASK1B-GRIA2
17	42.081.651	42.081.651	GLRB
17	42.245.315	42.454.565	PDGFC
17	42.490.904	42.490.904	PDGFC-ENSBTAG00000054886
17	42.614.915	43.004.145	ENSBTAG00000049769-CTSO
17	63.461.997	63.482.045	FAM222A
17	63.932.319	63.940.551	ACACB
17	65.299.879	65.299.879	CRYBB2
17	65.299.879	65.299.879	CRYBB3
17	67.196.386	67.196.386	MN1
17	67.268.120	67.268.120	MN1-PITPNB
17	67.268.120	67.285.374	PITPNB
18	2.059.236	2.059.237	GLG1
18	2.418.616	2.418.616	ZNRF1
18	2.994.262	2.994.262	TERF2IP-ENSBTAG00000048387
18	3.103.232	3.365.353	ENSBTAG00000048387-CNTNAP4
18	6.425.013	6.465.447	WWOX-MAF
18	6.673.308	6.673.308	ENSBTAG00000054787-DYNLRB2
18	19.761.427	19.974.325	SALL1-ENSBTAG00000048588	Arnold-chiari malformation/ arnold-chiari like/ chiari-like malformation/ type II chiari malformation
18	20.060.303	20.060.303	ENSBTAG00000048588
18	20.526.611	20.828.542	ENSBTAG00000052877-TOX3
18	37.920.509	37.987.835	PSMD7-ZFHX3
18	38.179.814	38.340.270	ZFHX3
18	38.440.864	38.629.586	ZFHX3-U6
18	38.711.466	38.952.044	U6-PMFBP1
18	39.066.554	39.066.554	DHODH
18	39.066.554	39.066.554	HP-DHODH
18	39.711.502	39.711.502	CALB2-CMTR2
18	39.841.902	39.841.902	ENSBTAG00000049407-ENSBTAG00000051512
18	39.959.449	39.959.449	ENSBTAG00000051512
18	40.017.741	40.017.741	ENSBTAG00000051512-5S_RRNA
18	40.235.520	40.235.520	POP4
18	40.281.292	40.284.604	POP4-PLEKHF1
18	40.284.604	40.284.604	PLEKHF1
18	41.427.086	41.536.577	ZNF536-TSHZ3
18	63.004.578	63.007.828	ENSBTAG00000038797-ENSBTAG00000049178
19	13.079.261	13.154.456	MRM1-ENSBTAG00000000560
19	18.592.099	18.592.099	RAB11FIP4-ENSBTAG00000050242
19	18.622.099	18.622.099	ENSBTAG00000050242
19	18.743.012	18.743.012	OMG-NF1
19	18.794.067	18.845.691	NF1	Congenital cerebellar hypoplasia/ neurodevelopmental Disorders/ spinal dysraphism/ dysraphic disorder
19	21.851.362	21.851.362	ABR
19	21.946.819	22.050.948	NXN
19	22.158.095	22.158.095	VPS53	Progressive cerebello-cerebral atrophy/ occipital hypoplasia
19	22.431.154	22.431.154	RPH3AL
19	22.497.377	22.497.377	DOC2B
19	22.497.377	22.497.377	DOC2B-YWHAE
19	22.605.916	22.605.916	MYO1C
19	22.702.575	22.702.575	SLC43A2
19	23.093.304	23.093.304	BTA-MIR-2337
19	23.093.304	23.216.409	SMG6
19	23.398.354	23.450.535	METTL16
19	23.508.855	23.508.855	METTL16-PAFAH1B1
19	23.508.855	23.576.595	PAFAH1B1
19	23.591.527	23.602.728	CLUH
19	23.619.062	23.619.062	CLUH-ENSBTAG00000053510
19	23.619.062	23.619.062	ENSBTAG00000053510
19	23.689.063	23.696.585	RAP1GAP2
19	25.163.396	25.166.431	XAF1
19	25.175.513	25.175.513	XAF1-SLC13A5
19	25.193.744	25.197.977	SLC13A5
19	25.229.203	25.233.777	C17ORF100
19	25.229.203	25.233.777	MED31
19	25.233.777	25.233.777	TXNDC17
19	25.361.579	25.361.579	PITPNM3
19	25.528.075	25.528.075	AIPL1-WSCD1
19	32.608.181	32.608.181	HS3ST3B1-PMP22
19	51.651.507	51.651.507	ENSBTAG00000051909-CHMP6
20	228.541	244.864	OR5I1FP-SPZ1
20	426.991	426.991	PANK3-SLIT3
20	518.507	1.022.501	SLIT3
20	1.297.907	1.416.026	SLIT3-SPDL1
20	1.480.075	1.480.075	SPDL1
20	1.601.722	1.998.786	DOCK2
20	2.007.267	2.007.965	DOCK2-FOXI1
20	2.007.965	2.007.965	FOXI1
20	2.104.472	2.104.472	U6-LCP2
20	2.314.136	2.355.363	KCNMB1-BTA-MIR-12032
20	2.379.460	2.379.460	BTA-MIR-12032-KCNIP1
20	2.379.460	2.613.961	KCNIP1
20	8.278.026	8.361.127	U6-TMEM174
20	8.529.285	8.529.285	TMEM171-ENSBTAG00000053703
20	9.006.959	9.006.959	H2BL1-ZNF366
20	9.678.573	9.838.835	MAP1B-CARTPT
20	10.258.174	10.258.180	BTA-MIR-7858
20	10.258.174	10.258.180	OCLN
20	26.304.588	27.186.206	ITGA1-ISL1
20	41.324.348	41.324.348	MTMR12
20	41.929.666	41.945.554	PDZD2-ENSBTAG00000049212
20	41.943.702	41.947.273	ENSBTAG00000049212
20	41.947.273	41.947.273	ENSBTAG00000049212-C20H5ORF22
20	48.101.743	48.101.743	CDH9-CDH10
20	66.840.657	66.840.657	MED10-ENSBTAG00000049304
20	67.168.060	67.552.675	ENSBTAG00000049304-ICE1
20	68.540.676	68.594.598	U6-ENSBTAG00000050512
21	27.531.409	27.531.409	TRPM1
21	27.531.409	27.531.409	TRPM1-BTA-MIR-211
21	30.340.170	30.340.170	ADAMTS7
21	42.304.749	42.304.749	NUBPL
21	42.442.374	42.442.374	ENSBTAG00000055201-ARHGAP5
21	53.091.762	53.091.762	ENSBTAG00000048948-ENSBTAG00000051424
21	55.977.711	55.977.711	ENSBTAG00000050803-GPR68
21	62.136.163	62.136.163	U1-5S_RRNA
22	4.472.712	4.580.504	RBMS3
22	4.697.959	5.055.894	RBMS3-TGFBR2
22	5.135.014	5.135.014	TGFBR2
22	5.202.324	5.202.324	TGFBR2-GADL1
22	5.234.938	5.391.109	GADL1
22	5.285.664	5.285.664	U6
22	5.442.741	5.682.731	GADL1-ENSBTAG00000052171
22	5.821.643	5.994.795	U6-STT3B
22	6.040.781	6.102.951	STT3B	Dysraphic disorder
22	7.651.107	7.651.107	FBXL2
22	7.651.107	7.651.107	UBP1
22	10.240.262	10.240.262	STAC
22	12.816.273	12.835.472	MOBP-ENSBTAG00000049890
23	3.164.658	3.164.658	ZNF451-BEND6
23	17.288.688	17.288.688	VEGFA	Spinal cord injuries/ internal hydrocephalus/ hydrocephalus
23	17.509.858	17.509.859	VEGFA-ENSBTAG00000049965
23	29.238.533	29.243.296	OR1O9
23	29.240.376	29.247.487	OR1O9-ENSBTAG00000055092
23	29.244.860	29.249.239	ENSBTAG00000055092
23	29.256.917	29.256.917	ENSBTAG00000055092-OR12D2F
23	29.256.917	29.264.856	OR12D2F
23	29.264.856	29.264.856	OR12D2F-OR12D23
23	29.275.003	29.275.003	OR12D23
23	29.275.003	29.277.359	OR12D18
23	29.275.003	29.277.359	OR12D23-OR12D18
23	29.290.997	29.290.997	OR1O6P
23	29.290.997	29.290.997	OR1O6P-OR12D2H
23	29.290.997	29.295.606	OR12D2H
23	29.295.606	29.295.606	OR12D2H-OR12D2E
23	29.349.229	29.349.229	OR12D3
23	29.349.229	29.349.229	OR5V2
23	29.349.229	29.349.229	OR5V2-OR12D3
24	11.584.101	11.584.101	5S_RRNA-SERPINB8
24	12.424.419	12.424.419	SERPINB8-ENSBTAG00000023026
24	12.493.465	12.493.465	ENSBTAG00000023026-ENSBTAG00000034656
24	12.493.465	12.493.465	ENSBTAG00000034656
24	12.815.688	13.780.294	ENSBTAG00000045568-PIK3C3
24	14.102.834	14.304.667	PIK3C3-ENSBTAG00000045111
24	14.324.464	14.324.464	ENSBTAG00000045111
24	14.324.464	14.324.464	ENSBTAG00000053048
24	14.324.464	15.695.775	ENSBTAG00000053048-ENSBTAG00000051002
24	24.292.064	24.292.064	7SK-KLHL14
24	29.503.779	29.503.779	ENSBTAG00000044212-U6
24	39.673.435	39.673.435	ENSBTAG00000049449-ARHGAP28
24	55.466.481	55.879.212	TCF4-TXNL1
24	55.966.074	55.966.074	TXNL1
24	56.050.490	56.184.563	WDR7
24	60.799.700	60.799.700	TNFRSF11A-ZCCHC2
25	1.679.585	1.679.585	RAB26
25	1.724.314	1.724.314	CASKIN1
25	1.724.314	1.724.314	CASKIN1-MLST8
25	4.034.733	4.034.733	SEC14L5
25	4.077.552	4.077.552	C25H16ORF89
25	4.205.280	4.494.762	ENSBTAG00000026383-5S_RRNA
25	20.035.421	20.035.421	CDR2	Cerebellar displacement
25	20.035.421	20.035.421	ENSBTAG00000032373
25	20.604.631	20.663.127	HS3ST2-USP31
25	20.922.820	20.922.820	SCNN1G-SCNN1B
25	21.313.173	21.313.173	DCTN5
25	21.670.154	21.742.088	PRKCB	Spina bifida/ type II chiari malformation/ internal hydrocephalus
25	33.228.975	33.228.975	EIF4H-LIMK1
25	33.262.837	33.262.837	LIMK1
25	33.366.133	33.411.034	ELN-TMEM270
25	33.487.047	33.487.047	CLDN4-CLDN3
25	33.516.214	33.520.863	CLDN3-ABHD11
25	33.657.800	33.657.800	BCL7B
25	33.685.194	33.729.135	BAZ1B
25	33.729.135	33.729.135	FZD9
25	33.968.170	34.016.057	HIP1
25	34.016.057	34.016.057	HIP1-CCL26
25	34.045.837	34.045.929	CCL26
25	34.045.837	34.045.929	CCL26-CCL24
25	36.888.150	36.888.150	ENSBTAG00000048341
25	36.888.150	36.888.150	ZKSCAN5
25	40.685.886	40.685.886	IQCE
26	32.649.906	32.654.208	ENSBTAG00000054529-GPAM
26	33.093.600	33.093.600	VTI1A
26	34.544.142	34.544.142	ADRB1-CCDC186
27	80.087	80.087	CHR_START-5S_RRNA
27	203.392	447.935	5S_RRNA-ERICH1
27	805.765	850.837	ERICH1-ENSBTAG00000051728
27	2.660.181	2.660.181	CSMD1
27	6.894.093	6.894.093	ENSBTAG00000053405
27	6.894.093	6.894.093	ENSBTAG00000053456-ENSBTAG00000053405
27	20.337.024	20.411.509	FGF20-MSR1
27	25.800.360	25.800.360	DUSP4-SARAF
27	27.826.368	27.826.368	WRN-NRG1
27	34.761.545	34.761.545	ADAM3A
28	9.572.642	9.573.377	MTR-5S_RRNA
28	22.323.754	22.325.468	CTNNA3
29	27.020.838	27.020.838	OR10D3-OR8G4
29	27.352.053	27.352.053	OR8B1R-OR8B1T
29	27.535.806	27.535.806	OR8G47
29	27.535.806	27.535.806	OR8G5
29	27.535.806	27.535.806	OR8G5-OR8G47
29	30.673.473	30.988.786	ENSBTAG00000052770-ETS1
30	30.321.434	30.321.434	U6-ENSBTAG00000052973
30	30.963.517	30.963.517	FMR1NB-AFF2
30	31.163.705	31.556.031	AFF2
30	50.162.516	50.162.526	5_8S_RRNA-BEX5
30	50.254.563	50.254.563	BEX5-ZMAT1
30	88.877.712	88.877.712	BMP15-NUDT10
30	104.327.031	104.327.031	ENSBTAG00000051797-MID1IP1
30	121.027.928	121.027.928	ENSBTAG00000049480-PHEX
30	126.121.735	126.121.735	NHS-ENSBTAG00000031256
30	132.159.119	132.159.119	MID1

## Sheet: Candidate_Arnold-chiari malf.
Gene symbol	Gene full name, description
CCM2L	CCM2 like scaffold protein [Source:HGNC Symbol;Acc:HGNC:16153]
CCM2	CCM2 scaffold protein [Source:HGNC Symbol;Acc:HGNC:21708]
DLX5	distal-less homeobox 5 [Source:HGNC Symbol;Acc:HGNC:2918] SPLIT-HAND/FOOT MALFORMATION 1; SHFM1 [#183600] (MIM morbid record; description: SPLIT-HAND/FOOT MALFORMATION 1; SHFM1;;SPLIT-HAND/FOOT MALFORMATION 1 WITH OR WITHOUT DEAFNESS;;SPLIT-HAND/FOOT DEFORMITY 1; SHFD1; SHSF1;;SPLIT-HAND DEFORMITY;;ECTRODACTYLY; ECD,) is an external reference matched to Gene ENSG00000105880
EPHB4	EPH receptor B4 [Source:HGNC Symbol;Acc:HGNC:3395] LYMPHATIC MALFORMATION 7; LMPHM7 [#617300] (MIM morbid record; description: LYMPHATIC MALFORMATION 7; LMPHM7;;CENTRAL CONDUCTION LYMPHATIC ANOMALY;;HYDROPS FETALIS, NONIMMUNE, AND/OR ATRIAL SEPTAL DEFECT; HFASD,) is an external reference matched to Gene ENSG00000196411
KRIT1	KRIT1 ankyrin repeat containing [Source:HGNC Symbol;Acc:HGNC:1573]
RASA1	RAS p21 protein activator 1 [Source:HGNC Symbol;Acc:HGNC:9871] CAPILLARY MALFORMATION-ARTERIOVENOUS MALFORMATION 1; CMAVM1 [#608354] (MIM morbid record; description: CAPILLARY MALFORMATION-ARTERIOVENOUS MALFORMATION 1; CMAVM1;;CAPILLARY MALFORMATION-ARTERIOVENOUS MALFORMATION; CMAVM,) is an external reference matched to Gene ENSG00000145715
GJC2	gap junction protein gamma 2 [Source:HGNC Symbol;Acc:HGNC:17494] LYMPHATIC MALFORMATION 3; LMPHM3 [#613480] (MIM morbid record; description: LYMPHATIC MALFORMATION 3; LMPHM3;;LYMPHEDEMA, HEREDITARY, IC, FORMERLY; LMPH1C, FORMERLY,) is an external reference matched to Gene ENSG00000198835
NKX2-6	NK2 homeobox 6 [Source:HGNC Symbol;Acc:HGNC:32940]
CCNQ	cyclin Q [Source:HGNC Symbol;Acc:HGNC:28434]
PIK3CA	phosphatidylinositol-4,5-bisphosphate 3-kinase catalytic subunit alpha [Source:HGNC Symbol;Acc:HGNC:8975] MEGALENCEPHALY-CAPILLARY MALFORMATION-POLYMICROGYRIA SYNDROME; MCAP [#602501] (MIM morbid record; description: MEGALENCEPHALY-CAPILLARY MALFORMATION-POLYMICROGYRIA SYNDROME; MCAP;;MACROCEPHALY-CAPILLARY MALFORMATION; MCM;;MEGALENCEPHALY-CAPILLARY MALFORMATION SYNDROME;;MACROCEPHALY-CUTIS MARM…
GNAQ	G protein subunit alpha q [Source:HGNC Symbol;Acc:HGNC:4390]
GLMN	glomulin, FKBP associated protein [Source:HGNC Symbol;Acc:HGNC:14373]
LAMC3	laminin subunit gamma 3 [Source:HGNC Symbol;Acc:HGNC:6494]
NSDHL	NAD(P) dependent steroid dehydrogenase-like [Source:HGNC Symbol;Acc:HGNC:13398] CK SYNDROME [#300831] (MIM morbid record; description: CK SYNDROME;;MENTAL RETARDATION, X-LINKED, WITH THIN BODY HABITUS AND CORTICAL MALFORMATION,) is an external reference matched to Gene ENSG00000147383
VEGFC	vascular endothelial growth factor C [Source:HGNC Symbol;Acc:HGNC:12682] LYMPHATIC MALFORMATION 4; LMPHM4 [#615907] (MIM morbid record; description: LYMPHATIC MALFORMATION 4; LMPHM4;;LYMPHEDEMA, HEREDITARY, ID, FORMERLY; LMPH1D, FORMERLY,) is an external reference matched to Gene ENSG00000150630
CHST11	carbohydrate sulfotransferase 11 [Source:HGNC Symbol;Acc:HGNC:17422]
ELMO2	engulfment and cell motility 2 [Source:HGNC Symbol;Acc:HGNC:17233] VASCULAR MALFORMATION, PRIMARY INTRAOSSEOUS [#606893] (MIM morbid record; description: VASCULAR MALFORMATION, PRIMARY INTRAOSSEOUS;;VASCULAR MALFORMATION OSSEOUS; VMOS;;HEMANGIOMA, INTRAOSSEOUS,) is an external reference matched to Gene ENSG00000062598
IL6	interleukin 6 [Source:HGNC Symbol;Acc:HGNC:6018]
ALX3	ALX homeobox 3 [Source:HGNC Symbol;Acc:HGNC:449] FRONTONASAL DYSPLASIA 1; FND1 [#136760] (MIM morbid record; description: FRONTONASAL DYSPLASIA 1; FND1;;FRONTORHINY;;FRONTONASAL DYSPLASIA; FND;;FRONTONASAL MALFORMATION; FNM;;MEDIAN FACIAL CLEFT SYNDROME,) is an external reference matched to Gene ENSG00000156150
MAST1	microtubule associated serine/threonine kinase 1 [Source:HGNC Symbol;Acc:HGNC:19034]
SMG9	SMG9 nonsense mediated mRNA decay factor [Source:HGNC Symbol;Acc:HGNC:25763] HEART AND BRAIN MALFORMATION SYNDROME; HBMS [#616920] (MIM morbid record; description: HEART AND BRAIN MALFORMATION SYNDROME; HBMS,) is an external reference matched to Gene ENSG00000105771
CALCRL	calcitonin receptor like receptor [Source:HGNC Symbol;Acc:HGNC:16709] LYMPHATIC MALFORMATION 8; LMPHM8 [#618773] (MIM morbid record; description: LYMPHATIC MALFORMATION 8; LMPHM8,) is an external reference matched to Gene ENSG00000064989
MAP3K20	mitogen-activated protein kinase kinase kinase 20 [Source:HGNC Symbol;Acc:HGNC:17797] SPLIT-FOOT MALFORMATION WITH MESOAXIAL POLYDACTYLY; SFMMP [#616890] (MIM morbid record; description: SPLIT-FOOT MALFORMATION WITH MESOAXIAL POLYDACTYLY; SFMMP,) is an external reference matched to Gene ENSG00000091436
APC2	APC regulator of WNT signaling pathway 2 [Source:HGNC Symbol;Acc:HGNC:24036]
TUBG1	tubulin gamma 1 [Source:HGNC Symbol;Acc:HGNC:12417]
GATA6	GATA binding protein 6 [Source:HGNC Symbol;Acc:HGNC:4174]
STAMBP	STAM binding protein [Source:HGNC Symbol;Acc:HGNC:16950] MICROCEPHALY-CAPILLARY MALFORMATION SYNDROME; MICCAP [#614261] (MIM morbid record; description: MICROCEPHALY-CAPILLARY MALFORMATION SYNDROME; MICCAP,) is an external reference matched to Gene ENSG00000124356
WDR4	WD repeat domain 4 [Source:HGNC Symbol;Acc:HGNC:12756]
WNT10B	Wnt family member 10B [Source:HGNC Symbol;Acc:HGNC:12775] SPLIT-HAND/FOOT MALFORMATION 6; SHFM6 [#225300] (MIM morbid record; description: SPLIT-HAND/FOOT MALFORMATION 6; SHFM6;;ECTRODACTYLY, AUTOSOMAL RECESSIVE,) is an external reference matched to Gene ENSG00000169884
TMX2	thioredoxin related transmembrane protein 2 [Source:HGNC Symbol;Acc:HGNC:30739]
STK4	serine/threonine kinase 4 [Source:HGNC Symbol;Acc:HGNC:11408]
PDCD10	programmed cell death 10 [Source:HGNC Symbol;Acc:HGNC:8761]
PIEZO1	piezo type mechanosensitive ion channel component 1 [Source:HGNC Symbol;Acc:HGNC:28993] LYMPHATIC MALFORMATION 6; LMPHM6 [#616843] (MIM morbid record; description: LYMPHATIC MALFORMATION 6; LMPHM6;;GENERALIZED LYMPHATIC DYSPLASIA OF FOTIOU;;LYMPHEDEMA, HEREDITARY, III, FORMERLY; LMPH3, FORMERLY,) is an external reference matched to Gene ENSG00000103335
TEK	TEK receptor tyrosine kinase [Source:HGNC Symbol;Acc:HGNC:11724]
TUBB2A	tubulin beta 2A class IIa [Source:HGNC Symbol;Acc:HGNC:12412]
TUBB2B	tubulin beta 2B class IIb [Source:HGNC Symbol;Acc:HGNC:30829]
FADD	Fas associated via death domain [Source:HGNC Symbol;Acc:HGNC:3573]
KIF5C	kinesin family member 5C [Source:HGNC Symbol;Acc:HGNC:6325]
NKX2-5	NK2 homeobox 5 [Source:HGNC Symbol;Acc:HGNC:2488]
TUBA8	tubulin alpha 8 [Source:HGNC Symbol;Acc:HGNC:12410]
TBX1	T-box transcription factor 1 [Source:HGNC Symbol;Acc:HGNC:11592]
TUBB	tubulin beta class I [Source:HGNC Symbol;Acc:HGNC:20778]
MBTPS2	membrane bound transcription factor peptidase, site 2 [Source:HGNC Symbol;Acc:HGNC:15455]
FRAS1	Fraser extracellular matrix complex subunit 1 [Source:HGNC Symbol;Acc:HGNC:19185]
THOC6	THO complex 6 [Source:HGNC Symbol;Acc:HGNC:28369]
KRAS	KRAS proto-oncogene, GTPase [Source:HGNC Symbol;Acc:HGNC:6407]
ZIC3	Zic family member 3 [Source:HGNC Symbol;Acc:HGNC:12874]
MKKS	McKusick-Kaufman syndrome [Source:HGNC Symbol;Acc:HGNC:7108] MCKUSICK-KAUFMAN SYNDROME; MKKS [#236700] (MIM morbid record; description: MCKUSICK-KAUFMAN SYNDROME; MKKS;;HYDROMETROCOLPOS SYNDROME;;HYDROMETROCOLPOS, POSTAXIAL POLYDACTYLY, AND CONGENITAL HEART MALFORMATION; HMCS;;KAUFMAN-MCKUSICK SYNDROME,) is an external reference matched to Gene ENSG00000125863
MNX1	motor neuron and pancreas homeobox 1 [Source:HGNC Symbol;Acc:HGNC:4979] CURRARINO SYNDROME [#176450] (MIM morbid record; description: CURRARINO SYNDROME;;CURRARINO TRIAD SACRAL AGENESIS SYNDROME, INCLUDED;;SACRAL AGENESIS, HEREDITARY, WITH PRESACRAL MASS, ANTERIOR MENINGOCELE, AND/OR TERATOMA, AND ANORECTAL MALFORMATION, INCLUDED;;SCRA1, INCLUDED,) is an external reference matched to Gene ENSG000…
WASHC5	WASH complex subunit 5 [Source:HGNC Symbol;Acc:HGNC:28984] RITSCHER-SCHINZEL SYNDROME 1; RTSC1 [#220210] (MIM morbid record; description: RITSCHER-SCHINZEL SYNDROME 1; RTSC1;;CRANIOCEREBELLOCARDIAC DYSPLASIA;;3@C SYNDROME;;DANDY-WALKER-LIKE MALFORMATION WITH ATRIOVENTRICULAR SEPTAL DEFECT,) is an external reference matched to Gene ENSG00000164961
FLT4	fms related receptor tyrosine kinase 4 [Source:HGNC Symbol;Acc:HGNC:3767] LYMPHATIC MALFORMATION 1; LMPHM1 [#153100] (MIM morbid record; description: LYMPHATIC MALFORMATION 1; LMPHM1;;NONNE-MILROY LYMPHEDEMA;;MILROY DISEASE;;LYMPHEDEMA, EARLY-ONSET;;PRIMARY CONGENITAL LYMPHEDEMA; PCL;;LYMPHEDEMA, HEREDITARY, TYPE I, FORMERLY;;LYMPHEDEMA, HEREDITARY, IA, FORMERLY; LMPH1A, FORMERLY,) is an external…
PPP1R12A	protein phosphatase 1 regulatory subunit 12A [Source:HGNC Symbol;Acc:HGNC:7618] GENITOURINARY AND/OR BRAIN MALFORMATION SYNDROME; GUBS [#618820] (MIM morbid record; description: GENITOURINARY AND/OR BRAIN MALFORMATION SYNDROME; GUBS,) is an external reference matched to Gene ENSG00000058272
CTNNA2	catenin alpha 2 [Source:HGNC Symbol;Acc:HGNC:2510]
KIF2A	kinesin family member 2A [Source:HGNC Symbol;Acc:HGNC:6318]
WDR62	WD repeat domain 62 [Source:HGNC Symbol;Acc:HGNC:24502]
NFIA	nuclear factor I A [Source:HGNC Symbol;Acc:HGNC:7784]
TUBB3	tubulin beta 3 class III [Source:HGNC Symbol;Acc:HGNC:20772]
SEM1	SEM1 26S proteasome complex subunit [Source:HGNC Symbol;Acc:HGNC:10845] Q6IBB7.115 (UniProtKB/TrEMBL record; description: SHFM1 protein; Split hand/foot malformation (Ectrodactyly) type 1; Split hand/foot malformation (Ectrodactyly) type 1, isoform CRA_a; cDNA FLJ76393, highly similar to Homo sapiens split hand/foot malformation (ectrodactyly) type 1 (SHFM1), mRNA,) is an external reference match…
SRD5A3	steroid 5 alpha-reductase 3 [Source:HGNC Symbol;Acc:HGNC:25812]
SMO	smoothened, frizzled class receptor [Source:HGNC Symbol;Acc:HGNC:11119]
AP1S2	adaptor related protein complex 1 subunit sigma 2 [Source:HGNC Symbol;Acc:HGNC:560] PETTIGREW SYNDROME; PGS [#304340] (MIM morbid record; description: PETTIGREW SYNDROME; PGS;;MENTAL RETARDATION, X-LINKED, SYNDROMIC 5; MRXS5;;MENTAL RETARDATION, X-LINKED, WITH DANDY-WALKER MALFORMATION, BASAL GANGLIA DISEASE, AND SEIZURES;;MENTAL RETARDATION, X-LINKED, SYNDROMIC, FRIED TYPE; MRXSF;;MENTAL RETARDA…
RBM10	RNA binding motif protein 10 [Source:HGNC Symbol;Acc:HGNC:9896] TARP SYNDROME; TARPS [#311900] (MIM morbid record; description: TARP SYNDROME; TARPS;;TALIPES EQUINOVARUS, ATRIAL SEPTAL DEFECT, ROBIN SEQUENCE, AND PERSISTENCE OF LEFT SUPERIOR VENA CAVA;;PIERRE ROBIN SYNDROME WITH CONGENITAL HEART MALFORMATION AND CLUBFOOT,) is an external reference matched to Gene ENSG00000182872
ABL1	ABL proto-oncogene 1, non-receptor tyrosine kinase [Source:HGNC Symbol;Acc:HGNC:76]
TP63	tumor protein p63 [Source:HGNC Symbol;Acc:HGNC:15979] SPLIT-HAND/FOOT MALFORMATION 4; SHFM4 [#605289] (MIM morbid record; description: SPLIT-HAND/FOOT MALFORMATION 4; SHFM4,) is an external reference matched to Gene ENSG00000073282
ARHGEF2	Rho/Rac guanine nucleotide exchange factor 2 [Source:HGNC Symbol;Acc:HGNC:682]
MACF1	microtubule actin crosslinking factor 1 [Source:HGNC Symbol;Acc:HGNC:13664] LISSENCEPHALY 9 WITH COMPLEX BRAINSTEM MALFORMATION; LIS9 [#618325] (MIM morbid record; description: LISSENCEPHALY 9 WITH COMPLEX BRAINSTEM MALFORMATION; LIS9,) is an external reference matched to Gene ENSG00000127603
HSPA9	heat shock protein family A (Hsp70) member 9 [Source:HGNC Symbol;Acc:HGNC:5244]
STRA6	signaling receptor and transporter of retinol STRA6 [Source:HGNC Symbol;Acc:HGNC:30650]
MEIS2	Meis homeobox 2 [Source:HGNC Symbol;Acc:HGNC:7001] CLEFT PALATE, CARDIAC DEFECTS, AND MENTAL RETARDATION; CPCMR [#600987] (MIM morbid record; description: CLEFT PALATE, CARDIAC DEFECTS, AND MENTAL RETARDATION; CPCMR;;CARDIAC MALFORMATION, CLEFT LIP/PALATE, MICROCEPHALY, AND DIGITAL ANOMALIES,) is an external reference matched to Gene ENSG00000134138
CDK10	cyclin dependent kinase 10 [Source:HGNC Symbol;Acc:HGNC:1770] AL KAISSI SYNDROME; ALKAS [#617694] (MIM morbid record; description: AL KAISSI SYNDROME; ALKAS;;GROWTH RETARDATION, SPINE MALFORMATION, DYSMORPHIC FACIES, AND DEVELOPMENTAL DELAY,) is an external reference matched to Gene ENSG00000185324
SMAD4	SMAD family member 4 [Source:HGNC Symbol;Acc:HGNC:6770] JUVENILE POLYPOSIS/HEREDITARY HEMORRHAGIC TELANGIECTASIA SYNDROME; JPHT [#175050] (MIM morbid record; description: JUVENILE POLYPOSIS/HEREDITARY HEMORRHAGIC TELANGIECTASIA SYNDROME; JPHT;;JP/HHT SYNDROME;;JUVENILE POLYPOSIS WITH HEREDITARY HEMORRHAGIC TELANGIECTASIA;;JPS/HHT;;TELANGIECTASIA, HEREDITARY HEMORRHAGIC, WITH JUVENILE POLYPOSIS CO…
BMP4	bone morphogenetic protein 4 [Source:HGNC Symbol;Acc:HGNC:1071]
MEF2C	myocyte enhancer factor 2C [Source:HGNC Symbol;Acc:HGNC:6996]
SPATA16	spermatogenesis associated 16 [Source:HGNC Symbol;Acc:HGNC:29935] SPERMATOGENIC FAILURE 6; SPGF6 [#102530] (MIM morbid record; description: SPERMATOGENIC FAILURE 6; SPGF6;;GLOBOZOOSPERMIA;;ROUND-HEADED SPERMATOZOA;;SPERMATOZOA, ROUND-HEADED;;ACROSOME MALFORMATION OF SPERMATOZOA,) is an external reference matched to Gene ENSG00000144962
KIF5C	kinesin family member 5C [Source:HGNC Symbol;Acc:HGNC:6325]
TUBB	tubulin beta class I [Source:HGNC Symbol;Acc:HGNC:20778]
STRA6	signaling receptor and transporter of retinol STRA6 [Source:HGNC Symbol;Acc:HGNC:30650]
Ccm2	cerebral cavernous malformation 2 [Source:MGI Symbol;Acc:MGI:2384924] Ccm2-201 (MGI transcript name record; description: cerebral cavernous malformation 2,) is an external reference matched to Transcript ENSMUST00000000388
Ccm2l	cerebral cavernous malformation 2-like [Source:MGI Symbol;Acc:MGI:2385159] Ccm2l-201 (MGI transcript name record; description: cerebral cavernous malformation 2-like,) is an external reference matched to Transcript ENSMUST00000109800
ccm2	CCM2 scaffold protein [Source:NCBI gene;Acc:436586]
ccm2l	CCM2 like scaffold protein [Source:ZFIN;Acc:ZDB-GENE-090313-248]
PAX3	paired box 3
SALL1	spalt like transcription factor 1

## Sheet: Candidate_Dysraphic disorder
Gene symbol	Gene full name, description
PEX12	peroxisomal biogenesis factor 12 [Source:HGNC Symbol;Acc:HGNC:8854] PEROXISOME BIOGENESIS DISORDER 3B; PBD3B [#266510] (MIM morbid record; description: PEROXISOME BIOGENESIS DISORDER 3B; PBD3B,) is an external reference matched to Gene ENSG00000108733
PEX6	peroxisomal biogenesis factor 6 [Source:HGNC Symbol;Acc:HGNC:8859] PEROXISOME BIOGENESIS DISORDER 4A (ZELLWEGER); PBD4A PEROXISOME BIOGENESIS DISORDER, COMPLEMENTATION GROUP 4, INCLUDED; CG4, INCLUDED [#614862] (MIM morbid record; description: PEROXISOME BIOGENESIS DISORDER 4A (ZELLWEGER); PBD4A PEROXISOME BIOGENESIS DISORDER, COMPLEMENTATION GROUP 4, INCLUDED; CG4, INCLUDED;;PEROXISOME BIOGENESI…
PEX2	peroxisomal biogenesis factor 2 [Source:HGNC Symbol;Acc:HGNC:9717] PEROXISOME BIOGENESIS DISORDER 5A (ZELLWEGER); PBD5A PEROXISOME BIOGENESIS DISORDER, COMPLEMENTATION GROUP 5, INCLUDED; CG5, INCLUDED [#614866] (MIM morbid record; description: PEROXISOME BIOGENESIS DISORDER 5A (ZELLWEGER); PBD5A PEROXISOME BIOGENESIS DISORDER, COMPLEMENTATION GROUP 5, INCLUDED; CG5, INCLUDED;;PEROXISOME BIOGENESI…
PEX3	peroxisomal biogenesis factor 3 [Source:HGNC Symbol;Acc:HGNC:8858] PEROXISOME BIOGENESIS DISORDER 10A (ZELLWEGER); PBD10A PEROXISOME BIOGENESIS DISORDER, COMPLEMENTATION GROUP 12, INCLUDED; CG12, INCLUDED [#614882] (MIM morbid record; description: PEROXISOME BIOGENESIS DISORDER 10A (ZELLWEGER); PBD10A PEROXISOME BIOGENESIS DISORDER, COMPLEMENTATION GROUP 12, INCLUDED; CG12, INCLUDED;;PEROXISOME B…
PEX13	peroxisomal biogenesis factor 13 [Source:HGNC Symbol;Acc:HGNC:8855] PEROXISOME BIOGENESIS DISORDER 11A (ZELLWEGER); PBD11A PEROXISOME BIOGENESIS DISORDER, COMPLEMENTATION GROUP 13, INCLUDED; CG13, INCLUDED [#614883] (MIM morbid record; description: PEROXISOME BIOGENESIS DISORDER 11A (ZELLWEGER); PBD11A PEROXISOME BIOGENESIS DISORDER, COMPLEMENTATION GROUP 13, INCLUDED; CG13, INCLUDED;;PEROXISOME …
PEX26	peroxisomal biogenesis factor 26 [Source:HGNC Symbol;Acc:HGNC:22965] PEROXISOME BIOGENESIS DISORDER 7A (ZELLWEGER); PBD7A PEROXISOME BIOGENESIS DISORDER, COMPLEMENTATION GROUP 8, INCLUDED; CG8, INCLUDED [#614872] (MIM morbid record; description: PEROXISOME BIOGENESIS DISORDER 7A (ZELLWEGER); PBD7A PEROXISOME BIOGENESIS DISORDER, COMPLEMENTATION GROUP 8, INCLUDED; CG8, INCLUDED;;PEROXISOME BIOGENE…
PEX1	peroxisomal biogenesis factor 1 [Source:HGNC Symbol;Acc:HGNC:8850] PEROXISOME BIOGENESIS DISORDER 1A (ZELLWEGER); PBD1A [#214100] (MIM morbid record; description: PEROXISOME BIOGENESIS DISORDER 1A (ZELLWEGER); PBD1A;;ZS; ZWS;;CEREBROHEPATORENAL SYNDROME; CHR PEROXISOME BIOGENESIS DISORDER, COMPLEMENTATION GROUP 1, INCLUDED; CG1, INCLUDED;;PEROXISOME BIOGENESIS DISORDER, COMPLEMENTATION GROUP E, I…
PEX7	peroxisomal biogenesis factor 7 [Source:HGNC Symbol;Acc:HGNC:8860] RHIZOMELIC CHONDRODYSPLASIA PUNCTATA, TYPE 1; RCDP1 [#215100] (MIM morbid record; description: RHIZOMELIC CHONDRODYSPLASIA PUNCTATA, TYPE 1; RCDP1;;PEROXISOME BIOGENESIS DISORDER 9; PBD9;;CHONDRODYSPLASIA PUNCTATA, RHIZOMELIC FORM; CDPR;;CHONDRODYSTROPHIA CALCIFICANS PUNCTATA,) is an external reference matched to Gene ENSG00000112…
SLC35A1	solute carrier family 35 member A1 [Source:HGNC Symbol;Acc:HGNC:11021] CONGENITAL DISORDER OF GLYCOSYLATION, TYPE IIf; CDG2F [#603585] (MIM morbid record; description: CONGENITAL DISORDER OF GLYCOSYLATION, TYPE IIf; CDG2F;;CDG IIf; CDGIIf,) is an external reference matched to Gene ENSG00000164414
SLC6A19	solute carrier family 6 member 19 [Source:HGNC Symbol;Acc:HGNC:27960] HARTNUP DISORDER; HND [#234500] (MIM morbid record; description: HARTNUP DISORDER; HND;;HARTNUP DISEASE,) is an external reference matched to Gene ENSG00000174358
PEX16	peroxisomal biogenesis factor 16 [Source:HGNC Symbol;Acc:HGNC:8857] PEROXISOME BIOGENESIS DISORDER 8A (ZELLWEGER); PBD8A PEROXISOME BIOGENESIS DISORDER, COMPLEMENTATION GROUP 9, INCLUDED; CG9, INCLUDED [#614876] (MIM morbid record; description: PEROXISOME BIOGENESIS DISORDER 8A (ZELLWEGER); PBD8A PEROXISOME BIOGENESIS DISORDER, COMPLEMENTATION GROUP 9, INCLUDED; CG9, INCLUDED;;PEROXISOME BIOGENES…
PEX10	peroxisomal biogenesis factor 10 [Source:HGNC Symbol;Acc:HGNC:8851] PEROXISOME BIOGENESIS DISORDER 6A (ZELLWEGER); PBD6A PEROXISOME BIOGENESIS DISORDER, COMPLEMENTATION GROUP 7, INCLUDED; CG7, INCLUDED [#614870] (MIM morbid record; description: PEROXISOME BIOGENESIS DISORDER 6A (ZELLWEGER); PBD6A PEROXISOME BIOGENESIS DISORDER, COMPLEMENTATION GROUP 7, INCLUDED; CG7, INCLUDED;;PEROXISOME BIOGENES…
TPH2	tryptophan hydroxylase 2 [Source:HGNC Symbol;Acc:HGNC:20692] MAJOR DEPRESSIVE DISORDER; MDD [#608516] (MIM morbid record; description: MAJOR DEPRESSIVE DISORDER; MDD;;UNIPOLAR DEPRESSION SEASONAL AFFECTIVE DISORDER, INCLUDED; SAD, INCLUDED,) is an external reference matched to Gene ENSG00000139287
SLC35C1	solute carrier family 35 member C1 [Source:HGNC Symbol;Acc:HGNC:20197] CONGENITAL DISORDER OF GLYCOSYLATION, TYPE IIc; CDG2C [#266265] (MIM morbid record; description: CONGENITAL DISORDER OF GLYCOSYLATION, TYPE IIc; CDG2C;;CDG IIc; CDGIIc;;LEUKOCYTE ADHESION DEFICIENCY, TYPE II; LAD2;;RAMBAM-HASHARON SYNDROME; RHS,) is an external reference matched to Gene ENSG00000181830
MINAR1	membrane integral NOTCH2 associated receptor 1 [Source:HGNC Symbol;Acc:HGNC:29172]
RSPO4	R-spondin 4 [Source:HGNC Symbol;Acc:HGNC:16175] NAIL DISORDER, NONSYNDROMIC CONGENITAL, 4; NDNC4 [#206800] (MIM morbid record; description: NAIL DISORDER, NONSYNDROMIC CONGENITAL, 4; NDNC4;;ANONYCHIA/HYPONYCHIA CONGENITA;;ANONYCHIA TOTALIS,) is an external reference matched to Gene ENSG00000101282
IRF2BPL	interferon regulatory factor 2 binding protein like [Source:HGNC Symbol;Acc:HGNC:14282] NEURODEVELOPMENTAL DISORDER WITH REGRESSION, ABNORMAL MOVEMENTS, LOSS OF SPEECH, AND SEIZURES; NEDAMSS [#618088] (MIM morbid record; description: NEURODEVELOPMENTAL DISORDER WITH REGRESSION, ABNORMAL MOVEMENTS, LOSS OF SPEECH, AND SEIZURES; NEDAMSS,) is an external reference matched to Gene ENSG00000119669
ZSWIM6	zinc finger SWIM-type containing 6 [Source:HGNC Symbol;Acc:HGNC:29316] NEURODEVELOPMENTAL DISORDER WITH MOVEMENT ABNORMALITIES, ABNORMAL GAIT, AND AUTISTIC FEATURES; NEDMAGA [#617865] (MIM morbid record; description: NEURODEVELOPMENTAL DISORDER WITH MOVEMENT ABNORMALITIES, ABNORMAL GAIT, AND AUTISTIC FEATURES; NEDMAGA,) is an external reference matched to Gene ENSG00000130449
SLFN14	schlafen family member 14 [Source:HGNC Symbol;Acc:HGNC:32689] BLEEDING DISORDER, PLATELET-TYPE, 20; BDPLT20 [#616913] (MIM morbid record; description: BLEEDING DISORDER, PLATELET-TYPE, 20; BDPLT20,) is an external reference matched to Gene ENSG00000236320
PEX14	peroxisomal biogenesis factor 14 [Source:HGNC Symbol;Acc:HGNC:8856] PEROXISOME BIOGENESIS DISORDER 13A (ZELLWEGER); PBD13A PEROXISOME BIOGENESIS DISORDER, COMPLEMENTATION GROUP K, INCLUDED; CGK, INCLUDED [#614887] (MIM morbid record; description: PEROXISOME BIOGENESIS DISORDER 13A (ZELLWEGER); PBD13A PEROXISOME BIOGENESIS DISORDER, COMPLEMENTATION GROUP K, INCLUDED; CGK, INCLUDED,) is an external…
MINAR2	membrane integral NOTCH2 associated receptor 2 [Source:HGNC Symbol;Acc:HGNC:33914]
PEX19	peroxisomal biogenesis factor 19 [Source:HGNC Symbol;Acc:HGNC:9713] PEROXISOME BIOGENESIS DISORDER 12A (ZELLWEGER); PBD12A PEROXISOME BIOGENESIS DISORDER, COMPLEMENTATION GROUP 14, INCLUDED [#614886] (MIM morbid record; description: PEROXISOME BIOGENESIS DISORDER 12A (ZELLWEGER); PBD12A PEROXISOME BIOGENESIS DISORDER, COMPLEMENTATION GROUP 14, INCLUDED;;CG14, INCLUDED;;PEROXISOME BIOGENESIS DISOR…
COMT	catechol-O-methyltransferase [Source:HGNC Symbol;Acc:HGNC:2228] PANIC DISORDER 1; PAND1 [%167870] (MIM morbid record; description: PANIC DISORDER 1; PAND1;;PANIC DISORDER SUSCEPTIBILITY LOCUS, CHROMOSOME 13q-RELATED PANIC DISORDER WITH BLADDER CONDITIONS, INCLUDED;;PANIC DISORDER WITH JOINT LAXITY, INCLUDED,) is an external reference matched to Gene ENSG00000093010
HTR2A	5-hydroxytryptamine receptor 2A [Source:HGNC Symbol;Acc:HGNC:5293] OBSESSIVE-COMPULSIVE DISORDER; OCD [#164230] (MIM morbid record; description: OBSESSIVE-COMPULSIVE DISORDER; OCD,) is an external reference matched to Gene ENSG00000102468
NKAP	NFKB activating protein [Source:HGNC Symbol;Acc:HGNC:29873] INTELLECTUAL DEVELOPMENTAL DISORDER, X-LINKED, SYNDROMIC, HACKMANN-DI DONATO TYPE; MRXSHD [#301039] (MIM morbid record; description: INTELLECTUAL DEVELOPMENTAL DISORDER, X-LINKED, SYNDROMIC, HACKMANN-DI DONATO TYPE; MRXSHD;;MENTAL RETARDATION, X-LINKED, WITH MARFANOID HABITUS, 2,) is an external reference matched to Gene ENSG00000101882
NOVA2	NOVA alternative splicing regulator 2 [Source:HGNC Symbol;Acc:HGNC:7887] NEURODEVELOPMENTAL DISORDER WITH OR WITHOUT AUTISTIC FEATURES AND/OR STRUCTURAL BRAIN ABNORMALITIES; NEDASB [#618859] (MIM morbid record; description: NEURODEVELOPMENTAL DISORDER WITH OR WITHOUT AUTISTIC FEATURES AND/OR STRUCTURAL BRAIN ABNORMALITIES; NEDASB,) is an external reference matched to Gene ENSG00000104967
ZBTB11	zinc finger and BTB domain containing 11 [Source:HGNC Symbol;Acc:HGNC:16740] INTELLECTUAL DEVELOPMENTAL DISORDER, AUTOSOMAL RECESSIVE 69; MRT69 [#618383] (MIM morbid record; description: INTELLECTUAL DEVELOPMENTAL DISORDER, AUTOSOMAL RECESSIVE 69; MRT69;;MENTAL RETARDATION, AUTOSOMAL RECESSIVE 69,) is an external reference matched to Gene ENSG00000066422
MTHFS	methenyltetrahydrofolate synthetase [Source:HGNC Symbol;Acc:HGNC:7437] NEURODEVELOPMENTAL DISORDER WITH MICROCEPHALY, EPILEPSY, AND HYPOMYELINATION; NEDMEHM [#618367] (MIM morbid record; description: NEURODEVELOPMENTAL DISORDER WITH MICROCEPHALY, EPILEPSY, AND HYPOMYELINATION; NEDMEHM,) is an external reference matched to Gene ENSG00000136371
PEX11B	peroxisomal biogenesis factor 11 beta [Source:HGNC Symbol;Acc:HGNC:8853] PEROXISOME BIOGENESIS DISORDER 14B; PEX14B [#614920] (MIM morbid record; description: PEROXISOME BIOGENESIS DISORDER 14B; PEX14B,) is an external reference matched to Gene ENSG00000131779
UFC1	ubiquitin-fold modifier conjugating enzyme 1 [Source:HGNC Symbol;Acc:HGNC:26941] NEURODEVELOPMENTAL DISORDER WITH SPASTICITY AND POOR GROWTH; NEDSG [#618076] (MIM morbid record; description: NEURODEVELOPMENTAL DISORDER WITH SPASTICITY AND POOR GROWTH; NEDSG,) is an external reference matched to Gene ENSG00000143222
NACC1	nucleus accumbens associated 1 [Source:HGNC Symbol;Acc:HGNC:20967] NEURODEVELOPMENTAL DISORDER WITH EPILEPSY, CATARACTS, FEEDING DIFFICULTIES, AND DELAYED BRAIN MYELINATION; NECFM [#617393] (MIM morbid record; description: NEURODEVELOPMENTAL DISORDER WITH EPILEPSY, CATARACTS, FEEDING DIFFICULTIES, AND DELAYED BRAIN MYELINATION; NECFM,) is an external reference matched to Gene ENSG00000160877
SLC45A1	solute carrier family 45 member 1 [Source:HGNC Symbol;Acc:HGNC:17939] INTELLECTUAL DEVELOPMENTAL DISORDER WITH NEUROPSYCHIATRIC FEATURES; IDDNPF [#617532] (MIM morbid record; description: INTELLECTUAL DEVELOPMENTAL DISORDER WITH NEUROPSYCHIATRIC FEATURES; IDDNPF,) is an external reference matched to Gene ENSG00000162426
SLC6A18	solute carrier family 6 member 18 [Source:HGNC Symbol;Acc:HGNC:26441]
MGAT2	alpha-1,6-mannosyl-glycoprotein 2-beta-N-acetylglucosaminyltransferase [Source:HGNC Symbol;Acc:HGNC:7045] CONGENITAL DISORDER OF GLYCOSYLATION, TYPE IIa; CDG2A [#212066] (MIM morbid record; description: CONGENITAL DISORDER OF GLYCOSYLATION, TYPE IIa; CDG2A;;CDG IIa; CDGIIa;;ALKURAYA SYNDROME;;MENTAL RETARDATION, GROWTH RETARDATION, PROMINENT COLUMELLA, AND OPEN MOUTH;;CARBOHYDRATE-DEFICIENT GLYCO…
DOLK	dolichol kinase [Source:HGNC Symbol;Acc:HGNC:23406] CONGENITAL DISORDER OF GLYCOSYLATION, TYPE Im; CDG1M [#610768] (MIM morbid record; description: CONGENITAL DISORDER OF GLYCOSYLATION, TYPE Im; CDG1M;;CDG Im; CDGIm;;DOLICHOL KINASE DEFICIENCY;;DK1 DEFICIENCY,) is an external reference matched to Gene ENSG00000175283
SVBP	small vasohibin binding protein [Source:HGNC Symbol;Acc:HGNC:29204] NEURODEVELOPMENTAL DISORDER WITH ATAXIA, HYPOTONIA, AND MICROCEPHALY; NEDAHM [#618569] (MIM morbid record; description: NEURODEVELOPMENTAL DISORDER WITH ATAXIA, HYPOTONIA, AND MICROCEPHALY; NEDAHM,) is an external reference matched to Gene ENSG00000177868
AVPR1B	arginine vasopressin receptor 1B [Source:HGNC Symbol;Acc:HGNC:896]
SLC6A14	solute carrier family 6 member 14 [Source:HGNC Symbol;Acc:HGNC:11047]
DEAF1	DEAF1 transcription factor [Source:HGNC Symbol;Acc:HGNC:14677] VULTO-VAN SILFHOUT-DE VRIES SYNDROME; VSVS [#615828] (MIM morbid record; description: VULTO-VAN SILFHOUT-DE VRIES SYNDROME; VSVS;;INTELLECTUAL DEVELOPMENTAL DISORDER WITH IMPAIRED EXPRESSIVE SPEECH AND BEHAVIORAL ABNORMALITIES, WITH OR WITHOUT SEIZURES; IDDISBAS;;MENTAL RETARDATION, AUTOSOMAL DOMINANT 24; MRD24,) is an external refere…
FKBP5	FKBP prolyl isomerase 5 [Source:HGNC Symbol;Acc:HGNC:3721] MAJOR DEPRESSIVE DISORDER; MDD [#608516] (MIM morbid record; description: MAJOR DEPRESSIVE DISORDER; MDD;;UNIPOLAR DEPRESSION SEASONAL AFFECTIVE DISORDER, INCLUDED; SAD, INCLUDED,) is an external reference matched to Gene ENSG00000096060
TBXA2R	thromboxane A2 receptor [Source:HGNC Symbol;Acc:HGNC:11608] BLEEDING DISORDER, PLATELET-TYPE, 13, SUSCEPTIBILITY TO; BDPLT13 [#614009] (MIM morbid record; description: BLEEDING DISORDER, PLATELET-TYPE, 13, SUSCEPTIBILITY TO; BDPLT13;;BLEEDING DISORDER, SUSCEPTIBILITY TO, DUE TO DEFECTIVE PLATELET THROMBOXANE A2 RECEPTOR,) is an external reference matched to Gene ENSG00000006638
PLAU	plasminogen activator, urokinase [Source:HGNC Symbol;Acc:HGNC:9052] QUEBEC PLATELET DISORDER; QPD [#601709] (MIM morbid record; description: QUEBEC PLATELET DISORDER; QPD;;BLEEDING DISORDER, PLATELET-TYPE, 5; BDPLT5;;FACTOR V QUEBEC,) is an external reference matched to Gene ENSG00000122861
POR	cytochrome p450 oxidoreductase [Source:HGNC Symbol;Acc:HGNC:9208]
PEX5	peroxisomal biogenesis factor 5 [Source:HGNC Symbol;Acc:HGNC:9719] PEROXISOME BIOGENESIS DISORDER 2B; PBD2B [#202370] (MIM morbid record; description: PEROXISOME BIOGENESIS DISORDER 2B; PBD2B,) is an external reference matched to Gene ENSG00000139197
RHAG	Rh associated glycoprotein [Source:HGNC Symbol;Acc:HGNC:10006] OVERHYDRATED HEREDITARY STOMATOCYTOSIS; OHST [#185000] (MIM morbid record; description: OVERHYDRATED HEREDITARY STOMATOCYTOSIS; OHST;;OHS;;POTASSIUM-SODIUM DISORDER OF ERYTHROCYTE,) is an external reference matched to Gene ENSG00000112077
GGCX	gamma-glutamyl carboxylase [Source:HGNC Symbol;Acc:HGNC:4247] PSEUDOXANTHOMA ELASTICUM-LIKE DISORDER WITH MULTIPLE COAGULATION FACTOR DEFICIENCY [#610842] (MIM morbid record; description: PSEUDOXANTHOMA ELASTICUM-LIKE DISORDER WITH MULTIPLE COAGULATION FACTOR DEFICIENCY;;PXE-LIKE DISORDER WITH MULTIPLE COAGULATION FACTOR DEFICIENCY,) is an external reference matched to Gene ENSG00000115486
FZD6	frizzled class receptor 6 [Source:HGNC Symbol;Acc:HGNC:4044] NAIL DISORDER, NONSYNDROMIC CONGENITAL, 1; NDNC1 [#161050] (MIM morbid record; description: NAIL DISORDER, NONSYNDROMIC CONGENITAL, 1; NDNC1;;TWENTY-NAIL DYSTROPHY;;ONYCHODYSTROPHY TOTALIS, ISOLATED;;CLAW-SHAPED NAILS;;ONYCHAUXIS, HYPONYCHIA, AND ONYCHOLYSIS;;NAIL DISORDER, NONSYNDROMIC CONGENITAL, 10, FORMERLY; NDNC10, FORMERLY NAIL GR…
P2RY12	purinergic receptor P2Y12 [Source:HGNC Symbol;Acc:HGNC:18124] BLEEDING DISORDER, PLATELET-TYPE, 8; BDPLT8 [#609821] (MIM morbid record; description: BLEEDING DISORDER, PLATELET-TYPE, 8; BDPLT8;;BLEEDING DISORDER DUE TO P2RY12 DEFECT,) is an external reference matched to Gene ENSG00000169313
DAOA	D-amino acid oxidase activator [Source:HGNC Symbol;Acc:HGNC:21191] SCHIZOPHRENIA; SCZD [#181500] (MIM morbid record; description: SCHIZOPHRENIA; SCZD;;SCHIZOPHRENIA WITH OR WITHOUT AN AFFECTIVE DISORDER,) is an external reference matched to Gene ENSG00000182346
SMTNL1	smoothelin like 1 [Source:HGNC Symbol;Acc:HGNC:32394]
DERL3	derlin 3 [Source:HGNC Symbol;Acc:HGNC:14236]
PIGU	phosphatidylinositol glycan anchor biosynthesis class U [Source:HGNC Symbol;Acc:HGNC:15791] NEURODEVELOPMENTAL DISORDER WITH BRAIN ANOMALIES, SEIZURES, AND SCOLIOSIS; NEDBSS [#618590] (MIM morbid record; description: NEURODEVELOPMENTAL DISORDER WITH BRAIN ANOMALIES, SEIZURES, AND SCOLIOSIS; NEDBSS;;GLYCOSYLPHOSPHATIDYLINOSITOL BIOSYNTHESIS DEFECT 21; GPIBD21,) is an external reference matched to …
MAGT1	magnesium transporter 1 [Source:HGNC Symbol;Acc:HGNC:28880] CONGENITAL DISORDER OF GLYCOSYLATION, TYPE Icc; CDG1CC [#301031] (MIM morbid record; description: CONGENITAL DISORDER OF GLYCOSYLATION, TYPE Icc; CDG1CC,) is an external reference matched to Gene ENSG00000102158
SLC5A5	solute carrier family 5 member 5 [Source:HGNC Symbol;Acc:HGNC:11040]
ERLIN1	ER lipid raft associated 1 [Source:HGNC Symbol;Acc:HGNC:16947]
SHOC2	SHOC2 leucine rich repeat scaffold protein [Source:HGNC Symbol;Acc:HGNC:15454] NOONAN SYNDROME-LIKE DISORDER WITH LOOSE ANAGEN HAIR 1; NSLH1 [#607721] (MIM morbid record; description: NOONAN SYNDROME-LIKE DISORDER WITH LOOSE ANAGEN HAIR 1; NSLH1;;NSLH;;TOSTI SYNDROME;;MAZZANTI SYNDROME,) is an external reference matched to Gene ENSG00000108061
MED13	mediator complex subunit 13 [Source:HGNC Symbol;Acc:HGNC:22474] INTELLECTUAL DEVELOPMENTAL DISORDER 61; MRD61 [#618009] (MIM morbid record; description: INTELLECTUAL DEVELOPMENTAL DISORDER 61; MRD61;;MENTAL RETARDATION, AUTOSOMAL DOMINANT 61,) is an external reference matched to Gene ENSG00000108510
FBXL3	F-box and leucine rich repeat protein 3 [Source:HGNC Symbol;Acc:HGNC:13599] INTELLECTUAL DEVELOPMENTAL DISORDER WITH SHORT STATURE, FACIAL ANOMALIES, AND SPEECH DEFECTS; IDDSFAS [#606220] (MIM morbid record; description: INTELLECTUAL DEVELOPMENTAL DISORDER WITH SHORT STATURE, FACIAL ANOMALIES, AND SPEECH DEFECTS; IDDSFAS;;MENTAL RETARDATION, SHORT STATURE, FACIAL ANOMALIES, AND JOINT DISLOCATIONS…
SYN1	synapsin I [Source:HGNC Symbol;Acc:HGNC:11494]
CRY1	cryptochrome circadian regulator 1 [Source:HGNC Symbol;Acc:HGNC:2384] DELAYED SLEEP PHASE DISORDER, SUSCEPTIBILITY TO; DSPD [#614163] (MIM morbid record; description: DELAYED SLEEP PHASE DISORDER, SUSCEPTIBILITY TO; DSPD,) is an external reference matched to Gene ENSG00000008405
SARS1	seryl-tRNA synthetase 1 [Source:HGNC Symbol;Acc:HGNC:10537] NEURODEVELOPMENTAL DISORDER WITH MICROCEPHALY, ATAXIA, AND SEIZURES; NEDMAS [#617709] (MIM morbid record; description: NEURODEVELOPMENTAL DISORDER WITH MICROCEPHALY, ATAXIA, AND SEIZURES; NEDMAS,) is an external reference matched to Gene ENSG00000031698
SLC9A7	solute carrier family 9 member A7 [Source:HGNC Symbol;Acc:HGNC:17123] INTELLECTUAL DEVELOPMENTAL DISORDER, X-LINKED 108; MRX108 [#301024] (MIM morbid record; description: INTELLECTUAL DEVELOPMENTAL DISORDER, X-LINKED 108; MRX108;;MENTAL RETARDATION, X-LINKED 108,) is an external reference matched to Gene ENSG00000065923
ERLEC1	endoplasmic reticulum lectin 1 [Source:HGNC Symbol;Acc:HGNC:25222]
DRD4	dopamine receptor D4 [Source:HGNC Symbol;Acc:HGNC:3025] ATTENTION DEFICIT-HYPERACTIVITY DISORDER; ADHD [#143465] (MIM morbid record; description: ATTENTION DEFICIT-HYPERACTIVITY DISORDER; ADHD;;HYPERACTIVITY OF CHILDHOOD,) is an external reference matched to Gene ENSG00000069696
SLC12A3	solute carrier family 12 member 3 [Source:HGNC Symbol;Acc:HGNC:10912]
FAM50A	family with sequence similarity 50 member A [Source:HGNC Symbol;Acc:HGNC:18786] INTELLECTUAL DEVELOPMENTAL DISORDER, X-LINKED, SYNDROMIC, ARMFIELD TYPE; MRXSA [#300261] (MIM morbid record; description: INTELLECTUAL DEVELOPMENTAL DISORDER, X-LINKED, SYNDROMIC, ARMFIELD TYPE; MRXSA;;ARMFIELD X-LINKED MENTAL RETARDATION SYNDROME,) is an external reference matched to Gene ENSG00000071859
ACTL6B	actin like 6B [Source:HGNC Symbol;Acc:HGNC:160] INTELLECTUAL DEVELOPMENTAL DISORDER WITH SEVERE SPEECH AND AMBULATION DEFECTS; IDDSSAD [#618470] (MIM morbid record; description: INTELLECTUAL DEVELOPMENTAL DISORDER WITH SEVERE SPEECH AND AMBULATION DEFECTS; IDDSSAD,) is an external reference matched to Gene ENSG00000077080
PGM1	phosphoglucomutase 1 [Source:HGNC Symbol;Acc:HGNC:8905] CONGENITAL DISORDER OF GLYCOSYLATION, TYPE It; CDG1T [#614921] (MIM morbid record; description: CONGENITAL DISORDER OF GLYCOSYLATION, TYPE It; CDG1T;;CDG It; CDGIt;;PHOSPHOGLUCOMUTASE 1 DEFICIENCY;;PGM1 DEFICIENCY;;GLYCOGEN STORAGE DISEASE XIV; GSD14;;GSD XIV,) is an external reference matched to Gene ENSG00000079739
GCKR	glucokinase regulator [Source:HGNC Symbol;Acc:HGNC:4196]
GP6	glycoprotein VI platelet [Source:HGNC Symbol;Acc:HGNC:14388] BLEEDING DISORDER, PLATELET-TYPE, 11; BDPLT11 [#614201] (MIM morbid record; description: BLEEDING DISORDER, PLATELET-TYPE, 11; BDPLT11;;GLYCOPROTEIN VI DEFICIENCY;;GP VI DEFICIENCY,) is an external reference matched to Gene ENSG00000088053
DOCK3	dedicator of cytokinesis 3 [Source:HGNC Symbol;Acc:HGNC:2989] NEURODEVELOPMENTAL DISORDER WITH IMPAIRED INTELLECTUAL DEVELOPMENT, HYPOTONIA, AND ATAXIA; NEDIDHA [#618292] (MIM morbid record; description: NEURODEVELOPMENTAL DISORDER WITH IMPAIRED INTELLECTUAL DEVELOPMENT, HYPOTONIA, AND ATAXIA; NEDIDHA,) is an external reference matched to Gene ENSG00000088538
PUS7	pseudouridine synthase 7 [Source:HGNC Symbol;Acc:HGNC:26033] INTELLECTUAL DEVELOPMENTAL DISORDER WITH ABNORMAL BEHAVIOR, MICROCEPHALY, AND SHORT STATURE; IDDABS [#618342] (MIM morbid record; description: INTELLECTUAL DEVELOPMENTAL DISORDER WITH ABNORMAL BEHAVIOR, MICROCEPHALY, AND SHORT STATURE; IDDABS,) is an external reference matched to Gene ENSG00000091127
SLC26A3	solute carrier family 26 member 3 [Source:HGNC Symbol;Acc:HGNC:3018]
ZNF142	zinc finger protein 142 [Source:HGNC Symbol;Acc:HGNC:12927] NEURODEVELOPMENTAL DISORDER WITH IMPAIRED SPEECH AND HYPERKINETIC MOVEMENTS; NEDISHM [#618425] (MIM morbid record; description: NEURODEVELOPMENTAL DISORDER WITH IMPAIRED SPEECH AND HYPERKINETIC MOVEMENTS; NEDISHM,) is an external reference matched to Gene ENSG00000115568
SLC5A7	solute carrier family 5 member 7 [Source:HGNC Symbol;Acc:HGNC:14025]
WARS2	tryptophanyl tRNA synthetase 2, mitochondrial [Source:HGNC Symbol;Acc:HGNC:12730] NEURODEVELOPMENTAL DISORDER, MITOCHONDRIAL, WITH ABNORMAL MOVEMENTS AND LACTIC ACIDOSIS, WITH OR WITHOUT SEIZURES; NEMMLAS [#617710] (MIM morbid record; description: NEURODEVELOPMENTAL DISORDER, MITOCHONDRIAL, WITH ABNORMAL MOVEMENTS AND LACTIC ACIDOSIS, WITH OR WITHOUT SEIZURES; NEMMLAS,) is an external reference m…
ALG2	ALG2 alpha-1,3/1,6-mannosyltransferase [Source:HGNC Symbol;Acc:HGNC:23159] CONGENITAL DISORDER OF GLYCOSYLATION, TYPE Ii; CDG1I [#607906] (MIM morbid record; description: CONGENITAL DISORDER OF GLYCOSYLATION, TYPE Ii; CDG1I;;CDG Ii; CDGIi,) is an external reference matched to Gene ENSG00000119523
SLC17A5	solute carrier family 17 member 5 [Source:HGNC Symbol;Acc:HGNC:10933]
TBR1	T-box brain transcription factor 1 [Source:HGNC Symbol;Acc:HGNC:11590] INTELLECTUAL DEVELOPMENTAL DISORDER WITH AUTISM AND SPEECH DELAY; IDDAS [#606053] (MIM morbid record; description: INTELLECTUAL DEVELOPMENTAL DISORDER WITH AUTISM AND SPEECH DELAY; IDDAS;;PHRASE SPEECH DELAY, AUTISM-RELATED;;AUTISM-RELATED SPEECH DELAY;;AUTISM, SUSCEPTIBILITY TO, 5, FORMERLY; AUTS5, FORMERLY,) is an external r…
CCDC115	coiled-coil domain containing 115 [Source:HGNC Symbol;Acc:HGNC:28178] CONGENITAL DISORDER OF GLYCOSYLATION, TYPE IIo; CDG2O [#616828] (MIM morbid record; description: CONGENITAL DISORDER OF GLYCOSYLATION, TYPE IIo; CDG2O;;CDG IIo; CDGIIo,) is an external reference matched to Gene ENSG00000136710
DPM2	dolichyl-phosphate mannosyltransferase subunit 2, regulatory [Source:HGNC Symbol;Acc:HGNC:3006] CONGENITAL DISORDER OF GLYCOSYLATION, TYPE Iu; CDG1U [#615042] (MIM morbid record; description: CONGENITAL DISORDER OF GLYCOSYLATION, TYPE Iu; CDG1U;;CDG Iu; CDGIu,) is an external reference matched to Gene ENSG00000136908
PLAA	phospholipase A2 activating protein [Source:HGNC Symbol;Acc:HGNC:9043] NEURODEVELOPMENTAL DISORDER WITH PROGRESSIVE MICROCEPHALY, SPASTICITY, AND BRAIN ANOMALIES; NDMSBA [#617527] (MIM morbid record; description: NEURODEVELOPMENTAL DISORDER WITH PROGRESSIVE MICROCEPHALY, SPASTICITY, AND BRAIN ANOMALIES; NDMSBA,) is an external reference matched to Gene ENSG00000137055
ABCG5	ATP binding cassette subfamily G member 5 [Source:HGNC Symbol;Acc:HGNC:13886]
RNF185	ring finger protein 185 [Source:HGNC Symbol;Acc:HGNC:26783]
KDM6B	lysine demethylase 6B [Source:HGNC Symbol;Acc:HGNC:29012] NEURODEVELOPMENTAL DISORDER WITH COARSE FACIES AND MILD DISTAL SKELETAL ABNORMALITIES; NEDCFSA [#618505] (MIM morbid record; description: NEURODEVELOPMENTAL DISORDER WITH COARSE FACIES AND MILD DISTAL SKELETAL ABNORMALITIES; NEDCFSA,) is an external reference matched to Gene ENSG00000132510
SLCO1B1	solute carrier organic anion transporter family member 1B1 [Source:HGNC Symbol;Acc:HGNC:10959]
COG2	component of oligomeric golgi complex 2 [Source:HGNC Symbol;Acc:HGNC:6546] CONGENITAL DISORDER OF GLYCOSYLATION, TYPE IIq; CDG2Q [#617395] (MIM morbid record; description: CONGENITAL DISORDER OF GLYCOSYLATION, TYPE IIq; CDG2Q;;CDG IIq; CDGIIq,) is an external reference matched to Gene ENSG00000135775
SLC5A2	solute carrier family 5 member 2 [Source:HGNC Symbol;Acc:HGNC:11037]
PIGK	phosphatidylinositol glycan anchor biosynthesis class K [Source:HGNC Symbol;Acc:HGNC:8965] NEURODEVELOPMENTAL DISORDER WITH HYPOTONIA AND CEREBELLAR ATROPHY, WITH OR WITHOUT SEIZURES; NEDHCAS [#618879] (MIM morbid record; description: NEURODEVELOPMENTAL DISORDER WITH HYPOTONIA AND CEREBELLAR ATROPHY, WITH OR WITHOUT SEIZURES; NEDHCAS;;GLYCOSYLPHOSPHATIDYLINOSITOL BIOSYNTHESIS DEFECT 22; GPIBD22,)…
GALNT2	polypeptide N-acetylgalactosaminyltransferase 2 [Source:HGNC Symbol;Acc:HGNC:4124] CONGENITAL DISORDER OF GLYCOSYLATION, TYPE IIt; CDG2T [#618885] (MIM morbid record; description: CONGENITAL DISORDER OF GLYCOSYLATION, TYPE IIt; CDG2T;;CDG IIt; CDGIIt,) is an external reference matched to Gene ENSG00000143641
ABCG8	ATP binding cassette subfamily G member 8 [Source:HGNC Symbol;Acc:HGNC:13887]
ABCA12	ATP binding cassette subfamily A member 12 [Source:HGNC Symbol;Acc:HGNC:14637]
SLC39A4	solute carrier family 39 member 4 [Source:HGNC Symbol;Acc:HGNC:17129]
DHX37	DEAH-box helicase 37 [Source:HGNC Symbol;Acc:HGNC:17210] NEURODEVELOPMENTAL DISORDER WITH BRAIN ANOMALIES AND WITH OR WITHOUT VERTEBRAL OR CARDIAC ANOMALIES; NEDBAVC [#618731] (MIM morbid record; description: NEURODEVELOPMENTAL DISORDER WITH BRAIN ANOMALIES AND WITH OR WITHOUT VERTEBRAL OR CARDIAC ANOMALIES; NEDBAVC,) is an external reference matched to Gene ENSG00000150990
NUS1	NUS1 dehydrodolichyl diphosphate synthase subunit [Source:HGNC Symbol;Acc:HGNC:21042] CONGENITAL DISORDER OF GLYCOSYLATION, TYPE Iaa; CDG1AA [#617082] (MIM morbid record; description: CONGENITAL DISORDER OF GLYCOSYLATION, TYPE Iaa; CDG1AA,) is an external reference matched to Gene ENSG00000153989
OTUD6B	OTU deubiquitinase 6B [Source:HGNC Symbol;Acc:HGNC:24281] INTELLECTUAL DEVELOPMENTAL DISORDER WITH DYSMORPHIC FACIES, SEIZURES, AND DISTAL LIMB ANOMALIES; IDDFSDA [#617452] (MIM morbid record; description: INTELLECTUAL DEVELOPMENTAL DISORDER WITH DYSMORPHIC FACIES, SEIZURES, AND DISTAL LIMB ANOMALIES; IDDFSDA,) is an external reference matched to Gene ENSG00000155100
SLC26A2	solute carrier family 26 member 2 [Source:HGNC Symbol;Acc:HGNC:10994]
STT3B	STT3 oligosaccharyltransferase complex catalytic subunit B [Source:HGNC Symbol;Acc:HGNC:30611] CONGENITAL DISORDER OF GLYCOSYLATION, TYPE Ix; CDG1X [#615597] (MIM morbid record; description: CONGENITAL DISORDER OF GLYCOSYLATION, TYPE Ix; CDG1X;;CDG Ix; CDGIx,) is an external reference matched to Gene ENSG00000163527
RFT1	RFT1 homolog [Source:HGNC Symbol;Acc:HGNC:30220] CONGENITAL DISORDER OF GLYCOSYLATION, TYPE In; CDG1N [#612015] (MIM morbid record; description: CONGENITAL DISORDER OF GLYCOSYLATION, TYPE In; CDG1N;;CDG In; CDGIn,) is an external reference matched to Gene ENSG00000163933
INTS1	integrator complex subunit 1 [Source:HGNC Symbol;Acc:HGNC:24555] NEURODEVELOPMENTAL DISORDER WITH CATARACTS, POOR GROWTH, AND DYSMORPHIC FACIES; NDCAGF [#618571] (MIM morbid record; description: NEURODEVELOPMENTAL DISORDER WITH CATARACTS, POOR GROWTH, AND DYSMORPHIC FACIES; NDCAGF,) is an external reference matched to Gene ENSG00000164880
SLC6A5	solute carrier family 6 member 5 [Source:HGNC Symbol;Acc:HGNC:11051]
AVPR1A	arginine vasopressin receptor 1A [Source:HGNC Symbol;Acc:HGNC:895]
DRD5	dopamine receptor D5 [Source:HGNC Symbol;Acc:HGNC:3026] ATTENTION DEFICIT-HYPERACTIVITY DISORDER; ADHD [#143465] (MIM morbid record; description: ATTENTION DEFICIT-HYPERACTIVITY DISORDER; ADHD;;HYPERACTIVITY OF CHILDHOOD,) is an external reference matched to Gene ENSG00000169676
RAC3	Rac family small GTPase 3 [Source:HGNC Symbol;Acc:HGNC:9803] NEURODEVELOPMENTAL DISORDER WITH STRUCTURAL BRAIN ANOMALIES AND DYSMORPHIC FACIES; NEDBAF [#618577] (MIM morbid record; description: NEURODEVELOPMENTAL DISORDER WITH STRUCTURAL BRAIN ANOMALIES AND DYSMORPHIC FACIES; NEDBAF,) is an external reference matched to Gene ENSG00000169750
SLC27A4	solute carrier family 27 member 4 [Source:HGNC Symbol;Acc:HGNC:10998]
COG7	component of oligomeric golgi complex 7 [Source:HGNC Symbol;Acc:HGNC:18622] CONGENITAL DISORDER OF GLYCOSYLATION, TYPE IIe; CDG2E [#608779] (MIM morbid record; description: CONGENITAL DISORDER OF GLYCOSYLATION, TYPE IIe; CDG2E;;CDG IIe; CDGIIe,) is an external reference matched to Gene ENSG00000168434
SSR4	signal sequence receptor subunit 4 [Source:HGNC Symbol;Acc:HGNC:11326] CONGENITAL DISORDER OF GLYCOSYLATION, TYPE Iy; CDG1Y [#300934] (MIM morbid record; description: CONGENITAL DISORDER OF GLYCOSYLATION, TYPE Iy; CDG1Y;;CDG IY; CDGIy,) is an external reference matched to Gene ENSG00000180879
SLC9A9	solute carrier family 9 member A9 [Source:HGNC Symbol;Acc:HGNC:20653]
TRAPPC6B	trafficking protein particle complex 6B [Source:HGNC Symbol;Acc:HGNC:23066] NEURODEVELOPMENTAL DISORDER WITH MICROCEPHALY, EPILEPSY, AND BRAIN ATROPHY; NEDMEBA [#617862] (MIM morbid record; description: NEURODEVELOPMENTAL DISORDER WITH MICROCEPHALY, EPILEPSY, AND BRAIN ATROPHY; NEDMEBA,) is an external reference matched to Gene ENSG00000182400
ALG12	ALG12 alpha-1,6-mannosyltransferase [Source:HGNC Symbol;Acc:HGNC:19358] CONGENITAL DISORDER OF GLYCOSYLATION, TYPE Ig; CDG1G [#607143] (MIM morbid record; description: CONGENITAL DISORDER OF GLYCOSYLATION, TYPE Ig; CDG1G;;CDG Ig; CDGIg,) is an external reference matched to Gene ENSG00000182858
RAB11B	RAB11B, member RAS oncogene family [Source:HGNC Symbol;Acc:HGNC:9761] NEURODEVELOPMENTAL DISORDER WITH ATAXIC GAIT, ABSENT SPEECH, AND DECREASED CORTICAL WHITE MATTER; NDAGSCW [#617807] (MIM morbid record; description: NEURODEVELOPMENTAL DISORDER WITH ATAXIC GAIT, ABSENT SPEECH, AND DECREASED CORTICAL WHITE MATTER; NDAGSCW,) is an external reference matched to Gene ENSG00000185236
PLCD1	phospholipase C delta 1 [Source:HGNC Symbol;Acc:HGNC:9060] NAIL DISORDER, NONSYNDROMIC CONGENITAL, 3; NDNC3 [#151600] (MIM morbid record; description: NAIL DISORDER, NONSYNDROMIC CONGENITAL, 3; NDNC3;;LEUKONYCHIA TOTALIS AND/OR PARTIALIS;;PORCELAIN NAILS LEUKONYCHIA STRIATUS, INCLUDED;;LEUKONYCHIA PUNCTATA, INCLUDED,) is an external reference matched to Gene ENSG00000187091
SLC24A5	solute carrier family 24 member 5 [Source:HGNC Symbol;Acc:HGNC:20611]
CABP4	calcium binding protein 4 [Source:HGNC Symbol;Acc:HGNC:1386] CONE-ROD SYNAPTIC DISORDER, CONGENITAL NONPROGRESSIVE; CRSD [#610427] (MIM morbid record; description: CONE-ROD SYNAPTIC DISORDER, CONGENITAL NONPROGRESSIVE; CRSD;;NIGHT BLINDNESS, CONGENITAL STATIONARY, TYPE 2B, FORMERLY; CSNB2B, FORMERLY;;NIGHT BLINDNESS, CONGENITAL STATIONARY, INCOMPLETE, AUTOSOMAL RECESSIVE, FORMERLY,) is an externa…
GEMIN4	gem nuclear organelle associated protein 4 [Source:HGNC Symbol;Acc:HGNC:15717] NEURODEVELOPMENTAL DISORDER WITH MICROCEPHALY, CATARACTS, AND RENAL ABNORMALITIES; NEDMCR [#617913] (MIM morbid record; description: NEURODEVELOPMENTAL DISORDER WITH MICROCEPHALY, CATARACTS, AND RENAL ABNORMALITIES; NEDMCR,) is an external reference matched to Gene ENSG00000179409
SLC17A8	solute carrier family 17 member 8 [Source:HGNC Symbol;Acc:HGNC:20151]
ZDHHC9	zinc finger DHHC-type palmitoyltransferase 9 [Source:HGNC Symbol;Acc:HGNC:18475] INTELLECTUAL DEVELOPMENTAL DISORDER, X-LINKED, SYNDROMIC, RAYMOND TYPE; MRXSR [#300799] (MIM morbid record; description: INTELLECTUAL DEVELOPMENTAL DISORDER, X-LINKED, SYNDROMIC, RAYMOND TYPE; MRXSR;;MENTAL RETARDATION, X-LINKED, SYNDROMIC, RAYMOND TYPE,) is an external reference matched to Gene ENSG00000188706
NTNG2	netrin G2 [Source:HGNC Symbol;Acc:HGNC:14288] NEURODEVELOPMENTAL DISORDER WITH BEHAVIORAL ABNORMALITIES, ABSENT SPEECH, AND HYPOTONIA; NEDBASH [#618718] (MIM morbid record; description: NEURODEVELOPMENTAL DISORDER WITH BEHAVIORAL ABNORMALITIES, ABSENT SPEECH, AND HYPOTONIA; NEDBASH,) is an external reference matched to Gene ENSG00000196358
SLC2A10	solute carrier family 2 member 10 [Source:HGNC Symbol;Acc:HGNC:13444]
FAR1	fatty acyl-CoA reductase 1 [Source:HGNC Symbol;Acc:HGNC:26222] PEROXISOMAL FATTY ACYL-CoA REDUCTASE 1 DISORDER; PFCRD [#616154] (MIM morbid record; description: PEROXISOMAL FATTY ACYL-CoA REDUCTASE 1 DISORDER; PFCRD,) is an external reference matched to Gene ENSG00000197601
SLC22A12	solute carrier family 22 member 12 [Source:HGNC Symbol;Acc:HGNC:17989]
SLC34A3	solute carrier family 34 member 3 [Source:HGNC Symbol;Acc:HGNC:20305]
RNF5	ring finger protein 5 [Source:HGNC Symbol;Acc:HGNC:10068]
COG8	component of oligomeric golgi complex 8 [Source:HGNC Symbol;Acc:HGNC:18623] CONGENITAL DISORDER OF GLYCOSYLATION, TYPE IIh; CDG2H [#611182] (MIM morbid record; description: CONGENITAL DISORDER OF GLYCOSYLATION, TYPE IIh; CDG2H;;CDG IIh; CDGIIh,) is an external reference matched to Gene ENSG00000213380
DDOST	dolichyl-diphosphooligosaccharide--protein glycosyltransferase non-catalytic subunit [Source:HGNC Symbol;Acc:HGNC:2728] CONGENITAL DISORDER OF GLYCOSYLATION, TYPE Ir; CDG1R [#614507] (MIM morbid record; description: CONGENITAL DISORDER OF GLYCOSYLATION, TYPE Ir; CDG1R,) is an external reference matched to Gene ENSG00000244038
TMEM199	transmembrane protein 199 [Source:HGNC Symbol;Acc:HGNC:18085] CONGENITAL DISORDER OF GLYCOSYLATION, TYPE IIp; CDG2P [#616829] (MIM morbid record; description: CONGENITAL DISORDER OF GLYCOSYLATION, TYPE IIp; CDG2P;;CDG IIp; CDGIIp,) is an external reference matched to Gene ENSG00000244045
SLC35A2	solute carrier family 35 member A2 [Source:HGNC Symbol;Acc:HGNC:11022] CONGENITAL DISORDER OF GLYCOSYLATION, TYPE IIm; CDG2M [#300896] (MIM morbid record; description: CONGENITAL DISORDER OF GLYCOSYLATION, TYPE IIm; CDG2M;;CDG IIm; CDGIIm;;EPILEPTIC ENCEPHALOPATHY, EARLY INFANTILE, 22; EIEE22,) is an external reference matched to Gene ENSG00000102100
SLC1A1	solute carrier family 1 member 1 [Source:HGNC Symbol;Acc:HGNC:10939] SCHIZOPHRENIA 18; SCZD18 [#615232] (MIM morbid record; description: SCHIZOPHRENIA 18; SCZD18;;SCHIZOPHRENIA 18 WITH OR WITHOUT AN AFFECTIVE DISORDER,) is an external reference matched to Gene ENSG00000106688
NGLY1	N-glycanase 1 [Source:HGNC Symbol;Acc:HGNC:17646] CONGENITAL DISORDER OF DEGLYCOSYLATION; CDDG [#615273] (MIM morbid record; description: CONGENITAL DISORDER OF DEGLYCOSYLATION; CDDG;;CONGENITAL DISORDER OF GLYCOSYLATION, TYPE Iv, FORMERLY; CDG1V, FORMERLY,) is an external reference matched to Gene ENSG00000151092
FGD1	FYVE, RhoGEF and PH domain containing 1 [Source:HGNC Symbol;Acc:HGNC:3663] AARSKOG-SCOTT SYNDROME; AAS [#305400] (MIM morbid record; description: AARSKOG-SCOTT SYNDROME; AAS;;FACIOGENITAL DYSPLASIA; FGDY;;FACIODIGITOGENITAL SYNDROME;;AARSKOG SYNDROME, X-LINKED FACIOGENITAL DYSPLASIA WITH ATTENTION DEFICIT-HYPERACTIVITY DISORDER, INCLUDED;;MENTAL RETARDATION, X-LINKED, SYNDROMIC 16, INCLUDED; /...…
PPP1R17	protein phosphatase 1 regulatory subunit 17 [Source:HGNC Symbol;Acc:HGNC:16973] HYPERCHOLESTEROLEMIA, FAMILIAL, 1; FHCL1 [#143890] (MIM morbid record; description: HYPERCHOLESTEROLEMIA, FAMILIAL, 1; FHCL1;;FHC; FH;;HYPERLIPOPROTEINEMIA, TYPE II;;HYPERLIPOPROTEINEMIA, TYPE IIA;;HYPER-LOW-DENSITY-LIPOPROTEINEMIA;;HYPERCHOLESTEROLEMIC XANTHOMATOSIS, FAMILIAL;;LDL RECEPTOR DISORDER LOW DENSITY LIPOPR…
TRIO	trio Rho guanine nucleotide exchange factor [Source:HGNC Symbol;Acc:HGNC:12303] INTELLECTUAL DEVELOPMENTAL DISORDER, AUTOSOMAL DOMINANT 44, WITH MICROCEPHALY; MRD44 [#617061] (MIM morbid record; description: INTELLECTUAL DEVELOPMENTAL DISORDER, AUTOSOMAL DOMINANT 44, WITH MICROCEPHALY; MRD44;;MENTAL RETARDATION, AUTOSOMAL DOMINANT 44,) is an external reference matched to Gene ENSG00000038382
GNB5	G protein subunit beta 5 [Source:HGNC Symbol;Acc:HGNC:4401] INTELLECTUAL DEVELOPMENTAL DISORDER WITH CARDIAC ARRHYTHMIA; IDDCA [#617173] (MIM morbid record; description: INTELLECTUAL DEVELOPMENTAL DISORDER WITH CARDIAC ARRHYTHMIA; IDDCA,) is an external reference matched to Gene ENSG00000069966
PPIL1	peptidylprolyl isomerase like 1 [Source:HGNC Symbol;Acc:HGNC:9260]
TPMT	thiopurine S-methyltransferase [Source:HGNC Symbol;Acc:HGNC:12014]
FDX1	ferredoxin 1 [Source:HGNC Symbol;Acc:HGNC:3638]
RLIM	ring finger protein, LIM domain interacting [Source:HGNC Symbol;Acc:HGNC:13429] TONNE-KALSCHEUER SYNDROME; TOKAS [#300978] (MIM morbid record; description: TONNE-KALSCHEUER SYNDROME; TOKAS;;INTELLECTUAL DEVELOPMENTAL DISORDER WITH OR WITHOUT HAND AND FOOT ANOMALIES, GENITAL ANOMALIES, OR CONGENITAL DIAPHRAGMATIC HERNIA;;MENTAL RETARDATION, X-LINKED 61; MRX61,) is an external reference matched to …
RAB39B	RAB39B, member RAS oncogene family [Source:HGNC Symbol;Acc:HGNC:16499] WAISMAN SYNDROME; WSMN [#311510] (MIM morbid record; description: WAISMAN SYNDROME; WSMN;;PARKINSONISM, EARLY-ONSET, WITH MENTAL RETARDATION;;BASAL GANGLION DISORDER WITH MENTAL RETARDATION; BGMR;;WSN,) is an external reference matched to Gene ENSG00000155961
HK1	hexokinase 1 [Source:HGNC Symbol;Acc:HGNC:4922] NEURODEVELOPMENTAL DISORDER WITH VISUAL DEFECTS AND BRAIN ANOMALIES; NEDVIBA [#618547] (MIM morbid record; description: NEURODEVELOPMENTAL DISORDER WITH VISUAL DEFECTS AND BRAIN ANOMALIES; NEDVIBA,) is an external reference matched to Gene ENSG00000156515
GP9	glycoprotein IX platelet [Source:HGNC Symbol;Acc:HGNC:4444] BERNARD-SOULIER SYNDROME; BSS [#231200] (MIM morbid record; description: BERNARD-SOULIER SYNDROME; BSS;;BLEEDING DISORDER, PLATELET-TYPE, 1; BDPLT1;;PLATELET GLYCOPROTEIN Ib DEFICIENCY;;GLYCOPROTEIN Ib, PLATELET, DEFICIENCY OF;;VON WILLEBRAND FACTOR RECEPTOR DEFICIENCY BERNARD-SOULIER SYNDROME, TYPE A1, INCLUDED;;BERNARD /.../ER SYNDROME…
AP000356.5	novel protein
GRIN1	glutamate ionotropic receptor NMDA type subunit 1 [Source:HGNC Symbol;Acc:HGNC:4584] NEURODEVELOPMENTAL DISORDER WITH OR WITHOUT HYPERKINETIC MOVEMENTS AND SEIZURES, AUTOSOMAL DOMINANT; NDHMSD [#614254] (MIM morbid record; description: NEURODEVELOPMENTAL DISORDER WITH OR WITHOUT HYPERKINETIC MOVEMENTS AND SEIZURES, AUTOSOMAL DOMINANT; NDHMSD;;MENTAL RETARDATION, AUTOSOMAL DOMINANT 8, FORMERLY; MR…
SLITRK1	SLIT and NTRK like family member 1 [Source:HGNC Symbol;Acc:HGNC:20297] GILLES DE LA TOURETTE SYNDROME; GTS [#137580] (MIM morbid record; description: GILLES DE LA TOURETTE SYNDROME; GTS;;TOURETTE SYNDROME; TS;;TOURETTE DISORDER CHRONIC MOTOR TICS, INCLUDED,) is an external reference matched to Gene ENSG00000178235
OPLAH	5-oxoprolinase, ATP-hydrolysing [Source:HGNC Symbol;Acc:HGNC:8149]
GP1BB	glycoprotein Ib platelet subunit beta [Source:HGNC Symbol;Acc:HGNC:4440] BERNARD-SOULIER SYNDROME; BSS [#231200] (MIM morbid record; description: BERNARD-SOULIER SYNDROME; BSS;;BLEEDING DISORDER, PLATELET-TYPE, 1; BDPLT1;;PLATELET GLYCOPROTEIN Ib DEFICIENCY;;GLYCOPROTEIN Ib, PLATELET, DEFICIENCY OF;;VON WILLEBRAND FACTOR RECEPTOR DEFICIENCY BERNARD-SOULIER SYNDROME, TYPE A1, INCLUDED;;BERNARD /..…
UGT1A4	UDP glucuronosyltransferase family 1 member A4 [Source:HGNC Symbol;Acc:HGNC:12536]
BCL2L2-PABPN1	BCL2L2-PABPN1 readthrough [Source:HGNC Symbol;Acc:HGNC:42959]
SLC5A1	solute carrier family 5 member 1 [Source:HGNC Symbol;Acc:HGNC:11036]
AVP	arginine vasopressin [Source:HGNC Symbol;Acc:HGNC:894]
ABCD1	ATP binding cassette subfamily D member 1 [Source:HGNC Symbol;Acc:HGNC:61]
DDX6	DEAD-box helicase 6 [Source:HGNC Symbol;Acc:HGNC:2747] INTELLECTUAL DEVELOPMENTAL DISORDER WITH IMPAIRED LANGUAGE AND DYSMORPHIC FACIES; IDDILF [#618653] (MIM morbid record; description: INTELLECTUAL DEVELOPMENTAL DISORDER WITH IMPAIRED LANGUAGE AND DYSMORPHIC FACIES; IDDILF,) is an external reference matched to Gene ENSG00000110367
SLCO1B3	solute carrier organic anion transporter family member 1B3 [Source:HGNC Symbol;Acc:HGNC:10961]
WASF1	WASP family member 1 [Source:HGNC Symbol;Acc:HGNC:12732] NEURODEVELOPMENTAL DISORDER WITH ABSENT LANGUAGE AND VARIABLE SEIZURES; NEDALVS [#618707] (MIM morbid record; description: NEURODEVELOPMENTAL DISORDER WITH ABSENT LANGUAGE AND VARIABLE SEIZURES; NEDALVS;;ITO-RAYMOND SYNDROME,) is an external reference matched to Gene ENSG00000112290
BRAT1	BRCA1 associated ATM activator 1 [Source:HGNC Symbol;Acc:HGNC:21701] NEURODEVELOPMENTAL DISORDER WITH CEREBELLAR ATROPHY AND WITH OR WITHOUT SEIZURES; NEDCAS [#618056] (MIM morbid record; description: NEURODEVELOPMENTAL DISORDER WITH CEREBELLAR ATROPHY AND WITH OR WITHOUT SEIZURES; NEDCAS,) is an external reference matched to Gene ENSG00000106009
ZMIZ1	zinc finger MIZ-type containing 1 [Source:HGNC Symbol;Acc:HGNC:16493] NEURODEVELOPMENTAL DISORDER WITH DYSMORPHIC FACIES AND DISTAL SKELETAL ANOMALIES; NEDDFSA [#618659] (MIM morbid record; description: NEURODEVELOPMENTAL DISORDER WITH DYSMORPHIC FACIES AND DISTAL SKELETAL ANOMALIES; NEDDFSA,) is an external reference matched to Gene ENSG00000108175
SLC6A4	solute carrier family 6 member 4 [Source:HGNC Symbol;Acc:HGNC:11050] OBSESSIVE-COMPULSIVE DISORDER; OCD [#164230] (MIM morbid record; description: OBSESSIVE-COMPULSIVE DISORDER; OCD,) is an external reference matched to Gene ENSG00000108576
DPM1	dolichyl-phosphate mannosyltransferase subunit 1, catalytic [Source:HGNC Symbol;Acc:HGNC:3005] CONGENITAL DISORDER OF GLYCOSYLATION, TYPE Ie; CDG1E [#608799] (MIM morbid record; description: CONGENITAL DISORDER OF GLYCOSYLATION, TYPE Ie; CDG1E;;CDG Ie; CDGIe,) is an external reference matched to Gene ENSG00000000419
SLC7A9	solute carrier family 7 member 9 [Source:HGNC Symbol;Acc:HGNC:11067]
ALG1	ALG1 chitobiosyldiphosphodolichol beta-mannosyltransferase [Source:HGNC Symbol;Acc:HGNC:18294] CONGENITAL DISORDER OF GLYCOSYLATION, TYPE Ik; CDG1K [#608540] (MIM morbid record; description: CONGENITAL DISORDER OF GLYCOSYLATION, TYPE Ik; CDG1K;;CDG Ik; CDGIk,) is an external reference matched to Gene ENSG00000033011
CP	ceruloplasmin [Source:HGNC Symbol;Acc:HGNC:2295]
SEL1L	SEL1L adaptor subunit of ERAD E3 ubiquitin ligase [Source:HGNC Symbol;Acc:HGNC:10717]
PTPN23	protein tyrosine phosphatase non-receptor type 23 [Source:HGNC Symbol;Acc:HGNC:14406] NEURODEVELOPMENTAL DISORDER AND STRUCTURAL BRAIN ANOMALIES WITH OR WITHOUT SEIZURES AND SPASTICITY; NEDBASS [#618890] (MIM morbid record; description: NEURODEVELOPMENTAL DISORDER AND STRUCTURAL BRAIN ANOMALIES WITH OR WITHOUT SEIZURES AND SPASTICITY; NEDBASS,) is an external reference matched to Gene ENSG0000007…
HEPH	hephaestin [Source:HGNC Symbol;Acc:HGNC:4866]
CCNK	cyclin K [Source:HGNC Symbol;Acc:HGNC:1596] INTELLECTUAL DEVELOPMENTAL DISORDER WITH HYPERTELORISM AND DISTINCTIVE FACIES; IDDHDF CHROMOSOME 14q32 DELETION SYNDROME, INCLUDED [#618147] (MIM morbid record; description: INTELLECTUAL DEVELOPMENTAL DISORDER WITH HYPERTELORISM AND DISTINCTIVE FACIES; IDDHDF CHROMOSOME 14q32 DELETION SYNDROME, INCLUDED,) is an external reference matched to Gene ENSG000…
SLC26A4	solute carrier family 26 member 4 [Source:HGNC Symbol;Acc:HGNC:8818]
DERL1	derlin 1 [Source:HGNC Symbol;Acc:HGNC:28454]
ALKBH8	alkB homolog 8, tRNA methyltransferase [Source:HGNC Symbol;Acc:HGNC:25189] INTELLECTUAL DEVELOPMENTAL DISORDER, AUTOSOMAL RECESSIVE 71; MRT71 [#618504] (MIM morbid record; description: INTELLECTUAL DEVELOPMENTAL DISORDER, AUTOSOMAL RECESSIVE 71; MRT71;;MENTAL RETARDATION, AUTOSOMAL RECESSIVE 71,) is an external reference matched to Gene ENSG00000137760
FBXO11	F-box protein 11 [Source:HGNC Symbol;Acc:HGNC:13590] INTELLECTUAL DEVELOPMENTAL DISORDER WITH DYSMORPHIC FACIES AND BEHAVIORAL ABNORMALITIES; IDDFBA [#618089] (MIM morbid record; description: INTELLECTUAL DEVELOPMENTAL DISORDER WITH DYSMORPHIC FACIES AND BEHAVIORAL ABNORMALITIES; IDDFBA,) is an external reference matched to Gene ENSG00000138081
METTL5	methyltransferase like 5 [Source:HGNC Symbol;Acc:HGNC:25006] INTELLECTUAL DEVELOPMENTAL DISORDER, AUTOSOMAL RECESSIVE 72; MRT72 [#618665] (MIM morbid record; description: INTELLECTUAL DEVELOPMENTAL DISORDER, AUTOSOMAL RECESSIVE 72; MRT72;;MENTAL RETARDATION, AUTOSOMAL RECESSIVE 72,) is an external reference matched to Gene ENSG00000138382
SLC40A1	solute carrier family 40 member 1 [Source:HGNC Symbol;Acc:HGNC:10909]
SLC39A8	solute carrier family 39 member 8 [Source:HGNC Symbol;Acc:HGNC:20862] CONGENITAL DISORDER OF GLYCOSYLATION, TYPE IIn; CDG2N [#616721] (MIM morbid record; description: CONGENITAL DISORDER OF GLYCOSYLATION, TYPE IIn; CDG2N;;CDG IIn; CDGIIn,) is an external reference matched to Gene ENSG00000138821
SLC24A4	solute carrier family 24 member 4 [Source:HGNC Symbol;Acc:HGNC:10978]
CDK8	cyclin dependent kinase 8 [Source:HGNC Symbol;Acc:HGNC:1779] INTELLECTUAL DEVELOPMENTAL DISORDER WITH HYPOTONIA AND BEHAVIORAL ABNORMALITIES; IDDHBA [#618748] (MIM morbid record; description: INTELLECTUAL DEVELOPMENTAL DISORDER WITH HYPOTONIA AND BEHAVIORAL ABNORMALITIES; IDDHBA,) is an external reference matched to Gene ENSG00000132964
COG6	component of oligomeric golgi complex 6 [Source:HGNC Symbol;Acc:HGNC:18621] CONGENITAL DISORDER OF GLYCOSYLATION, TYPE IIl; CDG2L [#614576] (MIM morbid record; description: CONGENITAL DISORDER OF GLYCOSYLATION, TYPE IIl; CDG2L;;CDG IIl; CDGIIl,) is an external reference matched to Gene ENSG00000133103
TMEM165	transmembrane protein 165 [Source:HGNC Symbol;Acc:HGNC:30760] CONGENITAL DISORDER OF GLYCOSYLATION, TYPE IIk; CDG2K [#614727] (MIM morbid record; description: CONGENITAL DISORDER OF GLYCOSYLATION, TYPE IIk; CDG2K;;CDG IIk; CDGIIk,) is an external reference matched to Gene ENSG00000134851
WDR45B	WD repeat domain 45B [Source:HGNC Symbol;Acc:HGNC:25072] NEURODEVELOPMENTAL DISORDER WITH SPASTIC QUADRIPLEGIA AND BRAIN ABNORMALITIES WITH OR WITHOUT SEIZURES; NEDSBAS [#617977] (MIM morbid record; description: NEURODEVELOPMENTAL DISORDER WITH SPASTIC QUADRIPLEGIA AND BRAIN ABNORMALITIES WITH OR WITHOUT SEIZURES; NEDSBAS;;ELHATTAB-ALKURAYA SYNDROME,) is an external reference matched to Gene ENSG…
SLC6A3	solute carrier family 6 member 3 [Source:HGNC Symbol;Acc:HGNC:11049]
PRUNE1	prune exopolyphosphatase 1 [Source:HGNC Symbol;Acc:HGNC:13420] NEURODEVELOPMENTAL DISORDER WITH MICROCEPHALY, HYPOTONIA, AND VARIABLE BRAIN ANOMALIES; NMIHBA [#617481] (MIM morbid record; description: NEURODEVELOPMENTAL DISORDER WITH MICROCEPHALY, HYPOTONIA, AND VARIABLE BRAIN ANOMALIES; NMIHBA,) is an external reference matched to Gene ENSG00000143363
LNPK	lunapark, ER junction formation factor [Source:HGNC Symbol;Acc:HGNC:21610] NEURODEVELOPMENTAL DISORDER WITH EPILEPSY AND HYPOPLASIA OF THE CORPUS CALLOSUM; NEDEHCC [#618090] (MIM morbid record; description: NEURODEVELOPMENTAL DISORDER WITH EPILEPSY AND HYPOPLASIA OF THE CORPUS CALLOSUM; NEDEHCC,) is an external reference matched to Gene ENSG00000144320
ERLIN2	ER lipid raft associated 2 [Source:HGNC Symbol;Acc:HGNC:1356]
CACNA1B	calcium voltage-gated channel subunit alpha1 B [Source:HGNC Symbol;Acc:HGNC:1389] NEURODEVELOPMENTAL DISORDER WITH SEIZURES AND NONEPILEPTIC HYPERKINETIC MOVEMENTS; NEDNEH [#618497] (MIM morbid record; description: NEURODEVELOPMENTAL DISORDER WITH SEIZURES AND NONEPILEPTIC HYPERKINETIC MOVEMENTS; NEDNEH,) is an external reference matched to Gene ENSG00000148408
SLC16A1	solute carrier family 16 member 1 [Source:HGNC Symbol;Acc:HGNC:10922]
FCSK	fucose kinase [Source:HGNC Symbol;Acc:HGNC:29500] CONGENITAL DISORDER OF GLYCOSYLATION WITH DEFECTIVE FUCOSYLATION 2; CDGF2 [#618324] (MIM morbid record; description: CONGENITAL DISORDER OF GLYCOSYLATION WITH DEFECTIVE FUCOSYLATION 2; CDGF2,) is an external reference matched to Gene ENSG00000157353
SLC34A2	solute carrier family 34 member 2 [Source:HGNC Symbol;Acc:HGNC:11020]
GRIA3	glutamate ionotropic receptor AMPA type subunit 3 [Source:HGNC Symbol;Acc:HGNC:4573] INTELLECTUAL DEVELOPMENTAL DISORDER, X-LINKED, SYNDROMIC, WU TYPE; MRXSW [#300699] (MIM morbid record; description: INTELLECTUAL DEVELOPMENTAL DISORDER, X-LINKED, SYNDROMIC, WU TYPE; MRXSW;;MENTAL RETARDATION, X-LINKED 94; MRX94;;MENTAL RETARDATION, X-LINKED, SYNDROMIC 29; MRXS29,) is an external reference matche…
AVPR2	arginine vasopressin receptor 2 [Source:HGNC Symbol;Acc:HGNC:897]
BCL11B	BAF chromatin remodeling complex subunit BCL11B [Source:HGNC Symbol;Acc:HGNC:13222] INTELLECTUAL DEVELOPMENTAL DISORDER WITH SPEECH DELAY, DYSMORPHIC FACIES, AND T-CELL ABNORMALITIES; IDDSFTA [#618092] (MIM morbid record; description: INTELLECTUAL DEVELOPMENTAL DISORDER WITH SPEECH DELAY, DYSMORPHIC FACIES, AND T-CELL ABNORMALITIES; IDDSFTA,) is an external reference matched to Gene ENSG000001271…
SRD5A3	steroid 5 alpha-reductase 3 [Source:HGNC Symbol;Acc:HGNC:25812] CONGENITAL DISORDER OF GLYCOSYLATION, TYPE Iq; CDG1Q [#612379] (MIM morbid record; description: CONGENITAL DISORDER OF GLYCOSYLATION, TYPE Iq; CDG1Q;;COLOBOMA, OCULAR, WITH ICHTHYOSIS, BRAIN MALFORMATIONS, AND ENDOCRINE ABNORMALITIES;;CDG Iq; CDGIq,) is an external reference matched to Gene ENSG00000128039
SLC2A2	solute carrier family 2 member 2 [Source:HGNC Symbol;Acc:HGNC:11006]
SLC6A20	solute carrier family 6 member 20 [Source:HGNC Symbol;Acc:HGNC:30927]
COG5	component of oligomeric golgi complex 5 [Source:HGNC Symbol;Acc:HGNC:14857] CONGENITAL DISORDER OF GLYCOSYLATION, TYPE IIi; CDG2I [#613612] (MIM morbid record; description: CONGENITAL DISORDER OF GLYCOSYLATION, TYPE IIi; CDG2I;;CDG IIi; CDGIIi,) is an external reference matched to Gene ENSG00000164597
PRKACG	protein kinase cAMP-activated catalytic subunit gamma [Source:HGNC Symbol;Acc:HGNC:9382] BLEEDING DISORDER, PLATELET-TYPE, 19; BDPLT19 [#616176] (MIM morbid record; description: BLEEDING DISORDER, PLATELET-TYPE, 19; BDPLT19,) is an external reference matched to Gene ENSG00000165059
GFI1B	growth factor independent 1B transcriptional repressor [Source:HGNC Symbol;Acc:HGNC:4238] BLEEDING DISORDER, PLATELET-TYPE, 17; BDPLT17 [#187900] (MIM morbid record; description: BLEEDING DISORDER, PLATELET-TYPE, 17; BDPLT17;;THROMBASTHENIA-THROMBOCYTOPENIA, HEREDITARY,) is an external reference matched to Gene ENSG00000165702
TANC2	tetratricopeptide repeat, ankyrin repeat and coiled-coil containing 2 [Source:HGNC Symbol;Acc:HGNC:30212] INTELLECTUAL DEVELOPMENTAL DISORDER WITH AUTISTIC FEATURES AND LANGUAGE DELAY, WITH OR WITHOUT SEIZURES; IDDALDS [#618906] (MIM morbid record; description: INTELLECTUAL DEVELOPMENTAL DISORDER WITH AUTISTIC FEATURES AND LANGUAGE DELAY, WITH OR WITHOUT SEIZURES; IDDALDS,) is an external referen…
COG1	component of oligomeric golgi complex 1 [Source:HGNC Symbol;Acc:HGNC:6545] CONGENITAL DISORDER OF GLYCOSYLATION, TYPE IIg; CDG2G [#611209] (MIM morbid record; description: CONGENITAL DISORDER OF GLYCOSYLATION, TYPE IIg; CDG2G;;CDG IIg; CDGIIg;;CDGII/COG1 CEREBROCOSTOMANDIBULAR-LIKE SYNDROME,) is an external reference matched to Gene ENSG00000166685
ABCA3	ATP binding cassette subfamily A member 3 [Source:HGNC Symbol;Acc:HGNC:33]
SLC33A1	solute carrier family 33 member 1 [Source:HGNC Symbol;Acc:HGNC:95]
GP1BA	glycoprotein Ib platelet subunit alpha [Source:HGNC Symbol;Acc:HGNC:4439] PSEUDO-VON WILLEBRAND DISEASE; VWDP [#177820] (MIM morbid record; description: PSEUDO-VON WILLEBRAND DISEASE; VWDP;;BLEEDING DISORDER, PLATELET-TYPE, 3; BDPLT3;;VON WILLEBRAND DISEASE, PLATELET-TYPE,) is an external reference matched to Gene ENSG00000185245
SLC36A2	solute carrier family 36 member 2 [Source:HGNC Symbol;Acc:HGNC:18762]
SLCO2A1	solute carrier organic anion transporter family member 2A1 [Source:HGNC Symbol;Acc:HGNC:10955]
RSRC1	arginine and serine rich coiled-coil 1 [Source:HGNC Symbol;Acc:HGNC:24152] INTELLECTUAL DEVELOPMENTAL DISORDER, AUTOSOMAL RECESSIVE 70; MRT70 [#618402] (MIM morbid record; description: INTELLECTUAL DEVELOPMENTAL DISORDER, AUTOSOMAL RECESSIVE 70; MRT70;;MENTAL RETARDATION, AUTOSOMAL RECESSIVE 70,) is an external reference matched to Gene ENSG00000174891
VARS1	valyl-tRNA synthetase 1 [Source:HGNC Symbol;Acc:HGNC:12651] NEURODEVELOPMENTAL DISORDER WITH MICROCEPHALY, SEIZURES, AND CORTICAL ATROPHY; NDMSCA [#617802] (MIM morbid record; description: NEURODEVELOPMENTAL DISORDER WITH MICROCEPHALY, SEIZURES, AND CORTICAL ATROPHY; NDMSCA,) is an external reference matched to Gene ENSG00000204394
TMX2	thioredoxin related transmembrane protein 2 [Source:HGNC Symbol;Acc:HGNC:30739] NEURODEVELOPMENTAL DISORDER WITH MICROCEPHALY, CORTICAL MALFORMATIONS, AND SPASTICITY; NEDMCMS [#618730] (MIM morbid record; description: NEURODEVELOPMENTAL DISORDER WITH MICROCEPHALY, CORTICAL MALFORMATIONS, AND SPASTICITY; NEDMCMS;;VANDERVORE-SCHOT SYNDROME,) is an external reference matched to Gene ENSG00000213593
ALG11	ALG11 alpha-1,2-mannosyltransferase [Source:HGNC Symbol;Acc:HGNC:32456] CONGENITAL DISORDER OF GLYCOSYLATION, TYPE Ip; CDG1P [#613661] (MIM morbid record; description: CONGENITAL DISORDER OF GLYCOSYLATION, TYPE Ip; CDG1P,) is an external reference matched to Gene ENSG00000253710
AAAS	aladin WD repeat nucleoporin [Source:HGNC Symbol;Acc:HGNC:13666] ACHALASIA-ADDISONIANISM-ALACRIMA SYNDROME; AAAS [#231550] (MIM morbid record; description: ACHALASIA-ADDISONIANISM-ALACRIMA SYNDROME; AAAS;;TRIPLE-A SYNDROME;;ALACRIMA-ACHALASIA-ADRENAL INSUFFICIENCY NEUROLOGIC DISORDER;;GLUCOCORTICOID DEFICIENCY AND ACHALASIA;;ALLGROVE SYNDROME;;ADDISONIAN-ACHALASIA SYNDROME;;HYPOADRENALISM WITH AC…
XBP1	X-box binding protein 1 [Source:HGNC Symbol;Acc:HGNC:12801] MAJOR AFFECTIVE DISORDER 7; MAFD7 [#612371] (MIM morbid record; description: MAJOR AFFECTIVE DISORDER 7; MAFD7;;BIPOLAR AFFECTIVE DISORDER,) is an external reference matched to Gene ENSG00000100219
RAD50	RAD50 double strand break repair protein [Source:HGNC Symbol;Acc:HGNC:9816] NIJMEGEN BREAKAGE SYNDROME-LIKE DISORDER; NBSLD [#613078] (MIM morbid record; description: NIJMEGEN BREAKAGE SYNDROME-LIKE DISORDER; NBSLD;;NBS-LIKE DISORDER;;RAD50 DEFICIENCY;;MICROCEPHALY AND SPONTANEOUS CHROMOSOME INSTABILITY WITHOUT IMMUNODEFICIENCY,) is an external reference matched to Gene ENSG00000113522
ITGA2B	integrin subunit alpha 2b [Source:HGNC Symbol;Acc:HGNC:6138] BLEEDING DISORDER, PLATELET-TYPE, 16; BDPLT16 [#187800] (MIM morbid record; description: BLEEDING DISORDER, PLATELET-TYPE, 16; BDPLT16;;GLANZMANN THROMBASTHENIA, AUTOSOMAL DOMINANT;;THROMBASTHENIA OF GLANZMANN AND NAEGELI, AUTOSOMAL DOMINANT,) is an external reference matched to Gene ENSG00000005961
ALG9	ALG9 alpha-1,2-mannosyltransferase [Source:HGNC Symbol;Acc:HGNC:15672] ALG9 ALPHA-1,2-MANNOSYLTRANSFERASE; ALG9 [*606941] (MIM gene record; description: ALG9 ALPHA-1,2-MANNOSYLTRANSFERASE; ALG9;;ALG9, S. CEREVISIAE, HOMOLOG OF;;DISRUPTED IN BIPOLAR DISORDER 1; DIBD1,) is an external reference matched to Gene ENSG00000086848
ITGB3	integrin subunit beta 3 [Source:HGNC Symbol;Acc:HGNC:6156] BLEEDING DISORDER, PLATELET-TYPE, 16; BDPLT16 [#187800] (MIM morbid record; description: BLEEDING DISORDER, PLATELET-TYPE, 16; BDPLT16;;GLANZMANN THROMBASTHENIA, AUTOSOMAL DOMINANT;;THROMBASTHENIA OF GLANZMANN AND NAEGELI, AUTOSOMAL DOMINANT,) is an external reference matched to Gene ENSG00000259207
DHPS	deoxyhypusine synthase [Source:HGNC Symbol;Acc:HGNC:2869] NEURODEVELOPMENTAL DISORDER WITH SEIZURES AND SPEECH AND WALKING IMPAIRMENT; NEDSSWI [#618480] (MIM morbid record; description: NEURODEVELOPMENTAL DISORDER WITH SEIZURES AND SPEECH AND WALKING IMPAIRMENT; NEDSSWI,) is an external reference matched to Gene ENSG00000095059
NUP188	nucleoporin 188 [Source:HGNC Symbol;Acc:HGNC:17859]
COG4	component of oligomeric golgi complex 4 [Source:HGNC Symbol;Acc:HGNC:18620] CONGENITAL DISORDER OF GLYCOSYLATION, TYPE IIj; CDG2J [#613489] (MIM morbid record; description: CONGENITAL DISORDER OF GLYCOSYLATION, TYPE IIj; CDG2J;;CDG IIj; CDGIIj,) is an external reference matched to Gene ENSG00000103051
SLC2A9	solute carrier family 2 member 9 [Source:HGNC Symbol;Acc:HGNC:13446]
SLC22A18	solute carrier family 22 member 18 [Source:HGNC Symbol;Acc:HGNC:10964]
SLC6A2	solute carrier family 6 member 2 [Source:HGNC Symbol;Acc:HGNC:11048]
TRMT1	tRNA methyltransferase 1 [Source:HGNC Symbol;Acc:HGNC:25980] INTELLECTUAL DEVELOPMENTAL DISORDER, AUTOSOMAL RECESSIVE 68; MRT68 [#618302] (MIM morbid record; description: INTELLECTUAL DEVELOPMENTAL DISORDER, AUTOSOMAL RECESSIVE 68; MRT68;;MENTAL RETARDATION, AUTOSOMAL RECESSIVE 68,) is an external reference matched to Gene ENSG00000104907
GCK	glucokinase [Source:HGNC Symbol;Acc:HGNC:4195]
SLC4A1	solute carrier family 4 member 1 (Diego blood group) [Source:HGNC Symbol;Acc:HGNC:11027]
ABCB4	ATP binding cassette subfamily B member 4 [Source:HGNC Symbol;Acc:HGNC:45]
ABCC2	ATP binding cassette subfamily C member 2 [Source:HGNC Symbol;Acc:HGNC:53]
NDC1	NDC1 transmembrane nucleoporin [Source:HGNC Symbol;Acc:HGNC:25525]
NUP133	nucleoporin 133 [Source:HGNC Symbol;Acc:HGNC:18016]
ABCC9	ATP binding cassette subfamily C member 9 [Source:HGNC Symbol;Acc:HGNC:60]
DERL2	derlin 2 [Source:HGNC Symbol;Acc:HGNC:17943]
ABCB11	ATP binding cassette subfamily B member 11 [Source:HGNC Symbol;Acc:HGNC:42]
SLC24A1	solute carrier family 24 member 1 [Source:HGNC Symbol;Acc:HGNC:10975]
SLC12A1	solute carrier family 12 member 1 [Source:HGNC Symbol;Acc:HGNC:10910]
NUP37	nucleoporin 37 [Source:HGNC Symbol;Acc:HGNC:29929]
SLC4A4	solute carrier family 4 member 4 [Source:HGNC Symbol;Acc:HGNC:11030]
B4GALT1	beta-1,4-galactosyltransferase 1 [Source:HGNC Symbol;Acc:HGNC:924] CONGENITAL DISORDER OF GLYCOSYLATION, TYPE IId; CDG2D [#607091] (MIM morbid record; description: CONGENITAL DISORDER OF GLYCOSYLATION, TYPE IId; CDG2D;;CDG IId; CDGIId,) is an external reference matched to Gene ENSG00000086062
ALG6	ALG6 alpha-1,3-glucosyltransferase [Source:HGNC Symbol;Acc:HGNC:23157] CONGENITAL DISORDER OF GLYCOSYLATION, TYPE Ic; CDG1C [#603147] (MIM morbid record; description: CONGENITAL DISORDER OF GLYCOSYLATION, TYPE Ic; CDG1C;;CDG Ic; CDGIc;;CARBOHYDRATE-DEFICIENT GLYCOPROTEIN SYNDROME, TYPE I, WITH DEFICIENT GLYCOSYLATION OF DOLICHOL-LINKED OLIGOSACCHARIDE, FORMERLY;;CARBOHYDRATE-DEFICIENT GLYCOPROTEI…
ABCC6	ATP binding cassette subfamily C member 6 [Source:HGNC Symbol;Acc:HGNC:57]
MOGS	mannosyl-oligosaccharide glucosidase [Source:HGNC Symbol;Acc:HGNC:24862] CONGENITAL DISORDER OF GLYCOSYLATION, TYPE IIb; CDG2B [#606056] (MIM morbid record; description: CONGENITAL DISORDER OF GLYCOSYLATION, TYPE IIb; CDG2B;;CDG IIb; CDGIIb;;GLUCOSIDASE I DEFICIENCY,) is an external reference matched to Gene ENSG00000115275
ABCB6	ATP binding cassette subfamily B member 6 (Langereis blood group) [Source:HGNC Symbol;Acc:HGNC:47]
GRIA2	glutamate ionotropic receptor AMPA type subunit 2 [Source:HGNC Symbol;Acc:HGNC:4572] NEURODEVELOPMENTAL DISORDER WITH LANGUAGE IMPAIRMENT AND BEHAVIORAL ABNORMALITIES; NEDLIB [#618917] (MIM morbid record; description: NEURODEVELOPMENTAL DISORDER WITH LANGUAGE IMPAIRMENT AND BEHAVIORAL ABNORMALITIES; NEDLIB,) is an external reference matched to Gene ENSG00000120251
ZMYM2	zinc finger MYM-type containing 2 [Source:HGNC Symbol;Acc:HGNC:12989] ZINC FINGER, MYM-TYPE 2; ZMYM2 [*602221] (MIM gene record; description: ZINC FINGER, MYM-TYPE 2; ZMYM2;;ZINC FINGER PROTEIN 198; ZNF198;;REARRANGED IN ATYPICAL MYELOPROLIFERATIVE DISORDER; RAMP;;FUSED IN MYELOPROLIFERATIVE DISORDERS; FIM ZNF198/FGFR1 FUSION GENE, INCLUDED,) is an external reference matched to Gene ENSG000001217…
GABBR2	gamma-aminobutyric acid type B receptor subunit 2 [Source:HGNC Symbol;Acc:HGNC:4507] NEURODEVELOPMENTAL DISORDER WITH POOR LANGUAGE AND LOSS OF HAND SKILLS; NDPLHS [#617903] (MIM morbid record; description: NEURODEVELOPMENTAL DISORDER WITH POOR LANGUAGE AND LOSS OF HAND SKILLS; NDPLHS,) is an external reference matched to Gene ENSG00000136928
SLC3A1	solute carrier family 3 member 1 [Source:HGNC Symbol;Acc:HGNC:11025]
HECW2	HECT, C2 and WW domain containing E3 ubiquitin protein ligase 2 [Source:HGNC Symbol;Acc:HGNC:29853] NEURODEVELOPMENTAL DISORDER WITH HYPOTONIA, SEIZURES, AND ABSENT LANGUAGE; NDHSAL [#617268] (MIM morbid record; description: NEURODEVELOPMENTAL DISORDER WITH HYPOTONIA, SEIZURES, AND ABSENT LANGUAGE; NDHSAL,) is an external reference matched to Gene ENSG00000138411
SLC34A1	solute carrier family 34 member 1 [Source:HGNC Symbol;Acc:HGNC:11019]
DHX30	DExH-box helicase 30 [Source:HGNC Symbol;Acc:HGNC:16716] NEURODEVELOPMENTAL DISORDER WITH SEVERE MOTOR IMPAIRMENT AND ABSENT LANGUAGE; NEDMIAL [#617804] (MIM morbid record; description: NEURODEVELOPMENTAL DISORDER WITH SEVERE MOTOR IMPAIRMENT AND ABSENT LANGUAGE; NEDMIAL,) is an external reference matched to Gene ENSG00000132153
NUP210	nucleoporin 210 [Source:HGNC Symbol;Acc:HGNC:30052]
GPS2	G protein pathway suppressor 2 [Source:HGNC Symbol;Acc:HGNC:4550]
EPHB2	EPH receptor B2 [Source:HGNC Symbol;Acc:HGNC:3393] BLEEDING DISORDER, PLATELET-TYPE, 22; BDPLT22 [#618462] (MIM morbid record; description: BLEEDING DISORDER, PLATELET-TYPE, 22; BDPLT22,) is an external reference matched to Gene ENSG00000133216
STT3A	STT3 oligosaccharyltransferase complex catalytic subunit A [Source:HGNC Symbol;Acc:HGNC:6172] CONGENITAL DISORDER OF GLYCOSYLATION, TYPE Iw; CDG1W [#615596] (MIM morbid record; description: CONGENITAL DISORDER OF GLYCOSYLATION, TYPE Iw; CDG1W;;CDG Iw; CDGIw,) is an external reference matched to Gene ENSG00000134910
PMM2	phosphomannomutase 2 [Source:HGNC Symbol;Acc:HGNC:9115] CONGENITAL DISORDER OF GLYCOSYLATION, TYPE Ia; CDG1A [#212065] (MIM morbid record; description: CONGENITAL DISORDER OF GLYCOSYLATION, TYPE Ia; CDG1A;;CDG Ia; CDGIa;;JAEKEN SYNDROME;;PHOSPHOMANNOMUTASE 2 DEFICIENCY;;CARBOHYDRATE-DEFICIENT GLYCOPROTEIN SYNDROME, TYPE Ia, FORMERLY,) is an external reference matched to Gene ENSG00000140650
RERE	arginine-glutamic acid dipeptide repeats [Source:HGNC Symbol;Acc:HGNC:9965] NEURODEVELOPMENTAL DISORDER WITH OR WITHOUT ANOMALIES OF THE BRAIN, EYE, OR HEART; NEDBEH [#616975] (MIM morbid record; description: NEURODEVELOPMENTAL DISORDER WITH OR WITHOUT ANOMALIES OF THE BRAIN, EYE, OR HEART; NEDBEH,) is an external reference matched to Gene ENSG00000142599
IQSEC1	IQ motif and Sec7 domain ArfGEF 1 [Source:HGNC Symbol;Acc:HGNC:29112] INTELLECTUAL DEVELOPMENTAL DISORDER WITH SHORT STATURE AND BEHAVIORAL ABNORMALITIES; IDDSSBA [#618687] (MIM morbid record; description: INTELLECTUAL DEVELOPMENTAL DISORDER WITH SHORT STATURE AND BEHAVIORAL ABNORMALITIES; IDDSSBA,) is an external reference matched to Gene ENSG00000144711
FLI1	Fli-1 proto-oncogene, ETS transcription factor [Source:HGNC Symbol;Acc:HGNC:3749] BLEEDING DISORDER, PLATELET-TYPE, 21; BDPLT21 [#617443] (MIM morbid record; description: BLEEDING DISORDER, PLATELET-TYPE, 21; BDPLT21,) is an external reference matched to Gene ENSG00000151702
CAMK4	calcium/calmodulin dependent protein kinase IV [Source:HGNC Symbol;Acc:HGNC:1464]
GRIA4	glutamate ionotropic receptor AMPA type subunit 4 [Source:HGNC Symbol;Acc:HGNC:4574] NEURODEVELOPMENTAL DISORDER WITH OR WITHOUT SEIZURES AND GAIT ABNORMALITIES; NEDSGA [#617864] (MIM morbid record; description: NEURODEVELOPMENTAL DISORDER WITH OR WITHOUT SEIZURES AND GAIT ABNORMALITIES; NEDSGA,) is an external reference matched to Gene ENSG00000152578
BRPF1	bromodomain and PHD finger containing 1 [Source:HGNC Symbol;Acc:HGNC:14255] INTELLECTUAL DEVELOPMENTAL DISORDER WITH DYSMORPHIC FACIES AND PTOSIS; IDDDFP [#617333] (MIM morbid record; description: INTELLECTUAL DEVELOPMENTAL DISORDER WITH DYSMORPHIC FACIES AND PTOSIS; IDDDFP,) is an external reference matched to Gene ENSG00000156983
WIPI2	WD repeat domain, phosphoinositide interacting 2 [Source:HGNC Symbol;Acc:HGNC:32225] INTELLECTUAL DEVELOPMENTAL DISORDER WITH SHORT STATURE AND VARIABLE SKELETAL ANOMALIES; IDDSSA [#618453] (MIM morbid record; description: INTELLECTUAL DEVELOPMENTAL DISORDER WITH SHORT STATURE AND VARIABLE SKELETAL ANOMALIES; IDDSSA,) is an external reference matched to Gene ENSG00000157954
NUP153	nucleoporin 153 [Source:HGNC Symbol;Acc:HGNC:8062]
SNRPN	small nuclear ribonucleoprotein polypeptide N [Source:HGNC Symbol;Acc:HGNC:11164] AUTISM [%209850] (MIM morbid record; description: AUTISM;;AUTISTIC DISORDER AUTISM, SUSCEPTIBILITY TO, 1, INCLUDED; AUTS1, INCLUDED;;AUTISM SPECTRUM DISORDER, INCLUDED; ASD, INCLUDED,) is an external reference matched to Gene ENSG00000128739
SPTBN4	spectrin beta, non-erythrocytic 4 [Source:HGNC Symbol;Acc:HGNC:14896] NEURODEVELOPMENTAL DISORDER WITH HYPOTONIA, NEUROPATHY, AND DEAFNESS; NEDHND [#617519] (MIM morbid record; description: NEURODEVELOPMENTAL DISORDER WITH HYPOTONIA, NEUROPATHY, AND DEAFNESS; NEDHND;;MYOPATHY, CONGENITAL, WITH NEUROPATHY AND DEAFNESS; CMND,) is an external reference matched to Gene ENSG00000160460
INTS8	integrator complex subunit 8 [Source:HGNC Symbol;Acc:HGNC:26048] NEURODEVELOPMENTAL DISORDER WITH CEREBELLAR HYPOPLASIA AND SPASTICITY; NEDCHS [#618572] (MIM morbid record; description: NEURODEVELOPMENTAL DISORDER WITH CEREBELLAR HYPOPLASIA AND SPASTICITY; NEDCHS,) is an external reference matched to Gene ENSG00000164941
MFSD2A	major facilitator superfamily domain containing 2A [Source:HGNC Symbol;Acc:HGNC:25897] NEURODEVELOPMENTAL DISORDER WITH PROGRESSIVE MICROCEPHALY, SPASTICITY, AND BRAIN IMAGING ABNORMALITIES; NEDMISBA [#616486] (MIM morbid record; description: NEURODEVELOPMENTAL DISORDER WITH PROGRESSIVE MICROCEPHALY, SPASTICITY, AND BRAIN IMAGING ABNORMALITIES; NEDMISBA;;MICROCEPHALY 15, PRIMARY, AUTOSOMAL RECESS…
SLC20A2	solute carrier family 20 member 2 [Source:HGNC Symbol;Acc:HGNC:10947]
DLL1	delta like canonical Notch ligand 1 [Source:HGNC Symbol;Acc:HGNC:2908] NEURODEVELOPMENTAL DISORDER WITH NONSPECIFIC BRAIN ABNORMALITIES AND WITH OR WITHOUT SEIZURES; NEDBAS [#618709] (MIM morbid record; description: NEURODEVELOPMENTAL DISORDER WITH NONSPECIFIC BRAIN ABNORMALITIES AND WITH OR WITHOUT SEIZURES; NEDBAS,) is an external reference matched to Gene ENSG00000198719
POLR2A	RNA polymerase II subunit A [Source:HGNC Symbol;Acc:HGNC:9187] NEURODEVELOPMENTAL DISORDER WITH HYPOTONIA AND VARIABLE INTELLECTUAL AND BEHAVIORAL ABNORMALITIES; NEDHIB [#618603] (MIM morbid record; description: NEURODEVELOPMENTAL DISORDER WITH HYPOTONIA AND VARIABLE INTELLECTUAL AND BEHAVIORAL ABNORMALITIES; NEDHIB,) is an external reference matched to Gene ENSG00000181222
MED12	mediator complex subunit 12 [Source:HGNC Symbol;Acc:HGNC:11957] INTELLECTUAL DEVELOPMENTAL DISORDER, X-LINKED, SYNDROMIC, LUJAN-FRYNS TYPE; MRXSLF [#309520] (MIM morbid record; description: INTELLECTUAL DEVELOPMENTAL DISORDER, X-LINKED, SYNDROMIC, LUJAN-FRYNS TYPE; MRXSLF;;LUJAN-FRYNS SYNDROME;;MENTAL RETARDATION, X-LINKED, WITH MARFANOID HABITUS, 1,) is an external reference matched to Gene ENSG…
KCNJ11	potassium inwardly rectifying channel subfamily J member 11 [Source:HGNC Symbol;Acc:HGNC:6257]
EIF3F	eukaryotic translation initiation factor 3 subunit F [Source:HGNC Symbol;Acc:HGNC:3275] INTELLECTUAL DEVELOPMENTAL DISORDER, AUTOSOMAL RECESSIVE 67; MRT67 [#618295] (MIM morbid record; description: INTELLECTUAL DEVELOPMENTAL DISORDER, AUTOSOMAL RECESSIVE 67; MRT67;;MENTAL RETARDATION, AUTOSOMAL RECESSIVE 67,) is an external reference matched to Gene ENSG00000175390
GRM7	glutamate metabotropic receptor 7 [Source:HGNC Symbol;Acc:HGNC:4599] NEURODEVELOPMENTAL DISORDER WITH SEIZURES, HYPOTONIA, AND BRAIN IMAGING ABNORMALITIES; NEDSHBA [#618922] (MIM morbid record; description: NEURODEVELOPMENTAL DISORDER WITH SEIZURES, HYPOTONIA, AND BRAIN IMAGING ABNORMALITIES; NEDSHBA,) is an external reference matched to Gene ENSG00000196277
POM121	POM121 transmembrane nucleoporin [Source:HGNC Symbol;Acc:HGNC:19702]
TRAPPC4	trafficking protein particle complex 4 [Source:HGNC Symbol;Acc:HGNC:19943] NEURODEVELOPMENTAL DISORDER WITH EPILEPSY, SPASTICITY, AND BRAIN ATROPHY; NEDESBA [#618741] (MIM morbid record; description: NEURODEVELOPMENTAL DISORDER WITH EPILEPSY, SPASTICITY, AND BRAIN ATROPHY; NEDESBA,) is an external reference matched to Gene ENSG00000196655
SLC22A5	solute carrier family 22 member 5 [Source:HGNC Symbol;Acc:HGNC:10969]
SLC29A3	solute carrier family 29 member 3 [Source:HGNC Symbol;Acc:HGNC:23096]
PPP1CB	protein phosphatase 1 catalytic subunit beta [Source:HGNC Symbol;Acc:HGNC:9282] NOONAN SYNDROME-LIKE DISORDER WITH LOOSE ANAGEN HAIR 2; NSLH2 [#617506] (MIM morbid record; description: NOONAN SYNDROME-LIKE DISORDER WITH LOOSE ANAGEN HAIR 2; NSLH2,) is an external reference matched to Gene ENSG00000213639
ALG3	ALG3 alpha-1,3- mannosyltransferase [Source:HGNC Symbol;Acc:HGNC:23056] CONGENITAL DISORDER OF GLYCOSYLATION, TYPE Id; CDG1D [#601110] (MIM morbid record; description: CONGENITAL DISORDER OF GLYCOSYLATION, TYPE Id; CDG1D;;CDG Id; CDGId;;CARBOHYDRATE-DEFICIENT GLYCOPROTEIN SYNDROME, TYPE IV, FORMERLY; CDGS4, FORMERLY;;CDGS, TYPE IV, FORMERLY,) is an external reference matched to Gene ENSG000002141…
VAMP2	vesicle associated membrane protein 2 [Source:HGNC Symbol;Acc:HGNC:12643] NEURODEVELOPMENTAL DISORDER WITH HYPOTONIA AND AUTISTIC FEATURES WITH OR WITHOUT HYPERKINETIC MOVEMENTS; NEDHAHM [#618760] (MIM morbid record; description: NEURODEVELOPMENTAL DISORDER WITH HYPOTONIA AND AUTISTIC FEATURES WITH OR WITHOUT HYPERKINETIC MOVEMENTS; NEDHAHM,) is an external reference matched to Gene ENSG000002202…
POM121C	POM121 transmembrane nucleoporin C [Source:HGNC Symbol;Acc:HGNC:34005]
APOL4	apolipoprotein L4 [Source:HGNC Symbol;Acc:HGNC:14867] SCHIZOPHRENIA; SCZD [#181500] (MIM morbid record; description: SCHIZOPHRENIA; SCZD;;SCHIZOPHRENIA WITH OR WITHOUT AN AFFECTIVE DISORDER,) is an external reference matched to Gene ENSG00000100336
AHCY	adenosylhomocysteinase [Source:HGNC Symbol;Acc:HGNC:343]
FMO3	flavin containing dimethylaniline monoxygenase 3 [Source:HGNC Symbol;Acc:HGNC:3771]
GCLM	glutamate-cysteine ligase modifier subunit [Source:HGNC Symbol;Acc:HGNC:4312]
RTN4R	reticulon 4 receptor [Source:HGNC Symbol;Acc:HGNC:18601] SCHIZOPHRENIA; SCZD [#181500] (MIM morbid record; description: SCHIZOPHRENIA; SCZD;;SCHIZOPHRENIA WITH OR WITHOUT AN AFFECTIVE DISORDER,) is an external reference matched to Gene ENSG00000040608
KYNU	kynureninase [Source:HGNC Symbol;Acc:HGNC:6469] VERTEBRAL, CARDIAC, RENAL, AND LIMB DEFECTS SYNDROME 2; VCRL2 [#617661] (MIM morbid record; description: VERTEBRAL, CARDIAC, RENAL, AND LIMB DEFECTS SYNDROME 2; VCRL2;;CONGENITAL NAD DEFICIENCY DISORDER 2;;KYNURENINASE DEFICIENCY, COMPLETE,) is an external reference matched to Gene ENSG00000115919
FARSB	phenylalanyl-tRNA synthetase subunit beta [Source:HGNC Symbol;Acc:HGNC:17800] RAJAB INTERSTITIAL LUNG DISEASE WITH BRAIN CALCIFICATIONS; RILDBC [#613658] (MIM morbid record; description: RAJAB INTERSTITIAL LUNG DISEASE WITH BRAIN CALCIFICATIONS; RILDBC;;RAJAB SYNDROME;;DEVELOPMENTAL DELAY, SMALL STATURE, MICROCEPHALY, AND BRAIN CALCIFICATIONS, FORMERLY;;NEURODEVELOPMENTAL DISORDER WITH BRAIN, LIV…
SLC35D1	solute carrier family 35 member D1 [Source:HGNC Symbol;Acc:HGNC:20800]
CYP27A1	cytochrome P450 family 27 subfamily A member 1 [Source:HGNC Symbol;Acc:HGNC:2605]
HDC	histidine decarboxylase [Source:HGNC Symbol;Acc:HGNC:4855] GILLES DE LA TOURETTE SYNDROME; GTS [#137580] (MIM morbid record; description: GILLES DE LA TOURETTE SYNDROME; GTS;;TOURETTE SYNDROME; TS;;TOURETTE DISORDER CHRONIC MOTOR TICS, INCLUDED,) is an external reference matched to Gene ENSG00000140287
CHI3L1	chitinase 3 like 1 [Source:HGNC Symbol;Acc:HGNC:1932] SCHIZOPHRENIA; SCZD [#181500] (MIM morbid record; description: SCHIZOPHRENIA; SCZD;;SCHIZOPHRENIA WITH OR WITHOUT AN AFFECTIVE DISORDER,) is an external reference matched to Gene ENSG00000133048
FKBP10	FKBP prolyl isomerase 10 [Source:HGNC Symbol;Acc:HGNC:18169] BRUCK SYNDROME 1; BRKS1 [#259450] (MIM morbid record; description: BRUCK SYNDROME 1; BRKS1;;KUSKOKWIM DISEASE;;ARTHROGRYPOSIS-LIKE DISORDER,) is an external reference matched to Gene ENSG00000141756
EBP	EBP cholestenol delta-isomerase [Source:HGNC Symbol;Acc:HGNC:3133] MEND SYNDROME; MEND [#300960] (MIM morbid record; description: MEND SYNDROME; MEND;;MALE EBP DISORDER WITH NEUROLOGIC DEFECTS,) is an external reference matched to Gene ENSG00000147155
INPP5E	inositol polyphosphate-5-phosphatase E [Source:HGNC Symbol;Acc:HGNC:21474] JOUBERT SYNDROME 1; JBTS1 [#213300] (MIM morbid record; description: JOUBERT SYNDROME 1; JBTS1;;JOUBERT SYNDROME; JBTS;;JOUBERT-BOLTSHAUSER SYNDROME;;CEREBELLOPARENCHYMAL DISORDER IV; CPD4;;CEREBELLOOCULORENAL SYNDROME 1; CORS1,) is an external reference matched to Gene ENSG00000148384
MAT1A	methionine adenosyltransferase 1A [Source:HGNC Symbol;Acc:HGNC:6903]
CYP2U1	cytochrome P450 family 2 subfamily U member 1 [Source:HGNC Symbol;Acc:HGNC:20582]
PHF6	PHD finger protein 6 [Source:HGNC Symbol;Acc:HGNC:18145]
SYN2	synapsin II [Source:HGNC Symbol;Acc:HGNC:11495] SCHIZOPHRENIA; SCZD [#181500] (MIM morbid record; description: SCHIZOPHRENIA; SCZD;;SCHIZOPHRENIA WITH OR WITHOUT AN AFFECTIVE DISORDER,) is an external reference matched to Gene ENSG00000157152
HSPA2	heat shock protein family A (Hsp70) member 2 [Source:HGNC Symbol;Acc:HGNC:5235]
APOL2	apolipoprotein L2 [Source:HGNC Symbol;Acc:HGNC:619] SCHIZOPHRENIA; SCZD [#181500] (MIM morbid record; description: SCHIZOPHRENIA; SCZD;;SCHIZOPHRENIA WITH OR WITHOUT AN AFFECTIVE DISORDER,) is an external reference matched to Gene ENSG00000128335
HAAO	3-hydroxyanthranilate 3,4-dioxygenase [Source:HGNC Symbol;Acc:HGNC:4796] VERTEBRAL, CARDIAC, RENAL, AND LIMB DEFECTS SYNDROME 1; VCRL1 [#617660] (MIM morbid record; description: VERTEBRAL, CARDIAC, RENAL, AND LIMB DEFECTS SYNDROME 1; VCRL1;;CONGENITAL NAD DEFICIENCY DISORDER 1;;3-@HYDROXYANTHRANILIC ACIDEMIA,) is an external reference matched to Gene ENSG00000162882
PPM1D	protein phosphatase, Mg2+/Mn2+ dependent 1D [Source:HGNC Symbol;Acc:HGNC:9277] JANSEN-DE VRIES SYNDROME; JDVS [#617450] (MIM morbid record; description: JANSEN-DE VRIES SYNDROME; JDVS;;INTELLECTUAL DEVELOPMENTAL DISORDER WITH GASTROINTESTINAL DIFFICULTIES AND HIGH PAIN THRESHOLD, FORMERLY; IDDGIP, FORMERLY,) is an external reference matched to Gene ENSG00000170836
CYP4F22	cytochrome P450 family 4 subfamily F member 22 [Source:HGNC Symbol;Acc:HGNC:26820]
CYP7B1	cytochrome P450 family 7 subfamily B member 1 [Source:HGNC Symbol;Acc:HGNC:2652]
MC2R	melanocortin 2 receptor [Source:HGNC Symbol;Acc:HGNC:6930]
TMPRSS6	transmembrane serine protease 6 [Source:HGNC Symbol;Acc:HGNC:16517] IRON-REFRACTORY IRON DEFICIENCY ANEMIA; IRIDA [#206200] (MIM morbid record; description: IRON-REFRACTORY IRON DEFICIENCY ANEMIA; IRIDA;;ANEMIA, HYPOCHROMIC MICROCYTIC, WITH DEFECT IN IRON METABOLISM;;IRON-HANDLING DISORDER, HEREDITARY;;PSEUDO-IRON-DEFICIENCY ANEMIA,) is an external reference matched to Gene ENSG00000187045
CYP26C1	cytochrome P450 family 26 subfamily C member 1 [Source:HGNC Symbol;Acc:HGNC:20577]
CBX2	chromobox 2 [Source:HGNC Symbol;Acc:HGNC:1552] 46,XY SEX REVERSAL 5; SRXY5 [#613080] (MIM morbid record; description: 46,XY SEX REVERSAL 5; SRXY5;;46,XY SEX REVERSAL, CBX2-RELATED;;46,XY GONADAL DYSGENESIS, COMPLETE, CBX2-RELATED;;SEX REVERSAL, XY, CBX2-RELATED;;DISORDER OF SEX DEVELOPMENT, 46,XY, CBX2-RELATED,) is an external reference matched to Gene ENSG00000173894
SAMD9L	sterile alpha motif domain containing 9 like [Source:HGNC Symbol;Acc:HGNC:1349] ATAXIA-PANCYTOPENIA SYNDROME; ATXPC [#159550] (MIM morbid record; description: ATAXIA-PANCYTOPENIA SYNDROME; ATXPC;;MYELOCEREBELLAR DISORDER,) is an external reference matched to Gene ENSG00000177409
DPM3	dolichyl-phosphate mannosyltransferase subunit 3, regulatory [Source:HGNC Symbol;Acc:HGNC:3007] MUSCULAR DYSTROPHY-DYSTROGLYCANOPATHY (LIMB-GIRDLE), TYPE C, 15; MDDGC15 [#612937] (MIM morbid record; description: MUSCULAR DYSTROPHY-DYSTROGLYCANOPATHY (LIMB-GIRDLE), TYPE C, 15; MDDGC15;;MUSCULAR DYSTROPHY-DYSTROGLYCANOPATHY, LIMB-GIRDLE, DPM3-RELATED;;CONGENITAL DISORDER OF GLYCOSYLATION, TYPE Io; …
CYP11B2	cytochrome P450 family 11 subfamily B member 2 [Source:HGNC Symbol;Acc:HGNC:2592]
MAOA	monoamine oxidase A [Source:HGNC Symbol;Acc:HGNC:6833]
RBM12	RNA binding motif protein 12 [Source:HGNC Symbol;Acc:HGNC:9898] SCHIZOPHRENIA 19; SCZD19 [#617629] (MIM morbid record; description: SCHIZOPHRENIA 19; SCZD19;;SCHIZOPHRENIA 19 WITH OR WITHOUT AN AFFECTIVE DISORDER,) is an external reference matched to Gene ENSG00000244462
FDX2	ferredoxin 2 [Source:HGNC Symbol;Acc:HGNC:30546]
NUP50	nucleoporin 50 [Source:HGNC Symbol;Acc:HGNC:8065]
RAE1	ribonucleic acid export 1 [Source:HGNC Symbol;Acc:HGNC:9828]
TBL1X	transducin beta like 1 X-linked [Source:HGNC Symbol;Acc:HGNC:11585]
POLA1	DNA polymerase alpha 1, catalytic subunit [Source:HGNC Symbol;Acc:HGNC:9173] PIGMENTARY DISORDER, RETICULATE, WITH SYSTEMIC MANIFESTATIONS, X-LINKED; PDR [#301220] (MIM morbid record; description: PIGMENTARY DISORDER, RETICULATE, WITH SYSTEMIC MANIFESTATIONS, X-LINKED; PDR;;XLPDR,) is an external reference matched to Gene ENSG00000101868
NUP93	nucleoporin 93 [Source:HGNC Symbol;Acc:HGNC:28958]
CBL	Cbl proto-oncogene [Source:HGNC Symbol;Acc:HGNC:1541] NOONAN SYNDROME-LIKE DISORDER WITH OR WITHOUT JUVENILE MYELOMONOCYTIC LEUKEMIA; NSLL [#613563] (MIM morbid record; description: NOONAN SYNDROME-LIKE DISORDER WITH OR WITHOUT JUVENILE MYELOMONOCYTIC LEUKEMIA; NSLL;;CBL SYNDROME;;CBL MUTATION-ASSOCIATED SYNDROME,) is an external reference matched to Gene ENSG00000110395
NUP107	nucleoporin 107 [Source:HGNC Symbol;Acc:HGNC:29914]
NUP155	nucleoporin 155 [Source:HGNC Symbol;Acc:HGNC:8063]
PDGFRB	platelet derived growth factor receptor beta [Source:HGNC Symbol;Acc:HGNC:8804] MYELOPROLIFERATIVE DISORDER, CHRONIC, WITH EOSINOPHILIA [#131440] (MIM morbid record; description: MYELOPROLIFERATIVE DISORDER, CHRONIC, WITH EOSINOPHILIA;;MPE; EMP;;EOSINOPHILS, MALIGNANT PROLIFERATION OF,) is an external reference matched to Gene ENSG00000113721
COL7A1	collagen type VII alpha 1 chain [Source:HGNC Symbol;Acc:HGNC:2214] NAIL DISORDER, NONSYNDROMIC CONGENITAL, 8; NDNC8 [#607523] (MIM morbid record; description: NAIL DISORDER, NONSYNDROMIC CONGENITAL, 8; NDNC8;;TOENAIL DYSTROPHY, ISOLATED,) is an external reference matched to Gene ENSG00000114270
ABCA2	ATP binding cassette subfamily A member 2 [Source:HGNC Symbol;Acc:HGNC:32] INTELLECTUAL DEVELOPMENTAL DISORDER WITH POOR GROWTH AND WITH OR WITHOUT SEIZURES OR ATAXIA; IDPOGSA [#618808] (MIM morbid record; description: INTELLECTUAL DEVELOPMENTAL DISORDER WITH POOR GROWTH AND WITH OR WITHOUT SEIZURES OR ATAXIA; IDPOGSA,) is an external reference matched to Gene ENSG00000107331
NUP88	nucleoporin 88 [Source:HGNC Symbol;Acc:HGNC:8067]
MRE11	MRE11 homolog, double strand break repair nuclease [Source:HGNC Symbol;Acc:HGNC:7230] ATAXIA-TELANGIECTASIA-LIKE DISORDER 1; ATLD1 [#604391] (MIM morbid record; description: ATAXIA-TELANGIECTASIA-LIKE DISORDER 1; ATLD1;;ATLD,) is an external reference matched to Gene ENSG00000020922
NUP160	nucleoporin 160 [Source:HGNC Symbol;Acc:HGNC:18017]
FUT8	fucosyltransferase 8 [Source:HGNC Symbol;Acc:HGNC:4019] CONGENITAL DISORDER OF GLYCOSYLATION WITH DEFECTIVE FUCOSYLATION 1; CDGF1 [#618005] (MIM morbid record; description: CONGENITAL DISORDER OF GLYCOSYLATION WITH DEFECTIVE FUCOSYLATION 1; CDGF1;;CDGF,) is an external reference matched to Gene ENSG00000033170
TPR	translocated promoter region, nuclear basket protein [Source:HGNC Symbol;Acc:HGNC:12017]
CDK13	cyclin dependent kinase 13 [Source:HGNC Symbol;Acc:HGNC:1733] CONGENITAL HEART DEFECTS, DYSMORPHIC FACIAL FEATURES, AND INTELLECTUAL DEVELOPMENTAL DISORDER; CHDFIDD [#617360] (MIM morbid record; description: CONGENITAL HEART DEFECTS, DYSMORPHIC FACIAL FEATURES, AND INTELLECTUAL DEVELOPMENTAL DISORDER; CHDFIDD,) is an external reference matched to Gene ENSG00000065883
RASGRP2	RAS guanyl releasing protein 2 [Source:HGNC Symbol;Acc:HGNC:9879] BLEEDING DISORDER, PLATELET-TYPE, 18; BDPLT18 [#615888] (MIM morbid record; description: BLEEDING DISORDER, PLATELET-TYPE, 18; BDPLT18,) is an external reference matched to Gene ENSG00000068831
RORA	RAR related orphan receptor A [Source:HGNC Symbol;Acc:HGNC:10258] INTELLECTUAL DEVELOPMENTAL DISORDER WITH OR WITHOUT EPILEPSY OR CEREBELLAR ATAXIA; IDDECA [#618060] (MIM morbid record; description: INTELLECTUAL DEVELOPMENTAL DISORDER WITH OR WITHOUT EPILEPSY OR CEREBELLAR ATAXIA; IDDECA,) is an external reference matched to Gene ENSG00000069667
ACTN1	actinin alpha 1 [Source:HGNC Symbol;Acc:HGNC:163] BLEEDING DISORDER, PLATELET-TYPE, 15; BDPLT15 [#615193] (MIM morbid record; description: BLEEDING DISORDER, PLATELET-TYPE, 15; BDPLT15;;MACROTHROMBOCYTOPENIA, AUTOSOMAL DOMINANT, ACTN1-RELATED,) is an external reference matched to Gene ENSG00000072110
SEH1L	SEH1 like nucleoporin [Source:HGNC Symbol;Acc:HGNC:30379]
GNAO1	G protein subunit alpha o1 [Source:HGNC Symbol;Acc:HGNC:4389] NEURODEVELOPMENTAL DISORDER WITH INVOLUNTARY MOVEMENTS; NEDIM [#617493] (MIM morbid record; description: NEURODEVELOPMENTAL DISORDER WITH INVOLUNTARY MOVEMENTS; NEDIM,) is an external reference matched to Gene ENSG00000087258
CNOT3	CCR4-NOT transcription complex subunit 3 [Source:HGNC Symbol;Acc:HGNC:7879] INTELLECTUAL DEVELOPMENTAL DISORDER WITH SPEECH DELAY, AUTISM, AND DYSMORPHIC FACIES; IDDSADF [#618672] (MIM morbid record; description: INTELLECTUAL DEVELOPMENTAL DISORDER WITH SPEECH DELAY, AUTISM, AND DYSMORPHIC FACIES; IDDSADF,) is an external reference matched to Gene ENSG00000088038
HDAC1	histone deacetylase 1 [Source:HGNC Symbol;Acc:HGNC:4852]
SLC2A1	solute carrier family 2 member 1 [Source:HGNC Symbol;Acc:HGNC:11005]
SLC35A3	solute carrier family 35 member A3 [Source:HGNC Symbol;Acc:HGNC:11023]
DHDDS	dehydrodolichyl diphosphate synthase subunit [Source:HGNC Symbol;Acc:HGNC:20603] RETINITIS PIGMENTOSA 59; RP59 CONGENITAL DISORDER OF GLYCOSYLATION, TYPE Ibb, INCLUDED; CDG1BB, INCLUDED [#613861] (MIM morbid record; description: RETINITIS PIGMENTOSA 59; RP59 CONGENITAL DISORDER OF GLYCOSYLATION, TYPE Ibb, INCLUDED; CDG1BB, INCLUDED,) is an external reference matched to Gene ENSG00000117682
APOA1	apolipoprotein A1 [Source:HGNC Symbol;Acc:HGNC:600]
NUP43	nucleoporin 43 [Source:HGNC Symbol;Acc:HGNC:21182]
SPOP	speckle type BTB/POZ protein [Source:HGNC Symbol;Acc:HGNC:11254] NABAIS SA-DE VRIES SYNDROME, TYPE 1; NSDVS1 [#618828] (MIM morbid record; description: NABAIS SA-DE VRIES SYNDROME, TYPE 1; NSDVS1;;NEURODEVELOPMENTAL DISORDER WITH MICROCEPHALY AND DYSMORPHIC FACIES; NEDMIDF,) is an external reference matched to Gene ENSG00000121067
NUP42	nucleoporin 42 [Source:HGNC Symbol;Acc:HGNC:17010]
SMPD4	sphingomyelin phosphodiesterase 4 [Source:HGNC Symbol;Acc:HGNC:32949] NEURODEVELOPMENTAL DISORDER WITH MICROCEPHALY, ARTHROGRYPOSIS, AND STRUCTURAL BRAIN ANOMALIES; NEDMABA [#618622] (MIM morbid record; description: NEURODEVELOPMENTAL DISORDER WITH MICROCEPHALY, ARTHROGRYPOSIS, AND STRUCTURAL BRAIN ANOMALIES; NEDMABA,) is an external reference matched to Gene ENSG00000136699
NUP54	nucleoporin 54 [Source:HGNC Symbol;Acc:HGNC:17359]
MAPK8IP3	mitogen-activated protein kinase 8 interacting protein 3 [Source:HGNC Symbol;Acc:HGNC:6884] NEURODEVELOPMENTAL DISORDER WITH OR WITHOUT VARIABLE BRAIN ABNORMALITIES; NEDBA [#618443] (MIM morbid record; description: NEURODEVELOPMENTAL DISORDER WITH OR WITHOUT VARIABLE BRAIN ABNORMALITIES; NEDBA,) is an external reference matched to Gene ENSG00000138834
NUP58	nucleoporin 58 [Source:HGNC Symbol;Acc:HGNC:20261]
SLC12A6	solute carrier family 12 member 6 [Source:HGNC Symbol;Acc:HGNC:10914]
PCNA	proliferating cell nuclear antigen [Source:HGNC Symbol;Acc:HGNC:8729] ATAXIA-TELANGIECTASIA-LIKE DISORDER 2; ATLD2 [#615919] (MIM morbid record; description: ATAXIA-TELANGIECTASIA-LIKE DISORDER 2; ATLD2,) is an external reference matched to Gene ENSG00000132646
OS9	OS9 endoplasmic reticulum lectin [Source:HGNC Symbol;Acc:HGNC:16994]
SCAPER	S-phase cyclin A associated protein in the ER [Source:HGNC Symbol;Acc:HGNC:13081] INTELLECTUAL DEVELOPMENTAL DISORDER AND RETINITIS PIGMENTOSA; IDDRP [#618195] (MIM morbid record; description: INTELLECTUAL DEVELOPMENTAL DISORDER AND RETINITIS PIGMENTOSA; IDDRP,) is an external reference matched to Gene ENSG00000140386
RANBP2	RAN binding protein 2 [Source:HGNC Symbol;Acc:HGNC:9848]
SLC7A7	solute carrier family 7 member 7 [Source:HGNC Symbol;Acc:HGNC:11065]
NUP205	nucleoporin 205 [Source:HGNC Symbol;Acc:HGNC:18658]
MPDU1	mannose-P-dolichol utilization defect 1 [Source:HGNC Symbol;Acc:HGNC:7207] CONGENITAL DISORDER OF GLYCOSYLATION, TYPE If; CDG1F [#609180] (MIM morbid record; description: CONGENITAL DISORDER OF GLYCOSYLATION, TYPE If; CDG1F;;CDG If; CDGIf,) is an external reference matched to Gene ENSG00000129255
NUP35	nucleoporin 35 [Source:HGNC Symbol;Acc:HGNC:29797]
NFASC	neurofascin [Source:HGNC Symbol;Acc:HGNC:29866] NEURODEVELOPMENTAL DISORDER WITH CENTRAL AND PERIPHERAL MOTOR DYSFUNCTION; NEDCPMD [#618356] (MIM morbid record; description: NEURODEVELOPMENTAL DISORDER WITH CENTRAL AND PERIPHERAL MOTOR DYSFUNCTION; NEDCPMD,) is an external reference matched to Gene ENSG00000163531
ABCA1	ATP binding cassette subfamily A member 1 [Source:HGNC Symbol;Acc:HGNC:29]
BPTF	bromodomain PHD finger transcription factor [Source:HGNC Symbol;Acc:HGNC:3581] NEURODEVELOPMENTAL DISORDER WITH DYSMORPHIC FACIES AND DISTAL LIMB ANOMALIES; NEDDFL [#617755] (MIM morbid record; description: NEURODEVELOPMENTAL DISORDER WITH DYSMORPHIC FACIES AND DISTAL LIMB ANOMALIES; NEDDFL,) is an external reference matched to Gene ENSG00000171634
HDAC3	histone deacetylase 3 [Source:HGNC Symbol;Acc:HGNC:4854]
PRNP	prion protein [Source:HGNC Symbol;Acc:HGNC:9449] HUNTINGTON DISEASE-LIKE 1; HDL1 [#603218] (MIM morbid record; description: HUNTINGTON DISEASE-LIKE 1; HDL1;;HUNTINGTON-LIKE NEURODEGENERATIVE DISORDER 1; HLN1;;HUNTINGTON-LIKE NEURODEGENERATIVE DISORDER, AUTOSOMAL DOMINANT;;PRION DISEASE, EARLY-ONSET, WITH PROMINENT PSYCHIATRIC FEATURES,) is an external reference matched to Gene ENSG00000171867
DPAGT1	dolichyl-phosphate N-acetylglucosaminephosphotransferase 1 [Source:HGNC Symbol;Acc:HGNC:2995] CONGENITAL DISORDER OF GLYCOSYLATION, TYPE Ij; CDG1J [#608093] (MIM morbid record; description: CONGENITAL DISORDER OF GLYCOSYLATION, TYPE Ij; CDG1J;;CDG Ij; CDGIj,) is an external reference matched to Gene ENSG00000172269
BSG	basigin (Ok blood group) [Source:HGNC Symbol;Acc:HGNC:1116]
SIN3A	SIN3 transcription regulator family member A [Source:HGNC Symbol;Acc:HGNC:19353]
SCN9A	sodium voltage-gated channel alpha subunit 9 [Source:HGNC Symbol;Acc:HGNC:10597] PAROXYSMAL EXTREME PAIN DISORDER [#167400] (MIM morbid record; description: PAROXYSMAL EXTREME PAIN DISORDER;;PEXPD; PEPD;;PAIN, SUBMANDIBULAR, OCULAR, AND RECTAL, WITH FLUSHING;;RECTAL PAIN, FAMILIAL,) is an external reference matched to Gene ENSG00000169432
GRIN2A	glutamate ionotropic receptor NMDA type subunit 2A [Source:HGNC Symbol;Acc:HGNC:4585] EPILEPSY, FOCAL, WITH SPEECH DISORDER AND WITH OR WITHOUT MENTAL RETARDATION; FESD [#245570] (MIM morbid record; description: EPILEPSY, FOCAL, WITH SPEECH DISORDER AND WITH OR WITHOUT MENTAL RETARDATION; FESD;;APHASIA, ACQUIRED, WITH EPILEPSY LANDAU-KLEFFNER SYNDROME, INCLUDED; LKS, INCLUDED;;CONTINUOUS SPIKE AN…
RALGAPA1	Ral GTPase activating protein catalytic subunit alpha 1 [Source:HGNC Symbol;Acc:HGNC:17770] NEURODEVELOPMENTAL DISORDER WITH HYPOTONIA, NEONATAL RESPIRATORY INSUFFICIENCY, AND THERMODYSREGULATION; NEDHRIT [#618797] (MIM morbid record; description: NEURODEVELOPMENTAL DISORDER WITH HYPOTONIA, NEONATAL RESPIRATORY INSUFFICIENCY, AND THERMODYSREGULATION; NEDHRIT,) is an external reference matched to …
BDNF	brain derived neurotrophic factor [Source:HGNC Symbol;Acc:HGNC:1033]
TMEM94	transmembrane protein 94 [Source:HGNC Symbol;Acc:HGNC:28983] INTELLECTUAL DEVELOPMENTAL DISORDER WITH CARDIAC DEFECTS AND DYSMORPHIC FACIES; IDDCDF [#618316] (MIM morbid record; description: INTELLECTUAL DEVELOPMENTAL DISORDER WITH CARDIAC DEFECTS AND DYSMORPHIC FACIES; IDDCDF,) is an external reference matched to Gene ENSG00000177728
MPI	mannose phosphate isomerase [Source:HGNC Symbol;Acc:HGNC:7216] CONGENITAL DISORDER OF GLYCOSYLATION, TYPE Ib; CDG1B [#602579] (MIM morbid record; description: CONGENITAL DISORDER OF GLYCOSYLATION, TYPE Ib; CDG1B;;CDG Ib; CDGIb;;CDG, GASTROINTESTINAL TYPE;;MANNOSEPHOSPHATE ISOMERASE DEFICIENCY;;MPI DEFICIENCY;;PROTEIN-LOSING ENTEROPATHY-HEPATIC FIBROSIS SYNDROME;;SAGUENAY-LAC SAINT-JEAN SYNDROME;;…
ADARB1	adenosine deaminase RNA specific B1 [Source:HGNC Symbol;Acc:HGNC:226] NEURODEVELOPMENTAL DISORDER WITH HYPOTONIA, MICROCEPHALY, AND SEIZURES; NEDHYMS [#618862] (MIM morbid record; description: NEURODEVELOPMENTAL DISORDER WITH HYPOTONIA, MICROCEPHALY, AND SEIZURES; NEDHYMS,) is an external reference matched to Gene ENSG00000197381
SLC9A6	solute carrier family 9 member A6 [Source:HGNC Symbol;Acc:HGNC:11079]
NRAS	NRAS proto-oncogene, GTPase [Source:HGNC Symbol;Acc:HGNC:7989] RAS-ASSOCIATED AUTOIMMUNE LEUKOPROLIFERATIVE DISORDER; RALD [#614470] (MIM morbid record; description: RAS-ASSOCIATED AUTOIMMUNE LEUKOPROLIFERATIVE DISORDER; RALD;;AUTOIMMUNE LYMPHOPROLIFERATIVE SYNDROME, TYPE IV; ALPS4,) is an external reference matched to Gene ENSG00000213281
PSMB11	proteasome subunit beta 11 [Source:HGNC Symbol;Acc:HGNC:31963]
EZR	ezrin [Source:HGNC Symbol;Acc:HGNC:12691]
GATA1	GATA binding protein 1 [Source:HGNC Symbol;Acc:HGNC:4170] DOWN SYNDROME [#190685] (MIM morbid record; description: DOWN SYNDROME;;TRISOMY 21 DOWN SYNDROME CHROMOSOME REGION, INCLUDED; DCR, INCLUDED;;DOWN SYNDROME CRITICAL REGION, INCLUDED; DSCR, INCLUDED;;TRANSIENT MYELOPROLIFERATIVE DISORDER OF DOWN SYNDROME, INCLUDED;;LEUKEMIA, MEGAKARYOBLASTIC, OF DOWN SYNDRO /.../CLUDED,) is an external refer…
CYP27B1	cytochrome P450 family 27 subfamily B member 1 [Source:HGNC Symbol;Acc:HGNC:2606]
KCNA1	potassium voltage-gated channel subfamily A member 1 [Source:HGNC Symbol;Acc:HGNC:6218]
POMC	proopiomelanocortin [Source:HGNC Symbol;Acc:HGNC:9201]
RIC1	RIC1 homolog, RAB6A GEF complex partner 1 [Source:HGNC Symbol;Acc:HGNC:17686] CATIFA SYNDROME; CATIFA [#618761] (MIM morbid record; description: CATIFA SYNDROME; CATIFA;;CLEFT LIP, CATARACT, TOOTH ABNORMALITY, IMPAIRED INTELLECTUAL DEVELOPMENT, FACIAL DYSMORPHISM, AND ATTENTION-DEFICIT HYPERACTIVITY DISORDER,) is an external reference matched to Gene ENSG00000107036
CYP26B1	cytochrome P450 family 26 subfamily B member 1 [Source:HGNC Symbol;Acc:HGNC:20581]
CYP24A1	cytochrome P450 family 24 subfamily A member 1 [Source:HGNC Symbol;Acc:HGNC:2602]
KDM3B	lysine demethylase 3B [Source:HGNC Symbol;Acc:HGNC:1337] DIETS-JONGMANS SYNDROME; DIJOS [#618846] (MIM morbid record; description: DIETS-JONGMANS SYNDROME; DIJOS;;INTELLECTUAL DEVELOPMENTAL DISORDER WITH DISTINCTIVE FACIAL DYSMORPHISM; IDDFD,) is an external reference matched to Gene ENSG00000120733
NR5A1	nuclear receptor subfamily 5 group A member 1 [Source:HGNC Symbol;Acc:HGNC:7983] 46,XY SEX REVERSAL 3; SRXY3 [#612965] (MIM morbid record; description: 46,XY SEX REVERSAL 3; SRXY3;;46,XY SEX REVERSAL, PARTIAL OR COMPLETE, NR5A1-RELATED;;46,XY GONADAL DYSGENESIS, PARTIAL OR COMPLETE, WITH OR WITHOUT ADRENAL FAILURE;;SEX REVERSAL, XY, WITH OR WITHOUT ADRENAL FAILURE;;DISORDER OF SEX DEVELOPMENT, 46…
DRD3	dopamine receptor D3 [Source:HGNC Symbol;Acc:HGNC:3024] SCHIZOPHRENIA; SCZD [#181500] (MIM morbid record; description: SCHIZOPHRENIA; SCZD;;SCHIZOPHRENIA WITH OR WITHOUT AN AFFECTIVE DISORDER,) is an external reference matched to Gene ENSG00000151577
SKI	SKI proto-oncogene [Source:HGNC Symbol;Acc:HGNC:10896] SHPRINTZEN-GOLDBERG CRANIOSYNOSTOSIS SYNDROME; SGS [#182212] (MIM morbid record; description: SHPRINTZEN-GOLDBERG CRANIOSYNOSTOSIS SYNDROME; SGS;;CRANIOSYNOSTOSIS WITH ARACHNODACTYLY AND ABDOMINAL HERNIAS;;MARFANOID DISORDER WITH CRANIOSYNOSTOSIS, TYPE I;;MARFANOID CRANIOSYNOSTOSIS SYNDROME,) is an external reference matched to Gene ENSG00000…
NCOA3	nuclear receptor coactivator 3 [Source:HGNC Symbol;Acc:HGNC:7670]
ATXN1	ataxin 1 [Source:HGNC Symbol;Acc:HGNC:10548] SPINOCEREBELLAR ATAXIA 1; SCA1 [#164400] (MIM morbid record; description: SPINOCEREBELLAR ATAXIA 1; SCA1;;SPINOCEREBELLAR ATROPHY I;;OLIVOPONTOCEREBELLAR ATROPHY I; OPCA1;;OPCA I;;CEREBELLOPARENCHYMAL DISORDER I; CPD1;;MENZEL TYPE OPCA;;OLIVOPONTOCEREBELLAR ATROPHY IV; OPCA4;;OPCA IV;;SCHUT-HAYMAKER TYPE OPCA,) is an external reference matched to Gene …
BCL2L2	BCL2 like 2 [Source:HGNC Symbol;Acc:HGNC:995]
CYP11B1	cytochrome P450 family 11 subfamily B member 1 [Source:HGNC Symbol;Acc:HGNC:2591]
PMPCA	peptidase, mitochondrial processing subunit alpha [Source:HGNC Symbol;Acc:HGNC:18667] SPINOCEREBELLAR ATAXIA, AUTOSOMAL RECESSIVE 2; SCAR2 [#213200] (MIM morbid record; description: SPINOCEREBELLAR ATAXIA, AUTOSOMAL RECESSIVE 2; SCAR2;;CEREBELLAR HYPOPLASIA, NONPROGRESSIVE NORMAN TYPE;;CEREBELLAR GRANULAR CELL HYPOPLASIA AND MENTAL RETARDATION, CONGENITAL;;CEREBELLOPARENCHYMAL DISORDER III; CPD3;…
DFFB	DNA fragmentation factor subunit beta [Source:HGNC Symbol;Acc:HGNC:2773]
SRY	sex determining region Y [Source:HGNC Symbol;Acc:HGNC:11311] 46,XX SEX REVERSAL 1; SRXX1 [#400045] (MIM morbid record; description: 46,XX SEX REVERSAL 1; SRXX1;;46,XX SEX REVERSAL, SRY-POSITIVE;;XX MALE, SRY-POSITIVE;;46,XX TESTICULAR DISORDER OF SEX DEVELOPMENT;;46,XX GONADAL DYSGENESIS, COMPLETE, SRY-POSITIVE 46,XX TRUE HERMAPHRODITISM, SRY-POSITIVE, INCLUDED;;OVOTESTICULAR DI /.../ OF SEX DEVE…
UGT1A1	UDP glucuronosyltransferase family 1 member A1 [Source:HGNC Symbol;Acc:HGNC:12530]
GJA5	gap junction protein alpha 5 [Source:HGNC Symbol;Acc:HGNC:4279]
BCL11A	BAF chromatin remodeling complex subunit BCL11A [Source:HGNC Symbol;Acc:HGNC:13221] INTELLECTUAL DEVELOPMENTAL DISORDER WITH PERSISTENCE OF FETAL HEMOGLOBIN [#617101] (MIM morbid record; description: INTELLECTUAL DEVELOPMENTAL DISORDER WITH PERSISTENCE OF FETAL HEMOGLOBIN;;DIAS-LOGAN SYNDROME;;INTELLECTUAL DEVELOPMENTAL DISORDER WITH HEREDITARY PERSISTENCE OF FETAL HEMOGLOBIN,) is an external ref…
FOXP2	forkhead box P2 [Source:HGNC Symbol;Acc:HGNC:13875] SPEECH-LANGUAGE DISORDER 1; SPCH1 [#602081] (MIM morbid record; description: SPEECH-LANGUAGE DISORDER 1; SPCH1;;CHILDHOOD APRAXIA OF SPEECH; CAS;;DEVELOPMENTAL VERBAL DYSPRAXIA; DVD;;SPEECH AND LANGUAGE DISORDER WITH OROFACIAL DYSPRAXIA,) is an external reference matched to Gene ENSG00000128573
RUNX1	RUNX family transcription factor 1 [Source:HGNC Symbol;Acc:HGNC:10471] PLATELET DISORDER, FAMILIAL, WITH ASSOCIATED MYELOID MALIGNANCY; FPDMM [#601399] (MIM morbid record; description: PLATELET DISORDER, FAMILIAL, WITH ASSOCIATED MYELOID MALIGNANCY; FPDMM;;PLATELET DISORDER, ASPIRIN-LIKE;;THROMBOCYTOPENIA, FAMILIAL, WITH PROPENSITY TO ACUTE MYELOGENOUS LEUKEMIA; FPD/AML,) is an external reference…
AP2M1	adaptor related protein complex 2 subunit mu 1 [Source:HGNC Symbol;Acc:HGNC:564] INTELLECTUAL DEVELOPMENTAL DISORDER 60 WITH SEIZURES; MRD60 [#618587] (MIM morbid record; description: INTELLECTUAL DEVELOPMENTAL DISORDER 60 WITH SEIZURES; MRD60;;MENTAL RETARDATION, AUTOSOMAL DOMINANT 60, WITH SEIZURES,) is an external reference matched to Gene ENSG00000161203
CALM1	calmodulin 1 [Source:HGNC Symbol;Acc:HGNC:1442]
SOX6	SRY-box transcription factor 6 [Source:HGNC Symbol;Acc:HGNC:16421] TOLCHIN-LE CAIGNEC SYNDROME; TOLCAS [#618971] (MIM morbid record; description: TOLCHIN-LE CAIGNEC SYNDROME; TOLCAS;;INTELLECTUAL DEVELOPMENTAL DISORDER WITH BEHAVIORAL ABNORMALITIES AND VARIABLE BONE DEFECTS,) is an external reference matched to Gene ENSG00000110693
GAPDH	glyceraldehyde-3-phosphate dehydrogenase [Source:HGNC Symbol;Acc:HGNC:4141]
GHR	growth hormone receptor [Source:HGNC Symbol;Acc:HGNC:4263] HYPERCHOLESTEROLEMIA, FAMILIAL, 1; FHCL1 [#143890] (MIM morbid record; description: HYPERCHOLESTEROLEMIA, FAMILIAL, 1; FHCL1;;FHC; FH;;HYPERLIPOPROTEINEMIA, TYPE II;;HYPERLIPOPROTEINEMIA, TYPE IIA;;HYPER-LOW-DENSITY-LIPOPROTEINEMIA;;HYPERCHOLESTEROLEMIC XANTHOMATOSIS, FAMILIAL;;LDL RECEPTOR DISORDER LOW DENSITY LIPOPROTEIN CHOLESTE /.../V…
FKBP8	FKBP prolyl isomerase 8 [Source:HGNC Symbol;Acc:HGNC:3724]
GCLC	glutamate-cysteine ligase catalytic subunit [Source:HGNC Symbol;Acc:HGNC:4311]
ATP6AP1	ATPase H+ transporting accessory protein 1 [Source:HGNC Symbol;Acc:HGNC:868] IMMUNODEFICIENCY 47; IMD47 [#300972] (MIM morbid record; description: IMMUNODEFICIENCY 47; IMD47;;CONGENITAL DISORDER OF GLYCOSYLATION, TYPE IIs; CDG2S;;CDG IIs; CDGIIs;;IMMUNODEFICIENCY AND HEPATOPATHY WITH OR WITHOUT NEUROLOGIC FEATURES,) is an external reference matched to Gene ENSG00000071553
TEAD2	TEA domain transcription factor 2 [Source:HGNC Symbol;Acc:HGNC:11715]
KEAP1	kelch like ECH associated protein 1 [Source:HGNC Symbol;Acc:HGNC:23177]
CAD	carbamoyl-phosphate synthetase 2, aspartate transcarbamylase, and dihydroorotase [Source:HGNC Symbol;Acc:HGNC:1424] EPILEPTIC ENCEPHALOPATHY, EARLY INFANTILE, 50; EIEE50 [#616457] (MIM morbid record; description: EPILEPTIC ENCEPHALOPATHY, EARLY INFANTILE, 50; EIEE50;;CONGENITAL DISORDER OF GLYCOSYLATION, TYPE Iz, FORMERLY; CDG1Z, FORMERLY,) is an external reference matched to Gene ENSG00000084774
DCAF17	DDB1 and CUL4 associated factor 17 [Source:HGNC Symbol;Acc:HGNC:25784] WOODHOUSE-SAKATI SYNDROME; WDSKS [#241080] (MIM morbid record; description: WOODHOUSE-SAKATI SYNDROME; WDSKS;;HYPOGONADISM, ALOPECIA, DIABETES MELLITUS, MENTAL RETARDATION, DEAFNESS, AND EXTRAPYRAMIDAL SYNDROME;;EXTRAPYRAMIDAL DISORDER, PROGRESSIVE, WITH PRIMARY HYPOGONADISM, MENTAL RETARDATION, AND ALOPECIA,) is an external r…
EDNRB	endothelin receptor type B [Source:HGNC Symbol;Acc:HGNC:3180] ABCD SYNDROME; ABCDS [#600501] (MIM morbid record; description: ABCD SYNDROME; ABCDS;;ALBINISM, BLACK LOCK, CELL MIGRATION DISORDER OF THE NEUROCYTES OF THE GUT, AND DEAFNESS,) is an external reference matched to Gene ENSG00000136160
CYP1B1	cytochrome P450 family 1 subfamily B member 1 [Source:HGNC Symbol;Acc:HGNC:2597]
CYP11A1	cytochrome P450 family 11 subfamily A member 1 [Source:HGNC Symbol;Acc:HGNC:2590]
CALM2	calmodulin 2 [Source:HGNC Symbol;Acc:HGNC:1445]
CYP17A1	cytochrome P450 family 17 subfamily A member 1 [Source:HGNC Symbol;Acc:HGNC:2593]
GJA1	gap junction protein alpha 1 [Source:HGNC Symbol;Acc:HGNC:4274]
APOA2	apolipoprotein A2 [Source:HGNC Symbol;Acc:HGNC:601] HYPERCHOLESTEROLEMIA, FAMILIAL, 1; FHCL1 [#143890] (MIM morbid record; description: HYPERCHOLESTEROLEMIA, FAMILIAL, 1; FHCL1;;FHC; FH;;HYPERLIPOPROTEINEMIA, TYPE II;;HYPERLIPOPROTEINEMIA, TYPE IIA;;HYPER-LOW-DENSITY-LIPOPROTEINEMIA;;HYPERCHOLESTEROLEMIC XANTHOMATOSIS, FAMILIAL;;LDL RECEPTOR DISORDER LOW DENSITY LIPOPROTEIN CHOLESTE /.../VEL QUAN…
CALM3	calmodulin 3 [Source:HGNC Symbol;Acc:HGNC:1449]
NBEAL2	neurobeachin like 2 [Source:HGNC Symbol;Acc:HGNC:31928] GRAY PLATELET SYNDROME; GPS [#139090] (MIM morbid record; description: GRAY PLATELET SYNDROME; GPS;;BLEEDING DISORDER, PLATELET-TYPE, 4; BDPLT4;;PLATELET ALPHA-GRANULE DEFICIENCY,) is an external reference matched to Gene ENSG00000160796
FDXR	ferredoxin reductase [Source:HGNC Symbol;Acc:HGNC:3642]
NADSYN1	NAD synthetase 1 [Source:HGNC Symbol;Acc:HGNC:29832] VERTEBRAL, CARDIAC, RENAL, AND LIMB DEFECTS SYNDROME 3; VCRL3 [#618845] (MIM morbid record; description: VERTEBRAL, CARDIAC, RENAL, AND LIMB DEFECTS SYNDROME 3; VCRL3;;CONGENITAL NAD DEFICIENCY DISORDER 3,) is an external reference matched to Gene ENSG00000172890
RRM1	ribonucleotide reductase catalytic subunit M1 [Source:HGNC Symbol;Acc:HGNC:10451]
ATP6V0A2	ATPase H+ transporting V0 subunit a2 [Source:HGNC Symbol;Acc:HGNC:18481] CUTIS LAXA, AUTOSOMAL RECESSIVE, TYPE IIA; ARCL2A [#219200] (MIM morbid record; description: CUTIS LAXA, AUTOSOMAL RECESSIVE, TYPE IIA; ARCL2A;;ARCL2;;CUTIS LAXA WITH CONGENITAL DISORDER OF GLYCOSYLATION;;CUTIS LAXA WITH GROWTH AND DEVELOPMENTAL DELAY;;CUTIS LAXA, DEBRE TYPE;;CUTIS LAXA WITH BONE DYSTROPHY;;CUTIS LAXA WITH J…
CYP2R1	cytochrome P450 family 2 subfamily R member 1 [Source:HGNC Symbol;Acc:HGNC:20580]
MTHFR	methylenetetrahydrofolate reductase [Source:HGNC Symbol;Acc:HGNC:7436] SCHIZOPHRENIA; SCZD [#181500] (MIM morbid record; description: SCHIZOPHRENIA; SCZD;;SCHIZOPHRENIA WITH OR WITHOUT AN AFFECTIVE DISORDER,) is an external reference matched to Gene ENSG00000177000
ANO6	anoctamin 6 [Source:HGNC Symbol;Acc:HGNC:25240] SCOTT SYNDROME; SCTS [#262890] (MIM morbid record; description: SCOTT SYNDROME; SCTS;;BLEEDING DISORDER, PLATELET-TYPE, 7; BDPLT7;;BLEEDING ABNORMALITY DUE TO DEFICIENCY OF PLATELET BINDING OF FACTOR X;;PROTHROMBIN CONVERSION DEFECT, FAMILIAL;;PROTHROMBIN CONSUMPTION DEFICIENCY;;PROTHROMBIN CONSUMPTION INHIBITOR /.../LIAL,) is an external reference …
SRGAP3	SLIT-ROBO Rho GTPase activating protein 3 [Source:HGNC Symbol;Acc:HGNC:19744] SLIT-ROBO RHO GTPase-ACTIVATING PROTEIN 3; SRGAP3 [*606525] (MIM gene record; description: SLIT-ROBO RHO GTPase-ACTIVATING PROTEIN 3; SRGAP3;;SLIT-ROBO GAP 3;;MENTAL DISORDER-ASSOCIATED GAP PROTEIN; MEGAP;;WAVE-ASSOCIATED RAC GTPase-ACTIVATING PROTEIN; WRP;;KIAA0411;;ARHGAP14 SRGAP3/RAF1 FUSION GENE, INCLUDED,) is an ex…
VPS13A	vacuolar protein sorting 13 homolog A [Source:HGNC Symbol;Acc:HGNC:1908] CHOREOACANTHOCYTOSIS; CHAC [#200150] (MIM morbid record; description: CHOREOACANTHOCYTOSIS; CHAC;;LEVINE-CRITCHLEY SYNDROME;;ACANTHOCYTOSIS WITH NEUROLOGIC DISORDER;;NEUROACANTHOCYTOSIS;;CHOREA-ACANTHOCYTOSIS,) is an external reference matched to Gene ENSG00000197969
ACY1	aminoacylase 1 [Source:HGNC Symbol;Acc:HGNC:177]
SHANK3	SH3 and multiple ankyrin repeat domains 3 [Source:HGNC Symbol;Acc:HGNC:14294] SCHIZOPHRENIA 15; SCZD15 [#613950] (MIM morbid record; description: SCHIZOPHRENIA 15; SCZD15;;SCHIZOPHRENIA 15 WITH OR WITHOUT AN AFFECTIVE DISORDER;;SCHIZOPHRENIA SUSCEPTIBILITY LOCUS, CHROMOSOME 22q13-RELATED,) is an external reference matched to Gene ENSG00000251322
PSME1	proteasome activator subunit 1 [Source:HGNC Symbol;Acc:HGNC:9568]
PSMD5	proteasome 26S subunit, non-ATPase 5 [Source:HGNC Symbol;Acc:HGNC:9563]
PSMD8	proteasome 26S subunit, non-ATPase 8 [Source:HGNC Symbol;Acc:HGNC:9566]
PSMC6	proteasome 26S subunit, ATPase 6 [Source:HGNC Symbol;Acc:HGNC:9553]
PSMA3	proteasome 20S subunit alpha 3 [Source:HGNC Symbol;Acc:HGNC:9532]
PSMC1	proteasome 26S subunit, ATPase 1 [Source:HGNC Symbol;Acc:HGNC:9547]
PSMB5	proteasome 20S subunit beta 5 [Source:HGNC Symbol;Acc:HGNC:9542]
PSMA6	proteasome 20S subunit alpha 6 [Source:HGNC Symbol;Acc:HGNC:9535]
PSME2	proteasome activator subunit 2 [Source:HGNC Symbol;Acc:HGNC:9569]
PSMA7	proteasome 20S subunit alpha 7 [Source:HGNC Symbol;Acc:HGNC:9536]
PSMD10	proteasome 26S subunit, non-ATPase 10 [Source:HGNC Symbol;Acc:HGNC:9555]
ALG13	ALG13 UDP-N-acetylglucosaminyltransferase subunit [Source:HGNC Symbol;Acc:HGNC:30881] EPILEPTIC ENCEPHALOPATHY, EARLY INFANTILE, 36; EIEE36 CONGENITAL DISORDER OF GLYCOSYLATION, TYPE Is, INCLUDED; CDG1S, INCLUDED [#300884] (MIM morbid record; description: EPILEPTIC ENCEPHALOPATHY, EARLY INFANTILE, 36; EIEE36 CONGENITAL DISORDER OF GLYCOSYLATION, TYPE Is, INCLUDED; CDG1S, INCLUDED;;CDG Is, INCLUDE…
PSMD7	proteasome 26S subunit, non-ATPase 7 [Source:HGNC Symbol;Acc:HGNC:9565]
NUP98	nucleoporin 98 and 96 precursor [Source:HGNC Symbol;Acc:HGNC:8068]
PSMD9	proteasome 26S subunit, non-ATPase 9 [Source:HGNC Symbol;Acc:HGNC:9567]
SLC11A2	solute carrier family 11 member 2 [Source:HGNC Symbol;Acc:HGNC:10908]
CNOT2	CCR4-NOT transcription complex subunit 2 [Source:HGNC Symbol;Acc:HGNC:7878] INTELLECTUAL DEVELOPMENTAL DISORDER WITH NASAL SPEECH, DYSMORPHIC FACIES, AND VARIABLE SKELETAL ANOMALIES; IDNADFS CHROMOSOME 12q15 DELETION SYNDROME, INCLUDED [#618608] (MIM morbid record; description: INTELLECTUAL DEVELOPMENTAL DISORDER WITH NASAL SPEECH, DYSMORPHIC FACIES, AND VARIABLE SKELETAL ANOMALIES; IDNADFS CHROM…
PPP2CA	protein phosphatase 2 catalytic subunit alpha [Source:HGNC Symbol;Acc:HGNC:9299] NEURODEVELOPMENTAL DISORDER AND LANGUAGE DELAY WITH OR WITHOUT STRUCTURAL BRAIN ABNORMALITIES; NEDLBA [#618354] (MIM morbid record; description: NEURODEVELOPMENTAL DISORDER AND LANGUAGE DELAY WITH OR WITHOUT STRUCTURAL BRAIN ABNORMALITIES; NEDLBA,) is an external reference matched to Gene ENSG00000113575
PSMA2	proteasome 20S subunit alpha 2 [Source:HGNC Symbol;Acc:HGNC:9531]
PSMD3	proteasome 26S subunit, non-ATPase 3 [Source:HGNC Symbol;Acc:HGNC:9560]
PSMD11	proteasome 26S subunit, non-ATPase 11 [Source:HGNC Symbol;Acc:HGNC:9556]
CFTR	CF transmembrane conductance regulator [Source:HGNC Symbol;Acc:HGNC:1884]
PSMB1	proteasome 20S subunit beta 1 [Source:HGNC Symbol;Acc:HGNC:9537]
PSMC4	proteasome 26S subunit, ATPase 4 [Source:HGNC Symbol;Acc:HGNC:9551]
PSMA4	proteasome 20S subunit alpha 4 [Source:HGNC Symbol;Acc:HGNC:9533]
PSME4	proteasome activator subunit 4 [Source:HGNC Symbol;Acc:HGNC:20635]
PRKACA	protein kinase cAMP-activated catalytic subunit alpha [Source:HGNC Symbol;Acc:HGNC:9380]
DYNC1I2	dynein cytoplasmic 1 intermediate chain 2 [Source:HGNC Symbol;Acc:HGNC:2964] NEURODEVELOPMENTAL DISORDER WITH MICROCEPHALY AND STRUCTURAL BRAIN ANOMALIES; NEDMIBA [#618492] (MIM morbid record; description: NEURODEVELOPMENTAL DISORDER WITH MICROCEPHALY AND STRUCTURAL BRAIN ANOMALIES; NEDMIBA,) is an external reference matched to Gene ENSG00000077380
SLC1A3	solute carrier family 1 member 3 [Source:HGNC Symbol;Acc:HGNC:10941]
PSMD14	proteasome 26S subunit, non-ATPase 14 [Source:HGNC Symbol;Acc:HGNC:16889]
ARHGEF2	Rho/Rac guanine nucleotide exchange factor 2 [Source:HGNC Symbol;Acc:HGNC:682] NEURODEVELOPMENTAL DISORDER WITH MIDBRAIN AND HINDBRAIN MALFORMATIONS; NEDMHM [#617523] (MIM morbid record; description: NEURODEVELOPMENTAL DISORDER WITH MIDBRAIN AND HINDBRAIN MALFORMATIONS; NEDMHM,) is an external reference matched to Gene ENSG00000116584
ABCD4	ATP binding cassette subfamily D member 4 [Source:HGNC Symbol;Acc:HGNC:68]
PSMB7	proteasome 20S subunit beta 7 [Source:HGNC Symbol;Acc:HGNC:9544]
SEC31A	SEC31 homolog A, COPII coat complex component [Source:HGNC Symbol;Acc:HGNC:17052] NEURODEVELOPMENTAL DISORDER WITH SPASTIC QUADRIPLEGIA, OPTIC ATROPHY, SEIZURES, AND STRUCTURAL BRAIN ANOMALIES; NEDSOSB [#618651] (MIM morbid record; description: NEURODEVELOPMENTAL DISORDER WITH SPASTIC QUADRIPLEGIA, OPTIC ATROPHY, SEIZURES, AND STRUCTURAL BRAIN ANOMALIES; NEDSOSB,) is an external reference matched…
PSME3	proteasome activator subunit 3 [Source:HGNC Symbol;Acc:HGNC:9570]
DLG4	discs large MAGUK scaffold protein 4 [Source:HGNC Symbol;Acc:HGNC:2903] INTELLECTUAL DEVELOPMENTAL DISORDER 62; MRD62 [#618793] (MIM morbid record; description: INTELLECTUAL DEVELOPMENTAL DISORDER 62; MRD62;;MENTAL RETARDATION, AUTOSOMAL DOMINANT 62,) is an external reference matched to Gene ENSG00000132535
KRAS	KRAS proto-oncogene, GTPase [Source:HGNC Symbol;Acc:HGNC:6407] RAS-ASSOCIATED AUTOIMMUNE LEUKOPROLIFERATIVE DISORDER; RALD [#614470] (MIM morbid record; description: RAS-ASSOCIATED AUTOIMMUNE LEUKOPROLIFERATIVE DISORDER; RALD;;AUTOIMMUNE LYMPHOPROLIFERATIVE SYNDROME, TYPE IV; ALPS4,) is an external reference matched to Gene ENSG00000133703
PHF21A	PHD finger protein 21A [Source:HGNC Symbol;Acc:HGNC:24156] INTELLECTUAL DEVELOPMENTAL DISORDER WITH BEHAVIORAL ABNORMALITIES AND CRANIOFACIAL DYSMORPHISM WITH OR WITHOUT SEIZURES; IDDBCS [#618725] (MIM morbid record; description: INTELLECTUAL DEVELOPMENTAL DISORDER WITH BEHAVIORAL ABNORMALITIES AND CRANIOFACIAL DYSMORPHISM WITH OR WITHOUT SEIZURES; IDDBCS,) is an external reference matched to Gen…
NCOR1	nuclear receptor corepressor 1 [Source:HGNC Symbol;Acc:HGNC:7672]
PSMB6	proteasome 20S subunit beta 6 [Source:HGNC Symbol;Acc:HGNC:9543]
PSMA5	proteasome 20S subunit alpha 5 [Source:HGNC Symbol;Acc:HGNC:9534]
CAMK2G	calcium/calmodulin dependent protein kinase II gamma [Source:HGNC Symbol;Acc:HGNC:1463] INTELLECTUAL DEVELOPMENTAL DISORDER 59; MRD59 [#618522] (MIM morbid record; description: INTELLECTUAL DEVELOPMENTAL DISORDER 59; MRD59;;MENTAL RETARDATION, AUTOSOMAL DOMINANT 59,) is an external reference matched to Gene ENSG00000148660
PAK1	p21 (RAC1) activated kinase 1 [Source:HGNC Symbol;Acc:HGNC:8590] INTELLECTUAL DEVELOPMENTAL DISORDER WITH MACROCEPHALY, SEIZURES, AND SPEECH DELAY; IDDMSSD [#618158] (MIM morbid record; description: INTELLECTUAL DEVELOPMENTAL DISORDER WITH MACROCEPHALY, SEIZURES, AND SPEECH DELAY; IDDMSSD,) is an external reference matched to Gene ENSG00000149269
PSMA8	proteasome 20S subunit alpha 8 [Source:HGNC Symbol;Acc:HGNC:22985]
SEC13	SEC13 homolog, nuclear pore and COPII coat complex component [Source:HGNC Symbol;Acc:HGNC:10697]
NUP85	nucleoporin 85 [Source:HGNC Symbol;Acc:HGNC:8734]
PSMF1	proteasome inhibitor subunit 1 [Source:HGNC Symbol;Acc:HGNC:9571]
PSMB2	proteasome 20S subunit beta 2 [Source:HGNC Symbol;Acc:HGNC:9539]
NUP214	nucleoporin 214 [Source:HGNC Symbol;Acc:HGNC:8064]
PSMA1	proteasome 20S subunit alpha 1 [Source:HGNC Symbol;Acc:HGNC:9530]
ALG8	ALG8 alpha-1,3-glucosyltransferase [Source:HGNC Symbol;Acc:HGNC:23161] CONGENITAL DISORDER OF GLYCOSYLATION, TYPE Ih; CDG1H [#608104] (MIM morbid record; description: CONGENITAL DISORDER OF GLYCOSYLATION, TYPE Ih; CDG1H;;CDG Ih; CDGIh,) is an external reference matched to Gene ENSG00000159063
PSMD4	proteasome 26S subunit, non-ATPase 4 [Source:HGNC Symbol;Acc:HGNC:9561]
PSMB4	proteasome 20S subunit beta 4 [Source:HGNC Symbol;Acc:HGNC:9541]
PSMC2	proteasome 26S subunit, ATPase 2 [Source:HGNC Symbol;Acc:HGNC:9548]
PSMD6	proteasome 26S subunit, non-ATPase 6 [Source:HGNC Symbol;Acc:HGNC:9564]
VCP	valosin containing protein [Source:HGNC Symbol;Acc:HGNC:12666]
PSMC3	proteasome 26S subunit, ATPase 3 [Source:HGNC Symbol;Acc:HGNC:9549]
SLC3A2	solute carrier family 3 member 2 [Source:HGNC Symbol;Acc:HGNC:11026]
MECP2	methyl-CpG binding protein 2 [Source:HGNC Symbol;Acc:HGNC:6990]
ATP6AP2	ATPase H+ transporting accessory protein 2 [Source:HGNC Symbol;Acc:HGNC:18305] CONGENITAL DISORDER OF GLYCOSYLATION, TYPE IIr; CDG2R [#301045] (MIM morbid record; description: CONGENITAL DISORDER OF GLYCOSYLATION, TYPE IIr; CDG2R;;CDG IIr; CDGIIR,) is an external reference matched to Gene ENSG00000182220
PSMD13	proteasome 26S subunit, non-ATPase 13 [Source:HGNC Symbol;Acc:HGNC:9558]
PSMD2	proteasome 26S subunit, non-ATPase 2 [Source:HGNC Symbol;Acc:HGNC:9559]
RIMS2	regulating synaptic membrane exocytosis 2 [Source:HGNC Symbol;Acc:HGNC:17283] CONE-ROD SYNAPTIC DISORDER SYNDROME, CONGENITAL NONPROGRESSIVE; CRSDS [#618970] (MIM morbid record; description: CONE-ROD SYNAPTIC DISORDER SYNDROME, CONGENITAL NONPROGRESSIVE; CRSDS,) is an external reference matched to Gene ENSG00000176406
TBL1XR1	TBL1X receptor 1 [Source:HGNC Symbol;Acc:HGNC:29529]
NCOR2	nuclear receptor corepressor 2 [Source:HGNC Symbol;Acc:HGNC:7673]
PSMD12	proteasome 26S subunit, non-ATPase 12 [Source:HGNC Symbol;Acc:HGNC:9557]
PSMB8	proteasome 20S subunit beta 8 [Source:HGNC Symbol;Acc:HGNC:9545]
PSMB10	proteasome 20S subunit beta 10 [Source:HGNC Symbol;Acc:HGNC:9538]
NUP62	nucleoporin 62 [Source:HGNC Symbol;Acc:HGNC:8066]
PSMB9	proteasome 20S subunit beta 9 [Source:HGNC Symbol;Acc:HGNC:9546]
PSMB3	proteasome 20S subunit beta 3 [Source:HGNC Symbol;Acc:HGNC:9540]
CTNNB1	catenin beta 1 [Source:HGNC Symbol;Acc:HGNC:2514] NEURODEVELOPMENTAL DISORDER WITH SPASTIC DIPLEGIA AND VISUAL DEFECTS; NEDSDV [#615075] (MIM morbid record; description: NEURODEVELOPMENTAL DISORDER WITH SPASTIC DIPLEGIA AND VISUAL DEFECTS; NEDSDV;;MENTAL RETARDATION, AUTOSOMAL DOMINANT 19, FORMERLY; MRD19, FORMERLY,) is an external reference matched to Gene ENSG00000168036
HSP90AB1	heat shock protein 90 alpha family class B member 1 [Source:HGNC Symbol;Acc:HGNC:5258]
GGT1	gamma-glutamyltransferase 1 [Source:HGNC Symbol;Acc:HGNC:4250]
MYH9	myosin heavy chain 9 [Source:HGNC Symbol;Acc:HGNC:7579] MACROTHROMBOCYTOPENIA AND GRANULOCYTE INCLUSIONS WITH OR WITHOUT NEPHRITIS OR SENSORINEURAL HEARING LOSS; MATINS [#155100] (MIM morbid record; description: MACROTHROMBOCYTOPENIA AND GRANULOCYTE INCLUSIONS WITH OR WITHOUT NEPHRITIS OR SENSORINEURAL HEARING LOSS; MATINS;;BLEEDING DISORDER, PLATELET-TYPE, 6; BDPLT6;;MAY-HEGGLIN ANOMALY; MHA;;DO…
GSS	glutathione synthetase [Source:HGNC Symbol;Acc:HGNC:4624]
STAG2	stromal antigen 2 [Source:HGNC Symbol;Acc:HGNC:11355] MULLEGAMA-KLEIN-MARTINEZ SYNDROME; MKMS [#301022] (MIM morbid record; description: MULLEGAMA-KLEIN-MARTINEZ SYNDROME; MKMS;;NEURODEVELOPMENTAL DISORDER, X-LINKED, WITH CRANIOFACIAL ABNORMALITIES; NEDXCF,) is an external reference matched to Gene ENSG00000101972
CTSC	cathepsin C [Source:HGNC Symbol;Acc:HGNC:2528] HAIM-MUNK SYNDROME; HMS [#245010] (MIM morbid record; description: HAIM-MUNK SYNDROME; HMS;;KERATOSIS PALMOPLANTARIS WITH PERIODONTOPATHIA AND ONYCHOGRYPOSIS;;COCHIN JEWISH DISORDER,) is an external reference matched to Gene ENSG00000109861
PNPLA6	patatin like phospholipase domain containing 6 [Source:HGNC Symbol;Acc:HGNC:16268] SPASTIC PARAPLEGIA 39, AUTOSOMAL RECESSIVE; SPG39 [#612020] (MIM morbid record; description: SPASTIC PARAPLEGIA 39, AUTOSOMAL RECESSIVE; SPG39;;NTE-RELATED MOTOR NEURON DISORDER; NTEMND,) is an external reference matched to Gene ENSG00000032444
TBXAS1	thromboxane A synthase 1 [Source:HGNC Symbol;Acc:HGNC:11609]
SYT1	synaptotagmin 1 [Source:HGNC Symbol;Acc:HGNC:11509] BAKER-GORDON SYNDROME; BAGOS [#618218] (MIM morbid record; description: BAKER-GORDON SYNDROME; BAGOS;;NEURODEVELOPMENTAL DISORDER WITH INVOLUNTARY MOVEMENT AND ABNORMAL ELECTROENCEPHALOGRAM; NEDIMAE,) is an external reference matched to Gene ENSG00000067715
FDFT1	farnesyl-diphosphate farnesyltransferase 1 [Source:HGNC Symbol;Acc:HGNC:3629] SQUALENE SYNTHASE DEFICIENCY; SQSD [#618156] (MIM morbid record; description: SQUALENE SYNTHASE DEFICIENCY; SQSD;;NEURODEVELOPMENTAL DISORDER WITH LOW CHOLESTEROL AND ABNORMAL URINE ORGANIC ACIDS,) is an external reference matched to Gene ENSG00000079459
EPHX2	epoxide hydrolase 2 [Source:HGNC Symbol;Acc:HGNC:3402] HYPERCHOLESTEROLEMIA, FAMILIAL, 1; FHCL1 [#143890] (MIM morbid record; description: HYPERCHOLESTEROLEMIA, FAMILIAL, 1; FHCL1;;FHC; FH;;HYPERLIPOPROTEINEMIA, TYPE II;;HYPERLIPOPROTEINEMIA, TYPE IIA;;HYPER-LOW-DENSITY-LIPOPROTEINEMIA;;HYPERCHOLESTEROLEMIC XANTHOMATOSIS, FAMILIAL;;LDL RECEPTOR DISORDER LOW DENSITY LIPOPROTEIN CHOLESTE /.../VEL Q…
CYP19A1	cytochrome P450 family 19 subfamily A member 1 [Source:HGNC Symbol;Acc:HGNC:2594]
RB1	RB transcriptional corepressor 1 [Source:HGNC Symbol;Acc:HGNC:9884]
CLTC	clathrin heavy chain [Source:HGNC Symbol;Acc:HGNC:2092]
LDLR	low density lipoprotein receptor [Source:HGNC Symbol;Acc:HGNC:6547] HYPERCHOLESTEROLEMIA, FAMILIAL, 1; FHCL1 [#143890] (MIM morbid record; description: HYPERCHOLESTEROLEMIA, FAMILIAL, 1; FHCL1;;FHC; FH;;HYPERLIPOPROTEINEMIA, TYPE II;;HYPERLIPOPROTEINEMIA, TYPE IIA;;HYPER-LOW-DENSITY-LIPOPROTEINEMIA;;HYPERCHOLESTEROLEMIC XANTHOMATOSIS, FAMILIAL;;LDL RECEPTOR DISORDER LOW DENSITY LIPOPROTEIN CHOLES…
DISC1	DISC1 scaffold protein [Source:HGNC Symbol;Acc:HGNC:2888] SCHIZOPHRENIA 9; SCZD9 [#604906] (MIM morbid record; description: SCHIZOPHRENIA 9; SCZD9;;SCHIZOPHRENIA 9 WITH OR WITHOUT AN AFFECTIVE DISORDER;;SCHIZOPHRENIA SUSCEPTIBILITY LOCUS, CHROMOSOME 1q42-RELATED,) is an external reference matched to Gene ENSG00000162946
CHD3	chromodomain helicase DNA binding protein 3 [Source:HGNC Symbol;Acc:HGNC:1918] SNIJDERS BLOK-CAMPEAU SYNDROME; SNIBCPS [#618205] (MIM morbid record; description: SNIJDERS BLOK-CAMPEAU SYNDROME; SNIBCPS;;INTELLECTUAL DEVELOPMENTAL DISORDER WITH MACROCEPHALY, SPEECH DELAY, AND DYSMORPHIC FACIES; IDDMSF,) is an external reference matched to Gene ENSG00000170004
AP2A2	adaptor related protein complex 2 subunit alpha 2 [Source:HGNC Symbol;Acc:HGNC:562]
SCN5A	sodium voltage-gated channel alpha subunit 5 [Source:HGNC Symbol;Acc:HGNC:10593] CARDIOMYOPATHY, DILATED, 1E; CMD1E [#601154] (MIM morbid record; description: CARDIOMYOPATHY, DILATED, 1E; CMD1E;;CARDIOMYOPATHY, DILATED, WITH CONDUCTION DISORDER AND ARRHYTHMIA;;CARDIOMYOPATHY, DILATED, WITH CONDUCTION DEFECT 2; CDCD2,) is an external reference matched to Gene ENSG00000183873
SMAD2	SMAD family member 2 [Source:HGNC Symbol;Acc:HGNC:6768]
HSPA1A	heat shock protein family A (Hsp70) member 1A [Source:HGNC Symbol;Acc:HGNC:5232]
CYP21A2	cytochrome P450 family 21 subfamily A member 2 [Source:HGNC Symbol;Acc:HGNC:2600]
FGFR2	fibroblast growth factor receptor 2 [Source:HGNC Symbol;Acc:HGNC:3689]
PSMC5	proteasome 26S subunit, ATPase 5 [Source:HGNC Symbol;Acc:HGNC:9552]
SEM1	SEM1 26S proteasome complex subunit [Source:HGNC Symbol;Acc:HGNC:10845]
PSMD1	proteasome 26S subunit, non-ATPase 1 [Source:HGNC Symbol;Acc:HGNC:9554]
DDX3X	DEAD-box helicase 3 X-linked [Source:HGNC Symbol;Acc:HGNC:2745] INTELLECTUAL DEVELOPMENTAL DISORDER, X-LINKED, SYNDROMIC, SNIJDERS BLOK TYPE; MRXSSB [#300958] (MIM morbid record; description: INTELLECTUAL DEVELOPMENTAL DISORDER, X-LINKED, SYNDROMIC, SNIJDERS BLOK TYPE; MRXSSB;;MENTAL RETARDATION, X-LINKED 102, FORMERLY; MRX102, FORMERLY,) is an external reference matched to Gene ENSG00000215301
ABCC8	ATP binding cassette subfamily C member 8 [Source:HGNC Symbol;Acc:HGNC:59]
RPS27A	ribosomal protein S27a [Source:HGNC Symbol;Acc:HGNC:10417]
UBC	ubiquitin C [Source:HGNC Symbol;Acc:HGNC:12468]
UBB	ubiquitin B [Source:HGNC Symbol;Acc:HGNC:12463]
UBA52	ubiquitin A-52 residue ribosomal protein fusion product 1 [Source:HGNC Symbol;Acc:HGNC:12458]
ALDH3A2	aldehyde dehydrogenase 3 family member A2 [Source:HGNC Symbol;Acc:HGNC:403] SJOGREN-LARSSON SYNDROME; SLS [#270200] (MIM morbid record; description: SJOGREN-LARSSON SYNDROME; SLS;;ICHTHYOSIS, SPASTIC NEUROLOGIC DISORDER, AND OLIGOPHRENIA;;FATTY ALCOHOL:NAD+ OXIDOREDUCTASE DEFICIENCY;;FATTY ALDEHYDE DEHYDROGENASE DEFICIENCY;;FALDH DEFICIENCY,) is an external reference matched to Gene ENSG000000722…
FN1	fibronectin 1 [Source:HGNC Symbol;Acc:HGNC:3778]
NUMA1	nuclear mitotic apparatus protein 1 [Source:HGNC Symbol;Acc:HGNC:8059]
CD36	CD36 molecule [Source:HGNC Symbol;Acc:HGNC:1663] PLATELET GLYCOPROTEIN IV DEFICIENCY [#608404] (MIM morbid record; description: PLATELET GLYCOPROTEIN IV DEFICIENCY;;BLEEDING DISORDER, PLATELET-TYPE, 10; BDPLT10;;CD36 DEFICIENCY,) is an external reference matched to Gene ENSG00000135218
CDKN2A	cyclin dependent kinase inhibitor 2A [Source:HGNC Symbol;Acc:HGNC:1787]
PTEN	phosphatase and tensin homolog [Source:HGNC Symbol;Acc:HGNC:9588] , INCLUDED; LDD, INCLUDED;;DYSPLASTIC GANGLIOCYTOMA OF THE CEREBELLUM, INCLUDED;;CEREBELLOPARENCHYMAL DISORDER VI, INCLUDED; CPD6, INCLUDED;;CEREBELLAR GRANULE CELL HYPERTROPHY AND MEGALENCEPHALY, INCLUDED;;PROTEUS-LIKE SYNDROME, INCLUDED,) is an external reference matched to Gene ENSG00000171862
USP7	ubiquitin specific peptidase 7 [Source:HGNC Symbol;Acc:HGNC:12630] HAO-FOUNTAIN SYNDROME; HAFOUS [#616863] (MIM morbid record; description: HAO-FOUNTAIN SYNDROME; HAFOUS;;INTELLECTUAL DEVELOPMENTAL DISORDER WITH IMPAIRED SPEECH, BEHAVIORAL ABNORMALITIES, AND DYSMORPHIC FACIES CHROMOSOME 16p13.2 DELETION SYNDROME, INCLUDED,) is an external reference matched to Gene ENSG00000187555
FLNA	filamin A [Source:HGNC Symbol;Acc:HGNC:3754] OTOPALATODIGITAL SYNDROME, TYPE I; OPD1 [#311300] (MIM morbid record; description: OTOPALATODIGITAL SYNDROME, TYPE I; OPD1;;OPD I SYNDROME;;OPD SYNDROME 1 OTOPALATODIGITAL SPECTRUM DISORDER, INCLUDED;;FRONTOOTOPALATODIGITAL OSTEODYSPLASIA, INCLUDED,) is an external reference matched to Gene ENSG00000196924
MTOR	mechanistic target of rapamycin kinase [Source:HGNC Symbol;Acc:HGNC:3942] SMITH-KINGSMORE SYNDROME; SKS [#616638] (MIM morbid record; description: SMITH-KINGSMORE SYNDROME; SKS;;MACROCEPHALY-INTELLECTUAL DISABILITY-NEURODEVELOPMENTAL DISORDER-SMALL THORAX SYNDROME;;MINDS SYNDROME;;MACROCEPHALY, SEIZURES, MENTAL RETARDATION, UMBILICAL HERNIA, AND FACIAL DYSMORPHISM,) is an external reference match…
FYN	FYN proto-oncogene, Src family tyrosine kinase [Source:HGNC Symbol;Acc:HGNC:4037]
HSP90AA1	heat shock protein 90 alpha family class A member 1 [Source:HGNC Symbol;Acc:HGNC:5253]
MDM2	MDM2 proto-oncogene [Source:HGNC Symbol;Acc:HGNC:6973]
TP53	tumor protein p53 [Source:HGNC Symbol;Acc:HGNC:11998]
DEAF1	DEAF1 transcription factor [Source:HGNC Symbol;Acc:HGNC:14677] VULTO-VAN SILFHOUT-DE VRIES SYNDROME; VSVS [#615828] (MIM morbid record; description: VULTO-VAN SILFHOUT-DE VRIES SYNDROME; VSVS;;INTELLECTUAL DEVELOPMENTAL DISORDER WITH IMPAIRED EXPRESSIVE SPEECH AND BEHAVIORAL ABNORMALITIES, WITH OR WITHOUT SEIZURES; IDDISBAS;;MENTAL RETARDATION, AUTOSOMAL DOMINANT 24; MRD24,) is an external refere…
POLR2A	RNA polymerase II subunit A [Source:HGNC Symbol;Acc:HGNC:9187] NEURODEVELOPMENTAL DISORDER WITH HYPOTONIA AND VARIABLE INTELLECTUAL AND BEHAVIORAL ABNORMALITIES; NEDHIB [#618603] (MIM morbid record; description: NEURODEVELOPMENTAL DISORDER WITH HYPOTONIA AND VARIABLE INTELLECTUAL AND BEHAVIORAL ABNORMALITIES; NEDHIB,) is an external reference matched to Gene ENSG00000284832
VARS1	valyl-tRNA synthetase 1 [Source:HGNC Symbol;Acc:HGNC:12651] NEURODEVELOPMENTAL DISORDER WITH MICROCEPHALY, SEIZURES, AND CORTICAL ATROPHY; NDMSCA [#617802] (MIM morbid record; description: NEURODEVELOPMENTAL DISORDER WITH MICROCEPHALY, SEIZURES, AND CORTICAL ATROPHY; NDMSCA,) is an external reference matched to Gene ENSG00000227686
GP6	glycoprotein VI platelet [Source:HGNC Symbol;Acc:HGNC:14388] BLEEDING DISORDER, PLATELET-TYPE, 11; BDPLT11 [#614201] (MIM morbid record; description: BLEEDING DISORDER, PLATELET-TYPE, 11; BDPLT11;;GLYCOPROTEIN VI DEFICIENCY;;GP VI DEFICIENCY,) is an external reference matched to Gene ENSG00000274050
GP6	glycoprotein VI platelet [Source:HGNC Symbol;Acc:HGNC:14388] BLEEDING DISORDER, PLATELET-TYPE, 11; BDPLT11 [#614201] (MIM morbid record; description: BLEEDING DISORDER, PLATELET-TYPE, 11; BDPLT11;;GLYCOPROTEIN VI DEFICIENCY;;GP VI DEFICIENCY,) is an external reference matched to Gene ENSG00000274566
GP6	glycoprotein VI platelet [Source:HGNC Symbol;Acc:HGNC:14388] BLEEDING DISORDER, PLATELET-TYPE, 11; BDPLT11 [#614201] (MIM morbid record; description: BLEEDING DISORDER, PLATELET-TYPE, 11; BDPLT11;;GLYCOPROTEIN VI DEFICIENCY;;GP VI DEFICIENCY,) is an external reference matched to Gene ENSG00000275633
GP6	glycoprotein VI platelet [Source:HGNC Symbol;Acc:HGNC:14388] BLEEDING DISORDER, PLATELET-TYPE, 11; BDPLT11 [#614201] (MIM morbid record; description: BLEEDING DISORDER, PLATELET-TYPE, 11; BDPLT11;;GLYCOPROTEIN VI DEFICIENCY;;GP VI DEFICIENCY,) is an external reference matched to Gene ENSG00000275931
GP6	glycoprotein VI platelet [Source:HGNC Symbol;Acc:HGNC:14388] BLEEDING DISORDER, PLATELET-TYPE, 11; BDPLT11 [#614201] (MIM morbid record; description: BLEEDING DISORDER, PLATELET-TYPE, 11; BDPLT11;;GLYCOPROTEIN VI DEFICIENCY;;GP VI DEFICIENCY,) is an external reference matched to Gene ENSG00000276065
GP6	glycoprotein VI platelet [Source:HGNC Symbol;Acc:HGNC:14388] BLEEDING DISORDER, PLATELET-TYPE, 11; BDPLT11 [#614201] (MIM morbid record; description: BLEEDING DISORDER, PLATELET-TYPE, 11; BDPLT11;;GLYCOPROTEIN VI DEFICIENCY;;GP VI DEFICIENCY,) is an external reference matched to Gene ENSG00000276211
GP6	glycoprotein VI platelet [Source:HGNC Symbol;Acc:HGNC:14388] BLEEDING DISORDER, PLATELET-TYPE, 11; BDPLT11 [#614201] (MIM morbid record; description: BLEEDING DISORDER, PLATELET-TYPE, 11; BDPLT11;;GLYCOPROTEIN VI DEFICIENCY;;GP VI DEFICIENCY,) is an external reference matched to Gene ENSG00000278316
GP6	glycoprotein VI platelet [Source:HGNC Symbol;Acc:HGNC:14388] BLEEDING DISORDER, PLATELET-TYPE, 11; BDPLT11 [#614201] (MIM morbid record; description: BLEEDING DISORDER, PLATELET-TYPE, 11; BDPLT11;;GLYCOPROTEIN VI DEFICIENCY;;GP VI DEFICIENCY,) is an external reference matched to Gene ENSG00000278670
COG5	component of oligomeric golgi complex 5 [Source:HGNC Symbol;Acc:HGNC:14857] CONGENITAL DISORDER OF GLYCOSYLATION, TYPE IIi; CDG2I [#613612] (MIM morbid record; description: CONGENITAL DISORDER OF GLYCOSYLATION, TYPE IIi; CDG2I;;CDG IIi; CDGIIi,) is an external reference matched to Gene ENSG00000284369
RNF5	ring finger protein 5 [Source:HGNC Symbol;Acc:HGNC:10068]
RNF5	ring finger protein 5 [Source:HGNC Symbol;Acc:HGNC:10068]
RNF5	ring finger protein 5 [Source:HGNC Symbol;Acc:HGNC:10068]
RNF5	ring finger protein 5 [Source:HGNC Symbol;Acc:HGNC:10068]
RNF5	ring finger protein 5 [Source:HGNC Symbol;Acc:HGNC:10068]
RNF5	ring finger protein 5 [Source:HGNC Symbol;Acc:HGNC:10068]
VARS1	valyl-tRNA synthetase 1 [Source:HGNC Symbol;Acc:HGNC:12651] NEURODEVELOPMENTAL DISORDER WITH MICROCEPHALY, SEIZURES, AND CORTICAL ATROPHY; NDMSCA [#617802] (MIM morbid record; description: NEURODEVELOPMENTAL DISORDER WITH MICROCEPHALY, SEIZURES, AND CORTICAL ATROPHY; NDMSCA,) is an external reference matched to Gene ENSG00000231945
CNOT3	CCR4-NOT transcription complex subunit 3 [Source:HGNC Symbol;Acc:HGNC:7879] INTELLECTUAL DEVELOPMENTAL DISORDER WITH SPEECH DELAY, AUTISM, AND DYSMORPHIC FACIES; IDDSADF [#618672] (MIM morbid record; description: INTELLECTUAL DEVELOPMENTAL DISORDER WITH SPEECH DELAY, AUTISM, AND DYSMORPHIC FACIES; IDDSADF,) is an external reference matched to Gene ENSG00000273943
CNOT3	CCR4-NOT transcription complex subunit 3 [Source:HGNC Symbol;Acc:HGNC:7879] INTELLECTUAL DEVELOPMENTAL DISORDER WITH SPEECH DELAY, AUTISM, AND DYSMORPHIC FACIES; IDDSADF [#618672] (MIM morbid record; description: INTELLECTUAL DEVELOPMENTAL DISORDER WITH SPEECH DELAY, AUTISM, AND DYSMORPHIC FACIES; IDDSADF,) is an external reference matched to Gene ENSG00000274176
DERL3	derlin 3 [Source:HGNC Symbol;Acc:HGNC:14236]
CNOT3	CCR4-NOT transcription complex subunit 3 [Source:HGNC Symbol;Acc:HGNC:7879] INTELLECTUAL DEVELOPMENTAL DISORDER WITH SPEECH DELAY, AUTISM, AND DYSMORPHIC FACIES; IDDSADF [#618672] (MIM morbid record; description: INTELLECTUAL DEVELOPMENTAL DISORDER WITH SPEECH DELAY, AUTISM, AND DYSMORPHIC FACIES; IDDSADF,) is an external reference matched to Gene ENSG00000274941
CNOT3	CCR4-NOT transcription complex subunit 3 [Source:HGNC Symbol;Acc:HGNC:7879] INTELLECTUAL DEVELOPMENTAL DISORDER WITH SPEECH DELAY, AUTISM, AND DYSMORPHIC FACIES; IDDSADF [#618672] (MIM morbid record; description: INTELLECTUAL DEVELOPMENTAL DISORDER WITH SPEECH DELAY, AUTISM, AND DYSMORPHIC FACIES; IDDSADF,) is an external reference matched to Gene ENSG00000275979
CNOT3	CCR4-NOT transcription complex subunit 3 [Source:HGNC Symbol;Acc:HGNC:7879] INTELLECTUAL DEVELOPMENTAL DISORDER WITH SPEECH DELAY, AUTISM, AND DYSMORPHIC FACIES; IDDSADF [#618672] (MIM morbid record; description: INTELLECTUAL DEVELOPMENTAL DISORDER WITH SPEECH DELAY, AUTISM, AND DYSMORPHIC FACIES; IDDSADF,) is an external reference matched to Gene ENSG00000276082
DRD4	dopamine receptor D4 [Source:HGNC Symbol;Acc:HGNC:3025] ATTENTION DEFICIT-HYPERACTIVITY DISORDER; ADHD [#143465] (MIM morbid record; description: ATTENTION DEFICIT-HYPERACTIVITY DISORDER; ADHD;;HYPERACTIVITY OF CHILDHOOD,) is an external reference matched to Gene ENSG00000276825
GP6	glycoprotein VI platelet [Source:HGNC Symbol;Acc:HGNC:14388] BLEEDING DISORDER, PLATELET-TYPE, 11; BDPLT11 [#614201] (MIM morbid record; description: BLEEDING DISORDER, PLATELET-TYPE, 11; BDPLT11;;GLYCOPROTEIN VI DEFICIENCY;;GP VI DEFICIENCY,) is an external reference matched to Gene ENSG00000277439
CNOT3	CCR4-NOT transcription complex subunit 3 [Source:HGNC Symbol;Acc:HGNC:7879] INTELLECTUAL DEVELOPMENTAL DISORDER WITH SPEECH DELAY, AUTISM, AND DYSMORPHIC FACIES; IDDSADF [#618672] (MIM morbid record; description: INTELLECTUAL DEVELOPMENTAL DISORDER WITH SPEECH DELAY, AUTISM, AND DYSMORPHIC FACIES; IDDSADF,) is an external reference matched to Gene ENSG00000277615
PEX5	peroxisomal biogenesis factor 5 [Source:HGNC Symbol;Acc:HGNC:9719] PEROXISOME BIOGENESIS DISORDER 2B; PBD2B [#202370] (MIM morbid record; description: PEROXISOME BIOGENESIS DISORDER 2B; PBD2B,) is an external reference matched to Gene ENSG00000288217
VARS1	valyl-tRNA synthetase 1 [Source:HGNC Symbol;Acc:HGNC:12651] NEURODEVELOPMENTAL DISORDER WITH MICROCEPHALY, SEIZURES, AND CORTICAL ATROPHY; NDMSCA [#617802] (MIM morbid record; description: NEURODEVELOPMENTAL DISORDER WITH MICROCEPHALY, SEIZURES, AND CORTICAL ATROPHY; NDMSCA,) is an external reference matched to Gene ENSG00000096171
VARS1	valyl-tRNA synthetase 1 [Source:HGNC Symbol;Acc:HGNC:12651] NEURODEVELOPMENTAL DISORDER WITH MICROCEPHALY, SEIZURES, AND CORTICAL ATROPHY; NDMSCA [#617802] (MIM morbid record; description: NEURODEVELOPMENTAL DISORDER WITH MICROCEPHALY, SEIZURES, AND CORTICAL ATROPHY; NDMSCA,) is an external reference matched to Gene ENSG00000231116
VARS1	valyl-tRNA synthetase 1 [Source:HGNC Symbol;Acc:HGNC:12651] NEURODEVELOPMENTAL DISORDER WITH MICROCEPHALY, SEIZURES, AND CORTICAL ATROPHY; NDMSCA [#617802] (MIM morbid record; description: NEURODEVELOPMENTAL DISORDER WITH MICROCEPHALY, SEIZURES, AND CORTICAL ATROPHY; NDMSCA,) is an external reference matched to Gene ENSG00000224264
VARS1	valyl-tRNA synthetase 1 [Source:HGNC Symbol;Acc:HGNC:12651] NEURODEVELOPMENTAL DISORDER WITH MICROCEPHALY, SEIZURES, AND CORTICAL ATROPHY; NDMSCA [#617802] (MIM morbid record; description: NEURODEVELOPMENTAL DISORDER WITH MICROCEPHALY, SEIZURES, AND CORTICAL ATROPHY; NDMSCA,) is an external reference matched to Gene ENSG00000226589
CNOT3	CCR4-NOT transcription complex subunit 3 [Source:HGNC Symbol;Acc:HGNC:7879] INTELLECTUAL DEVELOPMENTAL DISORDER WITH SPEECH DELAY, AUTISM, AND DYSMORPHIC FACIES; IDDSADF [#618672] (MIM morbid record; description: INTELLECTUAL DEVELOPMENTAL DISORDER WITH SPEECH DELAY, AUTISM, AND DYSMORPHIC FACIES; IDDSADF,) is an external reference matched to Gene ENSG00000274616
SLC6A3	solute carrier family 6 member 3 [Source:HGNC Symbol;Acc:HGNC:11049]
CNOT3	CCR4-NOT transcription complex subunit 3 [Source:HGNC Symbol;Acc:HGNC:7879] INTELLECTUAL DEVELOPMENTAL DISORDER WITH SPEECH DELAY, AUTISM, AND DYSMORPHIC FACIES; IDDSADF [#618672] (MIM morbid record; description: INTELLECTUAL DEVELOPMENTAL DISORDER WITH SPEECH DELAY, AUTISM, AND DYSMORPHIC FACIES; IDDSADF,) is an external reference matched to Gene ENSG00000277114
SLC16A1	solute carrier family 16 member 1 [Source:HGNC Symbol;Acc:HGNC:10922]
PTEN	phosphatase and tensin homolog [Source:HGNC Symbol;Acc:HGNC:9588] , INCLUDED; LDD, INCLUDED;;DYSPLASTIC GANGLIOCYTOMA OF THE CEREBELLUM, INCLUDED;;CEREBELLOPARENCHYMAL DISORDER VI, INCLUDED; CPD6, INCLUDED;;CEREBELLAR GRANULE CELL HYPERTROPHY AND MEGALENCEPHALY, INCLUDED;;PROTEUS-LIKE SYNDROME, INCLUDED,) is an external reference matched to Gene ENSG00000284792
FDFT1	farnesyl-diphosphate farnesyltransferase 1 [Source:NCBI gene (formerly Entrezgene);Acc:2222] SQUALENE SYNTHASE DEFICIENCY; SQSD [#618156] (MIM morbid record; description: SQUALENE SYNTHASE DEFICIENCY; SQSD;;NEURODEVELOPMENTAL DISORDER WITH LOW CHOLESTEROL AND ABNORMAL URINE ORGANIC ACIDS,) is an external reference matched to Gene ENSG00000284967
ABCC6	ATP binding cassette subfamily C member 6 [Source:HGNC Symbol;Acc:HGNC:57]
DLL1	delta like canonical Notch ligand 1 [Source:HGNC Symbol;Acc:HGNC:2908] NEURODEVELOPMENTAL DISORDER WITH NONSPECIFIC BRAIN ABNORMALITIES AND WITH OR WITHOUT SEIZURES; NEDBAS [#618709] (MIM morbid record; description: NEURODEVELOPMENTAL DISORDER WITH NONSPECIFIC BRAIN ABNORMALITIES AND WITH OR WITHOUT SEIZURES; NEDBAS,) is an external reference matched to Gene ENSG00000275555
CNOT3	CCR4-NOT transcription complex subunit 3 [Source:HGNC Symbol;Acc:HGNC:7879] INTELLECTUAL DEVELOPMENTAL DISORDER WITH SPEECH DELAY, AUTISM, AND DYSMORPHIC FACIES; IDDSADF [#618672] (MIM morbid record; description: INTELLECTUAL DEVELOPMENTAL DISORDER WITH SPEECH DELAY, AUTISM, AND DYSMORPHIC FACIES; IDDSADF,) is an external reference matched to Gene ENSG00000277600
TRAPPC4	trafficking protein particle complex 4 [Source:HGNC Symbol;Acc:HGNC:19943] NEURODEVELOPMENTAL DISORDER WITH EPILEPSY, SPASTICITY, AND BRAIN ATROPHY; NEDESBA [#618741] (MIM morbid record; description: NEURODEVELOPMENTAL DISORDER WITH EPILEPSY, SPASTICITY, AND BRAIN ATROPHY; NEDESBA,) is an external reference matched to Gene ENSG00000280495
GPS2	G protein pathway suppressor 2 [Source:HGNC Symbol;Acc:HGNC:4550]
CYP21A2	cytochrome P450 family 21 subfamily A member 2 [Source:HGNC Symbol;Acc:HGNC:2600]
CYP21A2	cytochrome P450 family 21 subfamily A member 2 [Source:HGNC Symbol;Acc:HGNC:2600]
CYP21A2	cytochrome P450 family 21 subfamily A member 2 [Source:HGNC Symbol;Acc:HGNC:2600]
CYP21A2	cytochrome P450 family 21 subfamily A member 2 [Source:HGNC Symbol;Acc:HGNC:2600]
CYP21A2	cytochrome P450 family 21 subfamily A member 2 [Source:HGNC Symbol;Acc:HGNC:2600]
CYP11A1	cytochrome P450 family 11 subfamily A member 1 [Source:HGNC Symbol;Acc:HGNC:2590]
PSME2	proteasome activator subunit 2 [Source:HGNC Symbol;Acc:HGNC:9569]
PSME1	proteasome activator subunit 1 [Source:HGNC Symbol;Acc:HGNC:9568]
PSMB8	proteasome 20S subunit beta 8 [Source:HGNC Symbol;Acc:HGNC:9545]
PSMB8	proteasome 20S subunit beta 8 [Source:HGNC Symbol;Acc:HGNC:9545]
PSMB8	proteasome 20S subunit beta 8 [Source:HGNC Symbol;Acc:HGNC:9545]
PSMB8	proteasome 20S subunit beta 8 [Source:HGNC Symbol;Acc:HGNC:9545]
PSMB8	proteasome 20S subunit beta 8 [Source:HGNC Symbol;Acc:HGNC:9545]
PSMB9	proteasome 20S subunit beta 9 [Source:HGNC Symbol;Acc:HGNC:9546]
PSMB9	proteasome 20S subunit beta 9 [Source:HGNC Symbol;Acc:HGNC:9546]
PSMB9	proteasome 20S subunit beta 9 [Source:HGNC Symbol;Acc:HGNC:9546]
PSMB9	proteasome 20S subunit beta 9 [Source:HGNC Symbol;Acc:HGNC:9546]
PSMB9	proteasome 20S subunit beta 9 [Source:HGNC Symbol;Acc:HGNC:9546]
PSMB9	proteasome 20S subunit beta 9 [Source:HGNC Symbol;Acc:HGNC:9546]
PSMB9	proteasome 20S subunit beta 9 [Source:HGNC Symbol;Acc:HGNC:9546]
PSMB8	proteasome 20S subunit beta 8 [Source:HGNC Symbol;Acc:HGNC:9545]
PSMB8	proteasome 20S subunit beta 8 [Source:HGNC Symbol;Acc:HGNC:9545]
PSMB3	proteasome 20S subunit beta 3 [Source:HGNC Symbol;Acc:HGNC:9540]
PSMC4	proteasome 26S subunit, ATPase 4 [Source:HGNC Symbol;Acc:HGNC:9551]
PRKACA	protein kinase cAMP-activated catalytic subunit alpha [Source:HGNC Symbol;Acc:HGNC:9380]
HSPA1A	heat shock protein family A (Hsp70) member 1A [Source:HGNC Symbol;Acc:HGNC:5232]
HSPA1A	heat shock protein family A (Hsp70) member 1A [Source:HGNC Symbol;Acc:HGNC:5232]
HSPA1A	heat shock protein family A (Hsp70) member 1A [Source:HGNC Symbol;Acc:HGNC:5232]
HSPA1A	heat shock protein family A (Hsp70) member 1A [Source:HGNC Symbol;Acc:HGNC:5232]
Minar2	membrane integral NOTCH2 associated receptor 2 [Source:MGI Symbol;Acc:MGI:2442934]
Minar1	membrane integral NOTCH2 associated receptor 1 [Source:MGI Symbol;Acc:MGI:2667167]
hsp90aa1.2	heat shock protein 90, alpha (cytosolic), class A member 1, tandem duplicate 2 [Source:ZFIN;Acc:ZDB-GENE-031001-3]
COL7A1	collagen type VII alpha 1 chain
TRPS1	transcriptional repressor GATA binding 1
NOS1	nitric oxide synthase 1
DMD	dystrophin
PLAU	plasminogen activator, urokinase
MMP1	matrix metallopeptidase 1
KRAS	KRAS proto-oncogene, GTPase
IGFBP3	insulin like growth factor binding protein 3
Abcc6	ATP-binding cassette, sub-family C (CFTR/MRP), member 6
TGFB1	transforming growth factor beta 1
SGCG	sarcoglycan gamma
Dmd	dystrophin, muscular dystrophy
TP53	tumor protein p53
HTT	huntingtin
HTRA1	HtrA serine peptidase 1
PLP1	proteolipid protein 1
COL1A1	collagen type I alpha 1 chain
ADIPOQ	adiponectin, C1Q and collagen domain containing
LRRK2	leucine rich repeat kinase 2
PRNP	prion protein
APP	amyloid beta precursor protein
BRAF	B-Raf proto-oncogene, serine/threonine kinase
LMNA	lamin A/C
Tgfb1	transforming growth factor, beta 1
HMGB1	high mobility group box 1
CREBBP	CREB binding protein
TGFB3	transforming growth factor beta 3
SCN4A	sodium voltage-gated channel alpha subunit 4
PTGS2	prostaglandin-endoperoxide synthase 2
Mapt	microtubule-associated protein tau
NF1	neurofibromin 1
IKBKG	inhibitor of nuclear factor kappa B kinase regulatory subunit gamma
ITGB4	integrin subunit beta 4
DYSF	dysferlin
PLA2G6	phospholipase A2 group VI
ABCC6	ATP binding cassette subfamily C member 6
Mmp9	matrix metallopeptidase 9
EP300	E1A binding protein p300
FGF2	fibroblast growth factor 2
P2rx7	purinergic receptor P2X, ligand-gated ion channel, 7
TGFBR1	transforming growth factor beta receptor 1
MAP2K1	mitogen-activated protein kinase kinase 1
Pink1	PTEN induced putative kinase 1
CAV3	caveolin 3
MIR34C	microRNA 34c
FHL1	four and a half LIM domains 1
COL6A1	collagen type VI alpha 1 chain
COCH	cochlin
CDH11	cadherin 11
LMX1B	LIM homeobox transcription factor 1 beta
MIR708	microRNA 708
MYC	MYC proto-oncogene, bHLH transcription factor
Il6	interleukin 6
SERPINE1	serpin family E member 1
Nos2	nitric oxide synthase 2, inducible
Nfe2l2	nuclear factor, erythroid derived 2, like 2
SMAD3	SMAD family member 3
TGM2	transglutaminase 2
TGFBR2	transforming growth factor beta receptor 2
BACE1	beta-secretase 1
Itgam	integrin alpha M
TGFB2	transforming growth factor beta 2
Lmna	lamin A
Ryr2	ryanodine receptor 2, cardiac
GJB6	gap junction protein beta 6
LAMB1	laminin subunit beta 1
XYLT1	xylosyltransferase 1
G6PC3	glucose-6-phosphatase catalytic subunit 3
POMT1	protein O-mannosyltransferase 1
SELENON	selenoprotein N
PLOD3	procollagen-lysine,2-oxoglutarate 5-dioxygenase 3
XYLT2	xylosyltransferase 2
TOM1	target of myb1 membrane trafficking protein

## Sheet: Candidate_Caudal occipital malf
Gene symbol	Gene full name, description
LAMC3	laminin subunit gamma 3 [Source:HGNC Symbol;Acc:HGNC:6494] CORTICAL MALFORMATIONS, OCCIPITAL; OCCM [#614115] (MIM morbid record; description: CORTICAL MALFORMATIONS, OCCIPITAL; OCCM,) is an external reference matched to Gene ENSG00000050555
CCM2L	CCM2 like scaffold protein [Source:HGNC Symbol;Acc:HGNC:16153]
CCM2	CCM2 scaffold protein [Source:HGNC Symbol;Acc:HGNC:21708]
CDX4	caudal type homeobox 4 [Source:HGNC Symbol;Acc:HGNC:1808] CAUDAL-TYPE HOMEOBOX TRANSCRIPTION FACTOR 4; CDX4 [*300025] (MIM gene record; description: CAUDAL-TYPE HOMEOBOX TRANSCRIPTION FACTOR 4; CDX4,) is an external reference matched to Gene ENSG00000131264
CDX1	caudal type homeobox 1 [Source:HGNC Symbol;Acc:HGNC:1805] CAUDAL-TYPE HOMEOBOX TRANSCRIPTION FACTOR 1; CDX1 [*600746] (MIM gene record; description: CAUDAL-TYPE HOMEOBOX TRANSCRIPTION FACTOR 1; CDX1,) is an external reference matched to Gene ENSG00000113722
ATP7A	ATPase copper transporting alpha [Source:HGNC Symbol;Acc:HGNC:869] OCCIPITAL HORN SYNDROME; OHS [#304150] (MIM morbid record; description: OCCIPITAL HORN SYNDROME; OHS;;CUTIS LAXA, X-LINKED, FORMERLY;;EHLERS-DANLOS SYNDROME, OCCIPITAL HORN TYPE, FORMERLY;;EDS IX, FORMERLY;;EDS9, FORMERLY,) is an external reference matched to Gene ENSG00000165240
DLX5	distal-less homeobox 5 [Source:HGNC Symbol;Acc:HGNC:2918] SPLIT-HAND/FOOT MALFORMATION 1; SHFM1 [#183600] (MIM morbid record; description: SPLIT-HAND/FOOT MALFORMATION 1; SHFM1;;SPLIT-HAND/FOOT MALFORMATION 1 WITH OR WITHOUT DEAFNESS;;SPLIT-HAND/FOOT DEFORMITY 1; SHFD1; SHSF1;;SPLIT-HAND DEFORMITY;;ECTRODACTYLY; ECD,) is an external reference matched to Gene ENSG00000105880
EPHB4	EPH receptor B4 [Source:HGNC Symbol;Acc:HGNC:3395] LYMPHATIC MALFORMATION 7; LMPHM7 [#617300] (MIM morbid record; description: LYMPHATIC MALFORMATION 7; LMPHM7;;CENTRAL CONDUCTION LYMPHATIC ANOMALY;;HYDROPS FETALIS, NONIMMUNE, AND/OR ATRIAL SEPTAL DEFECT; HFASD,) is an external reference matched to Gene ENSG00000196411
CDX2	caudal type homeobox 2 [Source:HGNC Symbol;Acc:HGNC:1806] CAUDAL-TYPE HOMEOBOX TRANSCRIPTION FACTOR 2; CDX2 [*600297] (MIM gene record; description: CAUDAL-TYPE HOMEOBOX TRANSCRIPTION FACTOR 2; CDX2;;CAUDAL-TYPE HOMEOBOX TRANSCRIPTION FACTOR 3; CDX3;;INSULIN-REGULATING TRANSCRIPTION FACTOR CDX3,) is an external reference matched to Gene ENSG00000165556
COL18A1	collagen type XVIII alpha 1 chain [Source:HGNC Symbol;Acc:HGNC:2195] KNOBLOCH SYNDROME 1; KNO1 [#267750] (MIM morbid record; description: KNOBLOCH SYNDROME 1; KNO1;;KNO;;RETINAL DETACHMENT AND OCCIPITAL ENCEPHALOCELE,) is an external reference matched to Gene ENSG00000182871
KRIT1	KRIT1 ankyrin repeat containing [Source:HGNC Symbol;Acc:HGNC:1573]
SMAD4	SMAD family member 4 [Source:HGNC Symbol;Acc:HGNC:6770] JUVENILE POLYPOSIS/HEREDITARY HEMORRHAGIC TELANGIECTASIA SYNDROME; JPHT [#175050] (MIM morbid record; description: JUVENILE POLYPOSIS/HEREDITARY HEMORRHAGIC TELANGIECTASIA SYNDROME; JPHT;;JP/HHT SYNDROME;;JUVENILE POLYPOSIS WITH HEREDITARY HEMORRHAGIC TELANGIECTASIA;;JPS/HHT;;TELANGIECTASIA, HEREDITARY HEMORRHAGIC, WITH JUVENILE POLYPOSIS CO…
RASA1	RAS p21 protein activator 1 [Source:HGNC Symbol;Acc:HGNC:9871] CAPILLARY MALFORMATION-ARTERIOVENOUS MALFORMATION 1; CMAVM1 [#608354] (MIM morbid record; description: CAPILLARY MALFORMATION-ARTERIOVENOUS MALFORMATION 1; CMAVM1;;CAPILLARY MALFORMATION-ARTERIOVENOUS MALFORMATION; CMAVM,) is an external reference matched to Gene ENSG00000145715
GJC2	gap junction protein gamma 2 [Source:HGNC Symbol;Acc:HGNC:17494] LYMPHATIC MALFORMATION 3; LMPHM3 [#613480] (MIM morbid record; description: LYMPHATIC MALFORMATION 3; LMPHM3;;LYMPHEDEMA, HEREDITARY, IC, FORMERLY; LMPH1C, FORMERLY,) is an external reference matched to Gene ENSG00000198835
NKX2-6	NK2 homeobox 6 [Source:HGNC Symbol;Acc:HGNC:32940]
CCNQ	cyclin Q [Source:HGNC Symbol;Acc:HGNC:28434]
PIK3CA	phosphatidylinositol-4,5-bisphosphate 3-kinase catalytic subunit alpha [Source:HGNC Symbol;Acc:HGNC:8975] MEGALENCEPHALY-CAPILLARY MALFORMATION-POLYMICROGYRIA SYNDROME; MCAP [#602501] (MIM morbid record; description: MEGALENCEPHALY-CAPILLARY MALFORMATION-POLYMICROGYRIA SYNDROME; MCAP;;MACROCEPHALY-CAPILLARY MALFORMATION; MCM;;MEGALENCEPHALY-CAPILLARY MALFORMATION SYNDROME;;MACROCEPHALY-CUTIS MARM…
NRARP	NOTCH regulated ankyrin repeat protein [Source:HGNC Symbol;Acc:HGNC:33843] GO:0032525 (GO record; description: somite rostral/caudal axis specification,) is an external reference matched to Transcript ENST00000356628
GNAQ	G protein subunit alpha q [Source:HGNC Symbol;Acc:HGNC:4390]
GLMN	glomulin, FKBP associated protein [Source:HGNC Symbol;Acc:HGNC:14373]
NSDHL	NAD(P) dependent steroid dehydrogenase-like [Source:HGNC Symbol;Acc:HGNC:13398] CK SYNDROME [#300831] (MIM morbid record; description: CK SYNDROME;;MENTAL RETARDATION, X-LINKED, WITH THIN BODY HABITUS AND CORTICAL MALFORMATION,) is an external reference matched to Gene ENSG00000147383
VEGFC	vascular endothelial growth factor C [Source:HGNC Symbol;Acc:HGNC:12682] LYMPHATIC MALFORMATION 4; LMPHM4 [#615907] (MIM morbid record; description: LYMPHATIC MALFORMATION 4; LMPHM4;;LYMPHEDEMA, HEREDITARY, ID, FORMERLY; LMPH1D, FORMERLY,) is an external reference matched to Gene ENSG00000150630
CHST11	carbohydrate sulfotransferase 11 [Source:HGNC Symbol;Acc:HGNC:17422]
RIPPLY1	ripply transcriptional repressor 1 [Source:HGNC Symbol;Acc:HGNC:25117] GO:0032525 (GO record; description: somite rostral/caudal axis specification,) is an external reference matched to Transcript ENST00000276173
ELMO2	engulfment and cell motility 2 [Source:HGNC Symbol;Acc:HGNC:17233] VASCULAR MALFORMATION, PRIMARY INTRAOSSEOUS [#606893] (MIM morbid record; description: VASCULAR MALFORMATION, PRIMARY INTRAOSSEOUS;;VASCULAR MALFORMATION OSSEOUS; VMOS;;HEMANGIOMA, INTRAOSSEOUS,) is an external reference matched to Gene ENSG00000062598
IL6	interleukin 6 [Source:HGNC Symbol;Acc:HGNC:6018]
ALX3	ALX homeobox 3 [Source:HGNC Symbol;Acc:HGNC:449] FRONTONASAL DYSPLASIA 1; FND1 [#136760] (MIM morbid record; description: FRONTONASAL DYSPLASIA 1; FND1;;FRONTORHINY;;FRONTONASAL DYSPLASIA; FND;;FRONTONASAL MALFORMATION; FNM;;MEDIAN FACIAL CLEFT SYNDROME,) is an external reference matched to Gene ENSG00000156150
MAST1	microtubule associated serine/threonine kinase 1 [Source:HGNC Symbol;Acc:HGNC:19034]
SMG9	SMG9 nonsense mediated mRNA decay factor [Source:HGNC Symbol;Acc:HGNC:25763] HEART AND BRAIN MALFORMATION SYNDROME; HBMS [#616920] (MIM morbid record; description: HEART AND BRAIN MALFORMATION SYNDROME; HBMS,) is an external reference matched to Gene ENSG00000105771
CALCRL	calcitonin receptor like receptor [Source:HGNC Symbol;Acc:HGNC:16709] LYMPHATIC MALFORMATION 8; LMPHM8 [#618773] (MIM morbid record; description: LYMPHATIC MALFORMATION 8; LMPHM8,) is an external reference matched to Gene ENSG00000064989
MAP3K20	mitogen-activated protein kinase kinase kinase 20 [Source:HGNC Symbol;Acc:HGNC:17797] SPLIT-FOOT MALFORMATION WITH MESOAXIAL POLYDACTYLY; SFMMP [#616890] (MIM morbid record; description: SPLIT-FOOT MALFORMATION WITH MESOAXIAL POLYDACTYLY; SFMMP,) is an external reference matched to Gene ENSG00000091436
APC2	APC regulator of WNT signaling pathway 2 [Source:HGNC Symbol;Acc:HGNC:24036]
TUBG1	tubulin gamma 1 [Source:HGNC Symbol;Acc:HGNC:12417]
GATA6	GATA binding protein 6 [Source:HGNC Symbol;Acc:HGNC:4174]
STAMBP	STAM binding protein [Source:HGNC Symbol;Acc:HGNC:16950] MICROCEPHALY-CAPILLARY MALFORMATION SYNDROME; MICCAP [#614261] (MIM morbid record; description: MICROCEPHALY-CAPILLARY MALFORMATION SYNDROME; MICCAP,) is an external reference matched to Gene ENSG00000124356
WDR4	WD repeat domain 4 [Source:HGNC Symbol;Acc:HGNC:12756]
WNT10B	Wnt family member 10B [Source:HGNC Symbol;Acc:HGNC:12775] SPLIT-HAND/FOOT MALFORMATION 6; SHFM6 [#225300] (MIM morbid record; description: SPLIT-HAND/FOOT MALFORMATION 6; SHFM6;;ECTRODACTYLY, AUTOSOMAL RECESSIVE,) is an external reference matched to Gene ENSG00000169884
TMX2	thioredoxin related transmembrane protein 2 [Source:HGNC Symbol;Acc:HGNC:30739]
VANGL1	VANGL planar cell polarity protein 1 [Source:HGNC Symbol;Acc:HGNC:15512] SACRAL DEFECT WITH ANTERIOR MENINGOCELE [#600145] (MIM morbid record; description: SACRAL DEFECT WITH ANTERIOR MENINGOCELE;;SDAM CAUDAL DYSGENESIS SYNDROME, INCLUDED;;CAUDAL REGRESSION SYNDROME, INCLUDED;;SACRAL AGENESIS, INCLUDED;;SIRENOMELIA, INCLUDED,) is an external reference matched to Gene ENSG00000173218
MESP2	mesoderm posterior bHLH transcription factor 2 [Source:HGNC Symbol;Acc:HGNC:29659] GO:0032525 (GO record; description: somite rostral/caudal axis specification,) is an external reference matched to Transcript ENST00000341735
RIPPLY2	ripply transcriptional repressor 2 [Source:HGNC Symbol;Acc:HGNC:21390] GO:0032525 (GO record; description: somite rostral/caudal axis specification,) is an external reference matched to Transcript ENST00000369687
STK4	serine/threonine kinase 4 [Source:HGNC Symbol;Acc:HGNC:11408]
PDCD10	programmed cell death 10 [Source:HGNC Symbol;Acc:HGNC:8761]
PIEZO1	piezo type mechanosensitive ion channel component 1 [Source:HGNC Symbol;Acc:HGNC:28993] LYMPHATIC MALFORMATION 6; LMPHM6 [#616843] (MIM morbid record; description: LYMPHATIC MALFORMATION 6; LMPHM6;;GENERALIZED LYMPHATIC DYSPLASIA OF FOTIOU;;LYMPHEDEMA, HEREDITARY, III, FORMERLY; LMPH3, FORMERLY,) is an external reference matched to Gene ENSG00000103335
TEK	TEK receptor tyrosine kinase [Source:HGNC Symbol;Acc:HGNC:11724]
TUBB2A	tubulin beta 2A class IIa [Source:HGNC Symbol;Acc:HGNC:12412]
TUBB2B	tubulin beta 2B class IIb [Source:HGNC Symbol;Acc:HGNC:30829]
FADD	Fas associated via death domain [Source:HGNC Symbol;Acc:HGNC:3573]
KIF5C	kinesin family member 5C [Source:HGNC Symbol;Acc:HGNC:6325]
NKX2-5	NK2 homeobox 5 [Source:HGNC Symbol;Acc:HGNC:2488]
TUBA8	tubulin alpha 8 [Source:HGNC Symbol;Acc:HGNC:12410]
TBX1	T-box transcription factor 1 [Source:HGNC Symbol;Acc:HGNC:11592]
TUBB	tubulin beta class I [Source:HGNC Symbol;Acc:HGNC:20778]
MBTPS2	membrane bound transcription factor peptidase, site 2 [Source:HGNC Symbol;Acc:HGNC:15455]
FRAS1	Fraser extracellular matrix complex subunit 1 [Source:HGNC Symbol;Acc:HGNC:19185]
THOC6	THO complex 6 [Source:HGNC Symbol;Acc:HGNC:28369]
KRAS	KRAS proto-oncogene, GTPase [Source:HGNC Symbol;Acc:HGNC:6407]
ZIC3	Zic family member 3 [Source:HGNC Symbol;Acc:HGNC:12874]
MKKS	McKusick-Kaufman syndrome [Source:HGNC Symbol;Acc:HGNC:7108] MCKUSICK-KAUFMAN SYNDROME; MKKS [#236700] (MIM morbid record; description: MCKUSICK-KAUFMAN SYNDROME; MKKS;;HYDROMETROCOLPOS SYNDROME;;HYDROMETROCOLPOS, POSTAXIAL POLYDACTYLY, AND CONGENITAL HEART MALFORMATION; HMCS;;KAUFMAN-MCKUSICK SYNDROME,) is an external reference matched to Gene ENSG00000125863
MNX1	motor neuron and pancreas homeobox 1 [Source:HGNC Symbol;Acc:HGNC:4979] CURRARINO SYNDROME [#176450] (MIM morbid record; description: CURRARINO SYNDROME;;CURRARINO TRIAD SACRAL AGENESIS SYNDROME, INCLUDED;;SACRAL AGENESIS, HEREDITARY, WITH PRESACRAL MASS, ANTERIOR MENINGOCELE, AND/OR TERATOMA, AND ANORECTAL MALFORMATION, INCLUDED;;SCRA1, INCLUDED,) is an external reference matched to Gene ENSG000…
WASHC5	WASH complex subunit 5 [Source:HGNC Symbol;Acc:HGNC:28984] RITSCHER-SCHINZEL SYNDROME 1; RTSC1 [#220210] (MIM morbid record; description: RITSCHER-SCHINZEL SYNDROME 1; RTSC1;;CRANIOCEREBELLOCARDIAC DYSPLASIA;;3@C SYNDROME;;DANDY-WALKER-LIKE MALFORMATION WITH ATRIOVENTRICULAR SEPTAL DEFECT,) is an external reference matched to Gene ENSG00000164961
AXIN1	axin 1 [Source:HGNC Symbol;Acc:HGNC:903] CAUDAL DUPLICATION ANOMALY [#607864] (MIM morbid record; description: CAUDAL DUPLICATION ANOMALY,) is an external reference matched to Gene ENSG00000103126
FLT4	fms related receptor tyrosine kinase 4 [Source:HGNC Symbol;Acc:HGNC:3767] LYMPHATIC MALFORMATION 1; LMPHM1 [#153100] (MIM morbid record; description: LYMPHATIC MALFORMATION 1; LMPHM1;;NONNE-MILROY LYMPHEDEMA;;MILROY DISEASE;;LYMPHEDEMA, EARLY-ONSET;;PRIMARY CONGENITAL LYMPHEDEMA; PCL;;LYMPHEDEMA, HEREDITARY, TYPE I, FORMERLY;;LYMPHEDEMA, HEREDITARY, IA, FORMERLY; LMPH1A, FORMERLY,) is an external…
PPP1R12A	protein phosphatase 1 regulatory subunit 12A [Source:HGNC Symbol;Acc:HGNC:7618] GENITOURINARY AND/OR BRAIN MALFORMATION SYNDROME; GUBS [#618820] (MIM morbid record; description: GENITOURINARY AND/OR BRAIN MALFORMATION SYNDROME; GUBS,) is an external reference matched to Gene ENSG00000058272
CTNNA2	catenin alpha 2 [Source:HGNC Symbol;Acc:HGNC:2510]
KIF2A	kinesin family member 2A [Source:HGNC Symbol;Acc:HGNC:6318]
WDR62	WD repeat domain 62 [Source:HGNC Symbol;Acc:HGNC:24502]
NFIA	nuclear factor I A [Source:HGNC Symbol;Acc:HGNC:7784]
TUBB3	tubulin beta 3 class III [Source:HGNC Symbol;Acc:HGNC:20772]
SEM1	SEM1 26S proteasome complex subunit [Source:HGNC Symbol;Acc:HGNC:10845] Q6IBB7.115 (UniProtKB/TrEMBL record; description: SHFM1 protein; Split hand/foot malformation (Ectrodactyly) type 1; Split hand/foot malformation (Ectrodactyly) type 1, isoform CRA_a; cDNA FLJ76393, highly similar to Homo sapiens split hand/foot malformation (ectrodactyly) type 1 (SHFM1), mRNA,) is an external reference match…
SRD5A3	steroid 5 alpha-reductase 3 [Source:HGNC Symbol;Acc:HGNC:25812]
TBX6	T-box transcription factor 6 [Source:HGNC Symbol;Acc:HGNC:11605] GO:0032525 (GO record; description: somite rostral/caudal axis specification,) is an external reference matched to Transcript ENST00000395224
MESP1	mesoderm posterior bHLH transcription factor 1 [Source:HGNC Symbol;Acc:HGNC:29658] GO:0032525 (GO record; description: somite rostral/caudal axis specification,) is an external reference matched to Transcript ENST00000300057
TMED2	transmembrane p24 trafficking protein 2 [Source:HGNC Symbol;Acc:HGNC:16996] GO:0032525 (GO record; description: somite rostral/caudal axis specification,) is an external reference matched to Transcript ENST00000262225
LHX1	LIM homeobox 1 [Source:HGNC Symbol;Acc:HGNC:6593] GO:0032525 (GO record; description: somite rostral/caudal axis specification,) is an external reference matched to Transcript ENST00000614239
SMO	smoothened, frizzled class receptor [Source:HGNC Symbol;Acc:HGNC:11119]
AP1S2	adaptor related protein complex 1 subunit sigma 2 [Source:HGNC Symbol;Acc:HGNC:560] PETTIGREW SYNDROME; PGS [#304340] (MIM morbid record; description: PETTIGREW SYNDROME; PGS;;MENTAL RETARDATION, X-LINKED, SYNDROMIC 5; MRXS5;;MENTAL RETARDATION, X-LINKED, WITH DANDY-WALKER MALFORMATION, BASAL GANGLIA DISEASE, AND SEIZURES;;MENTAL RETARDATION, X-LINKED, SYNDROMIC, FRIED TYPE; MRXSF;;MENTAL RETARDA…
RBM10	RNA binding motif protein 10 [Source:HGNC Symbol;Acc:HGNC:9896] TARP SYNDROME; TARPS [#311900] (MIM morbid record; description: TARP SYNDROME; TARPS;;TALIPES EQUINOVARUS, ATRIAL SEPTAL DEFECT, ROBIN SEQUENCE, AND PERSISTENCE OF LEFT SUPERIOR VENA CAVA;;PIERRE ROBIN SYNDROME WITH CONGENITAL HEART MALFORMATION AND CLUBFOOT,) is an external reference matched to Gene ENSG00000182872
ABL1	ABL proto-oncogene 1, non-receptor tyrosine kinase [Source:HGNC Symbol;Acc:HGNC:76]
TP63	tumor protein p63 [Source:HGNC Symbol;Acc:HGNC:15979] SPLIT-HAND/FOOT MALFORMATION 4; SHFM4 [#605289] (MIM morbid record; description: SPLIT-HAND/FOOT MALFORMATION 4; SHFM4,) is an external reference matched to Gene ENSG00000073282
ARHGEF2	Rho/Rac guanine nucleotide exchange factor 2 [Source:HGNC Symbol;Acc:HGNC:682]
MACF1	microtubule actin crosslinking factor 1 [Source:HGNC Symbol;Acc:HGNC:13664] LISSENCEPHALY 9 WITH COMPLEX BRAINSTEM MALFORMATION; LIS9 [#618325] (MIM morbid record; description: LISSENCEPHALY 9 WITH COMPLEX BRAINSTEM MALFORMATION; LIS9,) is an external reference matched to Gene ENSG00000127603
EPB41L5	erythrocyte membrane protein band 4.1 like 5 [Source:HGNC Symbol;Acc:HGNC:19819] GO:0032525 (GO record; description: somite rostral/caudal axis specification,) is an external reference matched to Transcript ENST00000263713
HSPA9	heat shock protein family A (Hsp70) member 9 [Source:HGNC Symbol;Acc:HGNC:5244]
STRA6	signaling receptor and transporter of retinol STRA6 [Source:HGNC Symbol;Acc:HGNC:30650]
MEIS2	Meis homeobox 2 [Source:HGNC Symbol;Acc:HGNC:7001] CLEFT PALATE, CARDIAC DEFECTS, AND MENTAL RETARDATION; CPCMR [#600987] (MIM morbid record; description: CLEFT PALATE, CARDIAC DEFECTS, AND MENTAL RETARDATION; CPCMR;;CARDIAC MALFORMATION, CLEFT LIP/PALATE, MICROCEPHALY, AND DIGITAL ANOMALIES,) is an external reference matched to Gene ENSG00000134138
CDK10	cyclin dependent kinase 10 [Source:HGNC Symbol;Acc:HGNC:1770] AL KAISSI SYNDROME; ALKAS [#617694] (MIM morbid record; description: AL KAISSI SYNDROME; ALKAS;;GROWTH RETARDATION, SPINE MALFORMATION, DYSMORPHIC FACIES, AND DEVELOPMENTAL DELAY,) is an external reference matched to Gene ENSG00000185324
KDM6A	lysine demethylase 6A [Source:HGNC Symbol;Acc:HGNC:12637] GO:0032525 (GO record; description: somite rostral/caudal axis specification,) is an external reference matched to Transcript ENST00000611820
BMP4	bone morphogenetic protein 4 [Source:HGNC Symbol;Acc:HGNC:1071]
MEF2C	myocyte enhancer factor 2C [Source:HGNC Symbol;Acc:HGNC:6996]
SPATA16	spermatogenesis associated 16 [Source:HGNC Symbol;Acc:HGNC:29935] SPERMATOGENIC FAILURE 6; SPGF6 [#102530] (MIM morbid record; description: SPERMATOGENIC FAILURE 6; SPGF6;;GLOBOZOOSPERMIA;;ROUND-HEADED SPERMATOZOA;;SPERMATOZOA, ROUND-HEADED;;ACROSOME MALFORMATION OF SPERMATOZOA,) is an external reference matched to Gene ENSG00000144962
KIF5C	kinesin family member 5C [Source:HGNC Symbol;Acc:HGNC:6325]
TUBB	tubulin beta class I [Source:HGNC Symbol;Acc:HGNC:20778]
TUBB	tubulin beta class I [Source:HGNC Symbol;Acc:HGNC:20778]
TUBB	tubulin beta class I [Source:HGNC Symbol;Acc:HGNC:20778]
TUBB	tubulin beta class I [Source:HGNC Symbol;Acc:HGNC:20778]
TUBB	tubulin beta class I [Source:HGNC Symbol;Acc:HGNC:20778]
TUBB	tubulin beta class I [Source:HGNC Symbol;Acc:HGNC:20778]
TUBB	tubulin beta class I [Source:HGNC Symbol;Acc:HGNC:20778]
STRA6	signaling receptor and transporter of retinol STRA6 [Source:HGNC Symbol;Acc:HGNC:30650]
Ccm2	cerebral cavernous malformation 2 [Source:MGI Symbol;Acc:MGI:2384924] Ccm2-201 (MGI transcript name record; description: cerebral cavernous malformation 2,) is an external reference matched to Transcript ENSMUST00000000388
Ccm2l	cerebral cavernous malformation 2-like [Source:MGI Symbol;Acc:MGI:2385159] Ccm2l-201 (MGI transcript name record; description: cerebral cavernous malformation 2-like,) is an external reference matched to Transcript ENSMUST00000109800
Cdx2	caudal type homeobox 2 [Source:MGI Symbol;Acc:MGI:88361] Cdx2-201 (MGI transcript name record; description: caudal type homeobox 2,) is an external reference matched to Transcript ENSMUST00000031650
Cdx4	caudal type homeobox 4 [Source:MGI Symbol;Acc:MGI:88362] Cdx4-201 (MGI transcript name record; description: caudal type homeobox 4,) is an external reference matched to Transcript ENSMUST00000033689
Cdx1	caudal type homeobox 1 [Source:MGI Symbol;Acc:MGI:88360] Cdx1-201 (MGI transcript name record; description: caudal type homeobox 1,) is an external reference matched to Transcript ENSMUST00000025521
cdx4	caudal type homeobox 4 [Source:ZFIN;Acc:ZDB-GENE-980526-330] cdx4-201 (ZFIN transcript name record; description: caudal type homeobox 4,) is an external reference matched to Transcript ENSDART00000114973
cdx1b	caudal type homeobox 1 b [Source:ZFIN;Acc:ZDB-GENE-070615-29] cdx1b-201 (ZFIN transcript name record; description: caudal type homeobox 1 b,) is an external reference matched to Transcript ENSDART00000188612
cdx1a	caudal type homeobox 1a [Source:ZFIN;Acc:ZDB-GENE-050510-1] cdx1a-201 (ZFIN transcript name record; description: caudal type homeobox 1a,) is an external reference matched to Transcript ENSDART00000186290
ccm2	CCM2 scaffold protein [Source:NCBI gene;Acc:436586]
col22a1	collagen, type XXII, alpha 1 [Source:ZFIN;Acc:ZDB-GENE-090827-2] GO:0035143 (GO record; description: caudal fin morphogenesis,) is an external reference matched to Transcript ENSDART00000168576
ccm2l	CCM2 like scaffold protein [Source:ZFIN;Acc:ZDB-GENE-090313-248]
foxd5	forkhead box D5 [Source:ZFIN;Acc:ZDB-GENE-980605-4] GO:0032525 (GO record; description: somite rostral/caudal axis specification,) is an external reference matched to Transcript ENSDART00000062303
mespbb	mesoderm posterior bb [Source:ZFIN;Acc:ZDB-GENE-110609-1] GO:0032525 (GO record; description: somite rostral/caudal axis specification,) is an external reference matched to Transcript ENSDART00000156846
mespba	mesoderm posterior ba [Source:ZFIN;Acc:ZDB-GENE-000406-9] GO:0032525 (GO record; description: somite rostral/caudal axis specification,) is an external reference matched to Transcript ENSDART00000045385
mespaa	mesoderm posterior aa [Source:ZFIN;Acc:ZDB-GENE-000406-8] GO:0032525 (GO record; description: somite rostral/caudal axis specification,) is an external reference matched to Transcript ENSDART00000006018
rspo2	R-spondin 2 [Source:ZFIN;Acc:ZDB-GENE-060503-667] GO:0033336 (GO record; description: caudal fin development,) is an external reference matched to Transcript ENSDART00000109124
itga5	integrin, alpha 5 (fibronectin receptor, alpha polypeptide) [Source:ZFIN;Acc:ZDB-GENE-031116-52] GO:0032525 (GO record; description: somite rostral/caudal axis specification,) is an external reference matched to Transcript ENSDART00000018301
atp6v1e1b	ATPase H+ transporting V1 subunit E1b [Source:ZFIN;Acc:ZDB-GENE-020419-11] GO:0033336 (GO record; description: caudal fin development,) is an external reference matched to Transcript ENSDART00000050221
acvr1l	activin A receptor, type 1 like [Source:ZFIN;Acc:ZDB-GENE-990415-9] GO:0035124 (GO record; description: embryonic caudal fin morphogenesis,) is an external reference matched to Transcript ENSDART00000017977
lef1	lymphoid enhancer-binding factor 1 [Source:ZFIN;Acc:ZDB-GENE-990714-26] GO:0033336 (GO record; description: caudal fin development,) is an external reference matched to Transcript ENSDART00000047876
smo	smoothened, frizzled class receptor [Source:ZFIN;Acc:ZDB-GENE-980526-89] GO:0035143 (GO record; description: caudal fin morphogenesis,) is an external reference matched to Transcript ENSDART00000005985
foxd5	forkhead box D5 [Source:ZFIN;Acc:ZDB-GENE-980605-4] GO:0032525 (GO record; description: somite rostral/caudal axis specification,) is an external reference matched to Transcript ENSDART00000193190
mespba	mesoderm posterior ba [Source:ZFIN;Acc:ZDB-GENE-000406-9] GO:0032525 (GO record; description: somite rostral/caudal axis specification,) is an external reference matched to Transcript ENSDART00000188061
rspo2	R-spondin 2 [Source:ZFIN;Acc:ZDB-GENE-060503-667] GO:0033336 (GO record; description: caudal fin development,) is an external reference matched to Transcript ENSDART00000183121
mespaa	mesoderm posterior aa [Source:ZFIN;Acc:ZDB-GENE-000406-8] GO:0032525 (GO record; description: somite rostral/caudal axis specification,) is an external reference matched to Transcript ENSDART00000183318

## Sheet: Candidate_Chiari-like-malf.
Gene symbol	Gene full name, description
CCM2L	CCM2 like scaffold protein [Source:HGNC Symbol;Acc:HGNC:16153]
CCM2	CCM2 scaffold protein [Source:HGNC Symbol;Acc:HGNC:21708]
DLX5	distal-less homeobox 5 [Source:HGNC Symbol;Acc:HGNC:2918] SPLIT-HAND/FOOT MALFORMATION 1; SHFM1 [#183600] (MIM morbid record; description: SPLIT-HAND/FOOT MALFORMATION 1; SHFM1;;SPLIT-HAND/FOOT MALFORMATION 1 WITH OR WITHOUT DEAFNESS;;SPLIT-HAND/FOOT DEFORMITY 1; SHFD1; SHSF1;;SPLIT-HAND DEFORMITY;;ECTRODACTYLY; ECD,) is an external reference matched to Gene ENSG00000105880
EPHB4	EPH receptor B4 [Source:HGNC Symbol;Acc:HGNC:3395] LYMPHATIC MALFORMATION 7; LMPHM7 [#617300] (MIM morbid record; description: LYMPHATIC MALFORMATION 7; LMPHM7;;CENTRAL CONDUCTION LYMPHATIC ANOMALY;;HYDROPS FETALIS, NONIMMUNE, AND/OR ATRIAL SEPTAL DEFECT; HFASD,) is an external reference matched to Gene ENSG00000196411
KRIT1	KRIT1 ankyrin repeat containing [Source:HGNC Symbol;Acc:HGNC:1573]
RASA1	RAS p21 protein activator 1 [Source:HGNC Symbol;Acc:HGNC:9871] CAPILLARY MALFORMATION-ARTERIOVENOUS MALFORMATION 1; CMAVM1 [#608354] (MIM morbid record; description: CAPILLARY MALFORMATION-ARTERIOVENOUS MALFORMATION 1; CMAVM1;;CAPILLARY MALFORMATION-ARTERIOVENOUS MALFORMATION; CMAVM,) is an external reference matched to Gene ENSG00000145715
GJC2	gap junction protein gamma 2 [Source:HGNC Symbol;Acc:HGNC:17494] LYMPHATIC MALFORMATION 3; LMPHM3 [#613480] (MIM morbid record; description: LYMPHATIC MALFORMATION 3; LMPHM3;;LYMPHEDEMA, HEREDITARY, IC, FORMERLY; LMPH1C, FORMERLY,) is an external reference matched to Gene ENSG00000198835
NKX2-6	NK2 homeobox 6 [Source:HGNC Symbol;Acc:HGNC:32940]
CCNQ	cyclin Q [Source:HGNC Symbol;Acc:HGNC:28434]
PIK3CA	phosphatidylinositol-4,5-bisphosphate 3-kinase catalytic subunit alpha [Source:HGNC Symbol;Acc:HGNC:8975] MEGALENCEPHALY-CAPILLARY MALFORMATION-POLYMICROGYRIA SYNDROME; MCAP [#602501] (MIM morbid record; description: MEGALENCEPHALY-CAPILLARY MALFORMATION-POLYMICROGYRIA SYNDROME; MCAP;;MACROCEPHALY-CAPILLARY MALFORMATION; MCM;;MEGALENCEPHALY-CAPILLARY MALFORMATION SYNDROME;;MACROCEPHALY-CUTIS MARM…
GNAQ	G protein subunit alpha q [Source:HGNC Symbol;Acc:HGNC:4390]
GLMN	glomulin, FKBP associated protein [Source:HGNC Symbol;Acc:HGNC:14373]
LAMC3	laminin subunit gamma 3 [Source:HGNC Symbol;Acc:HGNC:6494]
NSDHL	NAD(P) dependent steroid dehydrogenase-like [Source:HGNC Symbol;Acc:HGNC:13398] CK SYNDROME [#300831] (MIM morbid record; description: CK SYNDROME;;MENTAL RETARDATION, X-LINKED, WITH THIN BODY HABITUS AND CORTICAL MALFORMATION,) is an external reference matched to Gene ENSG00000147383
VEGFC	vascular endothelial growth factor C [Source:HGNC Symbol;Acc:HGNC:12682] LYMPHATIC MALFORMATION 4; LMPHM4 [#615907] (MIM morbid record; description: LYMPHATIC MALFORMATION 4; LMPHM4;;LYMPHEDEMA, HEREDITARY, ID, FORMERLY; LMPH1D, FORMERLY,) is an external reference matched to Gene ENSG00000150630
CHST11	carbohydrate sulfotransferase 11 [Source:HGNC Symbol;Acc:HGNC:17422]
ELMO2	engulfment and cell motility 2 [Source:HGNC Symbol;Acc:HGNC:17233] VASCULAR MALFORMATION, PRIMARY INTRAOSSEOUS [#606893] (MIM morbid record; description: VASCULAR MALFORMATION, PRIMARY INTRAOSSEOUS;;VASCULAR MALFORMATION OSSEOUS; VMOS;;HEMANGIOMA, INTRAOSSEOUS,) is an external reference matched to Gene ENSG00000062598
IL6	interleukin 6 [Source:HGNC Symbol;Acc:HGNC:6018]
ALX3	ALX homeobox 3 [Source:HGNC Symbol;Acc:HGNC:449] FRONTONASAL DYSPLASIA 1; FND1 [#136760] (MIM morbid record; description: FRONTONASAL DYSPLASIA 1; FND1;;FRONTORHINY;;FRONTONASAL DYSPLASIA; FND;;FRONTONASAL MALFORMATION; FNM;;MEDIAN FACIAL CLEFT SYNDROME,) is an external reference matched to Gene ENSG00000156150
MAST1	microtubule associated serine/threonine kinase 1 [Source:HGNC Symbol;Acc:HGNC:19034]
SMG9	SMG9 nonsense mediated mRNA decay factor [Source:HGNC Symbol;Acc:HGNC:25763] HEART AND BRAIN MALFORMATION SYNDROME; HBMS [#616920] (MIM morbid record; description: HEART AND BRAIN MALFORMATION SYNDROME; HBMS,) is an external reference matched to Gene ENSG00000105771
CALCRL	calcitonin receptor like receptor [Source:HGNC Symbol;Acc:HGNC:16709] LYMPHATIC MALFORMATION 8; LMPHM8 [#618773] (MIM morbid record; description: LYMPHATIC MALFORMATION 8; LMPHM8,) is an external reference matched to Gene ENSG00000064989
MAP3K20	mitogen-activated protein kinase kinase kinase 20 [Source:HGNC Symbol;Acc:HGNC:17797] SPLIT-FOOT MALFORMATION WITH MESOAXIAL POLYDACTYLY; SFMMP [#616890] (MIM morbid record; description: SPLIT-FOOT MALFORMATION WITH MESOAXIAL POLYDACTYLY; SFMMP,) is an external reference matched to Gene ENSG00000091436
APC2	APC regulator of WNT signaling pathway 2 [Source:HGNC Symbol;Acc:HGNC:24036]
TUBG1	tubulin gamma 1 [Source:HGNC Symbol;Acc:HGNC:12417]
GATA6	GATA binding protein 6 [Source:HGNC Symbol;Acc:HGNC:4174]
STAMBP	STAM binding protein [Source:HGNC Symbol;Acc:HGNC:16950] MICROCEPHALY-CAPILLARY MALFORMATION SYNDROME; MICCAP [#614261] (MIM morbid record; description: MICROCEPHALY-CAPILLARY MALFORMATION SYNDROME; MICCAP,) is an external reference matched to Gene ENSG00000124356
WDR4	WD repeat domain 4 [Source:HGNC Symbol;Acc:HGNC:12756]
WNT10B	Wnt family member 10B [Source:HGNC Symbol;Acc:HGNC:12775] SPLIT-HAND/FOOT MALFORMATION 6; SHFM6 [#225300] (MIM morbid record; description: SPLIT-HAND/FOOT MALFORMATION 6; SHFM6;;ECTRODACTYLY, AUTOSOMAL RECESSIVE,) is an external reference matched to Gene ENSG00000169884
TMX2	thioredoxin related transmembrane protein 2 [Source:HGNC Symbol;Acc:HGNC:30739]
STK4	serine/threonine kinase 4 [Source:HGNC Symbol;Acc:HGNC:11408]
PDCD10	programmed cell death 10 [Source:HGNC Symbol;Acc:HGNC:8761]
PIEZO1	piezo type mechanosensitive ion channel component 1 [Source:HGNC Symbol;Acc:HGNC:28993] LYMPHATIC MALFORMATION 6; LMPHM6 [#616843] (MIM morbid record; description: LYMPHATIC MALFORMATION 6; LMPHM6;;GENERALIZED LYMPHATIC DYSPLASIA OF FOTIOU;;LYMPHEDEMA, HEREDITARY, III, FORMERLY; LMPH3, FORMERLY,) is an external reference matched to Gene ENSG00000103335
TEK	TEK receptor tyrosine kinase [Source:HGNC Symbol;Acc:HGNC:11724]
TUBB2A	tubulin beta 2A class IIa [Source:HGNC Symbol;Acc:HGNC:12412]
TUBB2B	tubulin beta 2B class IIb [Source:HGNC Symbol;Acc:HGNC:30829]
FADD	Fas associated via death domain [Source:HGNC Symbol;Acc:HGNC:3573]
KIF5C	kinesin family member 5C [Source:HGNC Symbol;Acc:HGNC:6325]
NKX2-5	NK2 homeobox 5 [Source:HGNC Symbol;Acc:HGNC:2488]
TUBA8	tubulin alpha 8 [Source:HGNC Symbol;Acc:HGNC:12410]
TBX1	T-box transcription factor 1 [Source:HGNC Symbol;Acc:HGNC:11592]
TUBB	tubulin beta class I [Source:HGNC Symbol;Acc:HGNC:20778]
MBTPS2	membrane bound transcription factor peptidase, site 2 [Source:HGNC Symbol;Acc:HGNC:15455]
FRAS1	Fraser extracellular matrix complex subunit 1 [Source:HGNC Symbol;Acc:HGNC:19185]
THOC6	THO complex 6 [Source:HGNC Symbol;Acc:HGNC:28369]
KRAS	KRAS proto-oncogene, GTPase [Source:HGNC Symbol;Acc:HGNC:6407]
ZIC3	Zic family member 3 [Source:HGNC Symbol;Acc:HGNC:12874]
MKKS	McKusick-Kaufman syndrome [Source:HGNC Symbol;Acc:HGNC:7108] MCKUSICK-KAUFMAN SYNDROME; MKKS [#236700] (MIM morbid record; description: MCKUSICK-KAUFMAN SYNDROME; MKKS;;HYDROMETROCOLPOS SYNDROME;;HYDROMETROCOLPOS, POSTAXIAL POLYDACTYLY, AND CONGENITAL HEART MALFORMATION; HMCS;;KAUFMAN-MCKUSICK SYNDROME,) is an external reference matched to Gene ENSG00000125863
MNX1	motor neuron and pancreas homeobox 1 [Source:HGNC Symbol;Acc:HGNC:4979] CURRARINO SYNDROME [#176450] (MIM morbid record; description: CURRARINO SYNDROME;;CURRARINO TRIAD SACRAL AGENESIS SYNDROME, INCLUDED;;SACRAL AGENESIS, HEREDITARY, WITH PRESACRAL MASS, ANTERIOR MENINGOCELE, AND/OR TERATOMA, AND ANORECTAL MALFORMATION, INCLUDED;;SCRA1, INCLUDED,) is an external reference matched to Gene ENSG000…
WASHC5	WASH complex subunit 5 [Source:HGNC Symbol;Acc:HGNC:28984] RITSCHER-SCHINZEL SYNDROME 1; RTSC1 [#220210] (MIM morbid record; description: RITSCHER-SCHINZEL SYNDROME 1; RTSC1;;CRANIOCEREBELLOCARDIAC DYSPLASIA;;3@C SYNDROME;;DANDY-WALKER-LIKE MALFORMATION WITH ATRIOVENTRICULAR SEPTAL DEFECT,) is an external reference matched to Gene ENSG00000164961
FLT4	fms related receptor tyrosine kinase 4 [Source:HGNC Symbol;Acc:HGNC:3767] LYMPHATIC MALFORMATION 1; LMPHM1 [#153100] (MIM morbid record; description: LYMPHATIC MALFORMATION 1; LMPHM1;;NONNE-MILROY LYMPHEDEMA;;MILROY DISEASE;;LYMPHEDEMA, EARLY-ONSET;;PRIMARY CONGENITAL LYMPHEDEMA; PCL;;LYMPHEDEMA, HEREDITARY, TYPE I, FORMERLY;;LYMPHEDEMA, HEREDITARY, IA, FORMERLY; LMPH1A, FORMERLY,) is an external…
PPP1R12A	protein phosphatase 1 regulatory subunit 12A [Source:HGNC Symbol;Acc:HGNC:7618] GENITOURINARY AND/OR BRAIN MALFORMATION SYNDROME; GUBS [#618820] (MIM morbid record; description: GENITOURINARY AND/OR BRAIN MALFORMATION SYNDROME; GUBS,) is an external reference matched to Gene ENSG00000058272
CTNNA2	catenin alpha 2 [Source:HGNC Symbol;Acc:HGNC:2510]
KIF2A	kinesin family member 2A [Source:HGNC Symbol;Acc:HGNC:6318]
WDR62	WD repeat domain 62 [Source:HGNC Symbol;Acc:HGNC:24502]
NFIA	nuclear factor I A [Source:HGNC Symbol;Acc:HGNC:7784]
TUBB3	tubulin beta 3 class III [Source:HGNC Symbol;Acc:HGNC:20772]
SEM1	SEM1 26S proteasome complex subunit [Source:HGNC Symbol;Acc:HGNC:10845] Q6IBB7.115 (UniProtKB/TrEMBL record; description: SHFM1 protein; Split hand/foot malformation (Ectrodactyly) type 1; Split hand/foot malformation (Ectrodactyly) type 1, isoform CRA_a; cDNA FLJ76393, highly similar to Homo sapiens split hand/foot malformation (ectrodactyly) type 1 (SHFM1), mRNA,) is an external reference match…
SRD5A3	steroid 5 alpha-reductase 3 [Source:HGNC Symbol;Acc:HGNC:25812]
SMO	smoothened, frizzled class receptor [Source:HGNC Symbol;Acc:HGNC:11119]
AP1S2	adaptor related protein complex 1 subunit sigma 2 [Source:HGNC Symbol;Acc:HGNC:560] PETTIGREW SYNDROME; PGS [#304340] (MIM morbid record; description: PETTIGREW SYNDROME; PGS;;MENTAL RETARDATION, X-LINKED, SYNDROMIC 5; MRXS5;;MENTAL RETARDATION, X-LINKED, WITH DANDY-WALKER MALFORMATION, BASAL GANGLIA DISEASE, AND SEIZURES;;MENTAL RETARDATION, X-LINKED, SYNDROMIC, FRIED TYPE; MRXSF;;MENTAL RETARDA…
RBM10	RNA binding motif protein 10 [Source:HGNC Symbol;Acc:HGNC:9896] TARP SYNDROME; TARPS [#311900] (MIM morbid record; description: TARP SYNDROME; TARPS;;TALIPES EQUINOVARUS, ATRIAL SEPTAL DEFECT, ROBIN SEQUENCE, AND PERSISTENCE OF LEFT SUPERIOR VENA CAVA;;PIERRE ROBIN SYNDROME WITH CONGENITAL HEART MALFORMATION AND CLUBFOOT,) is an external reference matched to Gene ENSG00000182872
ABL1	ABL proto-oncogene 1, non-receptor tyrosine kinase [Source:HGNC Symbol;Acc:HGNC:76]
TP63	tumor protein p63 [Source:HGNC Symbol;Acc:HGNC:15979] SPLIT-HAND/FOOT MALFORMATION 4; SHFM4 [#605289] (MIM morbid record; description: SPLIT-HAND/FOOT MALFORMATION 4; SHFM4,) is an external reference matched to Gene ENSG00000073282
ARHGEF2	Rho/Rac guanine nucleotide exchange factor 2 [Source:HGNC Symbol;Acc:HGNC:682]
MACF1	microtubule actin crosslinking factor 1 [Source:HGNC Symbol;Acc:HGNC:13664] LISSENCEPHALY 9 WITH COMPLEX BRAINSTEM MALFORMATION; LIS9 [#618325] (MIM morbid record; description: LISSENCEPHALY 9 WITH COMPLEX BRAINSTEM MALFORMATION; LIS9,) is an external reference matched to Gene ENSG00000127603
HSPA9	heat shock protein family A (Hsp70) member 9 [Source:HGNC Symbol;Acc:HGNC:5244]
STRA6	signaling receptor and transporter of retinol STRA6 [Source:HGNC Symbol;Acc:HGNC:30650]
MEIS2	Meis homeobox 2 [Source:HGNC Symbol;Acc:HGNC:7001] CLEFT PALATE, CARDIAC DEFECTS, AND MENTAL RETARDATION; CPCMR [#600987] (MIM morbid record; description: CLEFT PALATE, CARDIAC DEFECTS, AND MENTAL RETARDATION; CPCMR;;CARDIAC MALFORMATION, CLEFT LIP/PALATE, MICROCEPHALY, AND DIGITAL ANOMALIES,) is an external reference matched to Gene ENSG00000134138
CDK10	cyclin dependent kinase 10 [Source:HGNC Symbol;Acc:HGNC:1770] AL KAISSI SYNDROME; ALKAS [#617694] (MIM morbid record; description: AL KAISSI SYNDROME; ALKAS;;GROWTH RETARDATION, SPINE MALFORMATION, DYSMORPHIC FACIES, AND DEVELOPMENTAL DELAY,) is an external reference matched to Gene ENSG00000185324
SMAD4	SMAD family member 4 [Source:HGNC Symbol;Acc:HGNC:6770] JUVENILE POLYPOSIS/HEREDITARY HEMORRHAGIC TELANGIECTASIA SYNDROME; JPHT [#175050] (MIM morbid record; description: JUVENILE POLYPOSIS/HEREDITARY HEMORRHAGIC TELANGIECTASIA SYNDROME; JPHT;;JP/HHT SYNDROME;;JUVENILE POLYPOSIS WITH HEREDITARY HEMORRHAGIC TELANGIECTASIA;;JPS/HHT;;TELANGIECTASIA, HEREDITARY HEMORRHAGIC, WITH JUVENILE POLYPOSIS CO…
BMP4	bone morphogenetic protein 4 [Source:HGNC Symbol;Acc:HGNC:1071]
MEF2C	myocyte enhancer factor 2C [Source:HGNC Symbol;Acc:HGNC:6996]
SPATA16	spermatogenesis associated 16 [Source:HGNC Symbol;Acc:HGNC:29935] SPERMATOGENIC FAILURE 6; SPGF6 [#102530] (MIM morbid record; description: SPERMATOGENIC FAILURE 6; SPGF6;;GLOBOZOOSPERMIA;;ROUND-HEADED SPERMATOZOA;;SPERMATOZOA, ROUND-HEADED;;ACROSOME MALFORMATION OF SPERMATOZOA,) is an external reference matched to Gene ENSG00000144962
KIF5C	kinesin family member 5C [Source:HGNC Symbol;Acc:HGNC:6325]
TUBB	tubulin beta class I [Source:HGNC Symbol;Acc:HGNC:20778]
TUBB	tubulin beta class I [Source:HGNC Symbol;Acc:HGNC:20778]
TUBB	tubulin beta class I [Source:HGNC Symbol;Acc:HGNC:20778]
TUBB	tubulin beta class I [Source:HGNC Symbol;Acc:HGNC:20778]
TUBB	tubulin beta class I [Source:HGNC Symbol;Acc:HGNC:20778]
TUBB	tubulin beta class I [Source:HGNC Symbol;Acc:HGNC:20778]
TUBB	tubulin beta class I [Source:HGNC Symbol;Acc:HGNC:20778]
STRA6	signaling receptor and transporter of retinol STRA6 [Source:HGNC Symbol;Acc:HGNC:30650]
Ccm2	cerebral cavernous malformation 2 [Source:MGI Symbol;Acc:MGI:2384924] Ccm2-201 (MGI transcript name record; description: cerebral cavernous malformation 2,) is an external reference matched to Transcript ENSMUST00000000388
Ccm2l	cerebral cavernous malformation 2-like [Source:MGI Symbol;Acc:MGI:2385159] Ccm2l-201 (MGI transcript name record; description: cerebral cavernous malformation 2-like,) is an external reference matched to Transcript ENSMUST00000109800
ccm2	CCM2 scaffold protein [Source:NCBI gene;Acc:436586]
ccm2l	CCM2 like scaffold protein [Source:ZFIN;Acc:ZDB-GENE-090313-248]
EPAS1	endothelial PAS domain protein 1
DKK1	dickkopf WNT signaling pathway inhibitor 1
BMP1	bone morphogenetic protein 1
LRP4	LDL receptor related protein 4
SALL1	spalt like transcription factor 1
NOTCH3	notch receptor 3
HRAS	HRas proto-oncogene, GTPase
MTHFR	methylenetetrahydrofolate reductase
VIM	vimentin
PAX3	paired box 3

## Sheet: Candidate_Hydrocephalus
Gene symbol	Gene full name, description
AC108740.1	hydrocephalus inducing homolog (mouse) (HYDIN) pseudogene
HYDIN	HYDIN axonemal central pair apparatus protein [Source:HGNC Symbol;Acc:HGNC:19368] HYDIN AXONEMAL CENTRAL PAIR APPARATUS PROTEIN; HYDIN [*610812] (MIM gene record; description: HYDIN AXONEMAL CENTRAL PAIR APPARATUS PROTEIN; HYDIN;;HYDROCEPHALUS-INDUCING, MOUSE, HOMOLOG OF;;HYDIN1,) is an external reference matched to Gene ENSG00000157423
HYDIN	HYDIN axonemal central pair apparatus protein [Source:HGNC Symbol;Acc:HGNC:19368] HYDIN AXONEMAL CENTRAL PAIR APPARATUS PROTEIN; HYDIN [*610812] (MIM gene record; description: HYDIN AXONEMAL CENTRAL PAIR APPARATUS PROTEIN; HYDIN;;HYDROCEPHALUS-INDUCING, MOUSE, HOMOLOG OF;;HYDIN1,) is an external reference matched to Gene ENSG00000283022
TRIM71	tripartite motif containing 71 [Source:HGNC Symbol;Acc:HGNC:32669] HYDROCEPHALUS, CONGENITAL COMMUNICATING, 1; HYDCC1 [#618667] (MIM morbid record; description: HYDROCEPHALUS, CONGENITAL COMMUNICATING, 1; HYDCC1,) is an external reference matched to Gene ENSG00000206557
L1CAM	L1 cell adhesion molecule [Source:HGNC Symbol;Acc:HGNC:6470] HYDROCEPHALUS DUE TO CONGENITAL STENOSIS OF AQUEDUCT OF SYLVIUS; HSAS [#307000] (MIM morbid record; description: HYDROCEPHALUS DUE TO CONGENITAL STENOSIS OF AQUEDUCT OF SYLVIUS; HSAS;;HSAS1;;HYDROCEPHALUS, X-LINKED; HYCX;;AQUEDUCTAL STENOSIS, X-LINKED; XLAS HYDROCEPHALUS, X-LINKED, WITH CONGENITAL IDIOPATHIC INTESTINAL PSEUDOOBSTRUCTION…
CCND2	cyclin D2 [Source:HGNC Symbol;Acc:HGNC:1583] MEGALENCEPHALY-POLYMICROGYRIA-POLYDACTYLY-HYDROCEPHALUS SYNDROME 3; MPPH3 [#615938] (MIM morbid record; description: MEGALENCEPHALY-POLYMICROGYRIA-POLYDACTYLY-HYDROCEPHALUS SYNDROME 3; MPPH3,) is an external reference matched to Gene ENSG00000118971
ZIC3	Zic family member 3 [Source:HGNC Symbol;Acc:HGNC:12874] VACTERL ASSOCIATION, X-LINKED, WITH OR WITHOUT HYDROCEPHALUS; VACTERLX [#314390] (MIM morbid record; description: VACTERL ASSOCIATION, X-LINKED, WITH OR WITHOUT HYDROCEPHALUS; VACTERLX;;VACTERL-H, X-LINKED,) is an external reference matched to Gene ENSG00000156925
FANCB	FA complementation group B [Source:HGNC Symbol;Acc:HGNC:3583] VACTERL ASSOCIATION, X-LINKED, WITH OR WITHOUT HYDROCEPHALUS; VACTERLX [#314390] (MIM morbid record; description: VACTERL ASSOCIATION, X-LINKED, WITH OR WITHOUT HYDROCEPHALUS; VACTERLX;;VACTERL-H, X-LINKED,) is an external reference matched to Gene ENSG00000181544
CCDC88C	coiled-coil domain containing 88C [Source:HGNC Symbol;Acc:HGNC:19967] HYDROCEPHALUS, CONGENITAL, 1; HYC1 [#236600] (MIM morbid record; description: HYDROCEPHALUS, CONGENITAL, 1; HYC1;;HYDROCEPHALY;;VENTRICULOMEGALY;;HYDROCEPHALUS, NONSYNDROMIC, AUTOSOMAL RECESSIVE 1, FORMERLY,) is an external reference matched to Gene ENSG00000015133
WDR81	WD repeat domain 81 [Source:HGNC Symbol;Acc:HGNC:26600] HYDROCEPHALUS, CONGENITAL, 3, WITH BRAIN ANOMALIES; HYC3 [#617967] (MIM morbid record; description: HYDROCEPHALUS, CONGENITAL, 3, WITH BRAIN ANOMALIES; HYC3;;HYDROCEPHALUS, NONSYNDROMIC, AUTOSOMAL RECESSIVE 3, FORMERLY,) is an external reference matched to Gene ENSG00000167716
CFAP43	cilia and flagella associated protein 43 [Source:HGNC Symbol;Acc:HGNC:26684] HYDROCEPHALUS, NORMAL-PRESSURE, 1; HYDNP1 [#236690] (MIM morbid record; description: HYDROCEPHALUS, NORMAL-PRESSURE, 1; HYDNP1,) is an external reference matched to Gene ENSG00000197748
Hydin	HYDIN, axonemal central pair apparatus protein [Source:MGI Symbol;Acc:MGI:2389007] Q80W93.119 (UniProtKB/Swiss-Prot record; description: Hydrocephalus-inducing protein,) is an external reference matched to Translation ENSMUSP00000046204
MPDZ	multiple PDZ domain crumbs cell polarity complex component [Source:HGNC Symbol;Acc:HGNC:7208] HYDROCEPHALUS, CONGENITAL, 2, WITH OR WITHOUT BRAIN OR EYE ANOMALIES; HYC2 [#615219] (MIM morbid record; description: HYDROCEPHALUS, CONGENITAL, 2, WITH OR WITHOUT BRAIN OR EYE ANOMALIES; HYC2;;HYDROCEPHALUS, NONSYNDROMIC, AUTOSOMAL RECESSIVE 2, FORMERLY,) is an external reference matched to Gene ENSG000…
WDR81	WD repeat domain 81 [Source:HGNC Symbol;Acc:HGNC:26600] HYDROCEPHALUS, CONGENITAL, 3, WITH BRAIN ANOMALIES; HYC3 [#617967] (MIM morbid record; description: HYDROCEPHALUS, CONGENITAL, 3, WITH BRAIN ANOMALIES; HYC3;;HYDROCEPHALUS, NONSYNDROMIC, AUTOSOMAL RECESSIVE 3, FORMERLY,) is an external reference matched to Gene ENSG00000276021
PIK3R2	phosphoinositide-3-kinase regulatory subunit 2 [Source:HGNC Symbol;Acc:HGNC:8980] MEGALENCEPHALY-POLYMICROGYRIA-POLYDACTYLY-HYDROCEPHALUS SYNDROME 1; MPPH1 [#603387] (MIM morbid record; description: MEGALENCEPHALY-POLYMICROGYRIA-POLYDACTYLY-HYDROCEPHALUS SYNDROME 1; MPPH1;;MEGALENCEPHALY, POLYMICROGYRIA, MEGA CORPUS CALLOSUM SYNDROME; MPPH;;MEG-PMG-MEGACC SYNDROME;;MEGALENCEPHALY, MEGA CORPUS CAL…
AKT3	AKT serine/threonine kinase 3 [Source:HGNC Symbol;Acc:HGNC:393] MEGALENCEPHALY-POLYMICROGYRIA-POLYDACTYLY-HYDROCEPHALUS SYNDROME 2; MPPH2 [#615937] (MIM morbid record; description: MEGALENCEPHALY-POLYMICROGYRIA-POLYDACTYLY-HYDROCEPHALUS SYNDROME 2; MPPH2,) is an external reference matched to Gene ENSG00000117020
AKT3	AKT serine/threonine kinase 3 [Source:HGNC Symbol;Acc:HGNC:393] MEGALENCEPHALY-POLYMICROGYRIA-POLYDACTYLY-HYDROCEPHALUS SYNDROME 2; MPPH2 [#615937] (MIM morbid record; description: MEGALENCEPHALY-POLYMICROGYRIA-POLYDACTYLY-HYDROCEPHALUS SYNDROME 2; MPPH2,) is an external reference matched to Gene ENSG00000275199
FKTN	fukutin [Source:HGNC Symbol;Acc:HGNC:3622] MUSCULAR DYSTROPHY-DYSTROGLYCANOPATHY (CONGENITAL WITH BRAIN AND EYE ANOMALIES), TYPE A, 1; MDDGA1 [#236670] (MIM morbid record; description: MUSCULAR DYSTROPHY-DYSTROGLYCANOPATHY (CONGENITAL WITH BRAIN AND EYE ANOMALIES), TYPE A, 1; MDDGA1;;WALKER-WARBURG SYNDROME OR MUSCLE-EYE-BRAIN DISEASE, POMT1-RELATED;;HYDROCEPHALUS, AGYRIA, AND RETINAL DYSPLASIA;;…
POMT2	protein O-mannosyltransferase 2 [Source:HGNC Symbol;Acc:HGNC:19743] MUSCULAR DYSTROPHY-DYSTROGLYCANOPATHY (CONGENITAL WITH BRAIN AND EYE ANOMALIES), TYPE A, 1; MDDGA1 [#236670] (MIM morbid record; description: MUSCULAR DYSTROPHY-DYSTROGLYCANOPATHY (CONGENITAL WITH BRAIN AND EYE ANOMALIES), TYPE A, 1; MDDGA1;;WALKER-WARBURG SYNDROME OR MUSCLE-EYE-BRAIN DISEASE, POMT1-RELATED;;HYDROCEPHALUS, AGYRIA…
LARGE1	LARGE xylosyl- and glucuronyltransferase 1 [Source:HGNC Symbol;Acc:HGNC:6511] MUSCULAR DYSTROPHY-DYSTROGLYCANOPATHY (CONGENITAL WITH BRAIN AND EYE ANOMALIES), TYPE A, 1; MDDGA1 [#236670] (MIM morbid record; description: MUSCULAR DYSTROPHY-DYSTROGLYCANOPATHY (CONGENITAL WITH BRAIN AND EYE ANOMALIES), TYPE A, 1; MDDGA1;;WALKER-WARBURG SYNDROME OR MUSCLE-EYE-BRAIN DISEASE, POMT1-RELATED;;HYDROCEPHAL…
FKRP	fukutin related protein [Source:HGNC Symbol;Acc:HGNC:17997] MUSCULAR DYSTROPHY-DYSTROGLYCANOPATHY (CONGENITAL WITH BRAIN AND EYE ANOMALIES), TYPE A, 1; MDDGA1 [#236670] (MIM morbid record; description: MUSCULAR DYSTROPHY-DYSTROGLYCANOPATHY (CONGENITAL WITH BRAIN AND EYE ANOMALIES), TYPE A, 1; MDDGA1;;WALKER-WARBURG SYNDROME OR MUSCLE-EYE-BRAIN DISEASE, POMT1-RELATED;;HYDROCEPHALUS, AGYRIA, AND RE…
POMT1	protein O-mannosyltransferase 1 [Source:HGNC Symbol;Acc:HGNC:9202] MUSCULAR DYSTROPHY-DYSTROGLYCANOPATHY (CONGENITAL WITH BRAIN AND EYE ANOMALIES), TYPE A, 1; MDDGA1 [#236670] (MIM morbid record; description: MUSCULAR DYSTROPHY-DYSTROGLYCANOPATHY (CONGENITAL WITH BRAIN AND EYE ANOMALIES), TYPE A, 1; MDDGA1;;WALKER-WARBURG SYNDROME OR MUSCLE-EYE-BRAIN DISEASE, POMT1-RELATED;;HYDROCEPHALUS, AGYRIA,…
P4HB	prolyl 4-hydroxylase subunit beta [Source:HGNC Symbol;Acc:HGNC:8548] COLE-CARPENTER SYNDROME 1; CLCRP1 [#112240] (MIM morbid record; description: COLE-CARPENTER SYNDROME 1; CLCRP1;;BONE FRAGILITY WITH CRANIOSYNOSTOSIS, OCULAR PROPTOSIS, HYDROCEPHALUS, AND DISTINCTIVE FACIAL FEATURES,) is an external reference matched to Gene ENSG00000185624
hydin	HYDIN axonemal central pair apparatus protein [Source:ZFIN;Acc:ZDB-GENE-050419-219] XP_017207419.1 (RefSeq peptide predicted record; description: hydrocephalus-inducing protein homolog isoform X1,) is an external reference matched to Translation ENSDARP00000119696
novel gene	hydrocephalus-inducing protein homolog [Source:NCBI gene;Acc:101417180] LOC101417180 (WikiGene record; description: hydrocephalus-inducing protein homolog,) is an external reference matched to Gene ENSDNOG00000045206
novel gene	hydrocephalus-inducing protein homolog [Source:NCBI gene;Acc:108264799] LOC108264799 (WikiGene record; description: hydrocephalus-inducing protein homolog,) is an external reference matched to Gene ENSIPUG00000005203
novel gene	hydrocephalus-inducing protein homolog [Source:NCBI gene (formerly Entrezgene);Acc:103274674] LOC103274674 (NCBI gene (formerly Entrezgene) record; description: hydrocephalus-inducing protein homolog,) is an external reference matched to Gene ENSTSYG00000035760
novel gene	hydrocephalus-inducing protein homolog [Source:NCBI gene;Acc:109678264] LOC109678264 (NCBI gene (formerly Entrezgene) record; description: hydrocephalus-inducing protein homolog,) is an external reference matched to Gene ENSCCNG00000012530
novel gene	hydrocephalus-inducing protein-like [Source:NCBI gene;Acc:103183153] LOC103183153 (NCBI gene (formerly Entrezgene) record; description: hydrocephalus-inducing protein-like,) is an external reference matched to Gene ENSCMIG00000006740
novel gene	hydrocephalus-inducing protein-like [Source:NCBI gene;Acc:103177747] LOC103177747 (NCBI gene (formerly Entrezgene) record; description: hydrocephalus-inducing protein-like,) is an external reference matched to Gene ENSCMIG00000018011
novel gene	hydrocephalus-inducing protein-like [Source:NCBI gene;Acc:111943647] LOC111943647 (NCBI gene (formerly Entrezgene) record; description: hydrocephalus-inducing protein-like,) is an external reference matched to Gene ENSCCEG00000004639
novel gene	hydrocephalus-inducing protein homolog [Source:NCBI gene;Acc:111942295] LOC111942295 (NCBI gene (formerly Entrezgene) record; description: hydrocephalus-inducing protein homolog,) is an external reference matched to Gene ENSCCEG00000018454
novel gene	hydrocephalus-inducing protein homolog [Source:NCBI gene;Acc:113573594] LOC113573594 (NCBI gene (formerly Entrezgene) record; description: hydrocephalus-inducing protein homolog,) is an external reference matched to Gene ENSEEEG00000022128
novel gene	hydrocephalus-inducing protein homolog [Source:NCBI gene;Acc:108264797] LOC108264797 (WikiGene record; description: hydrocephalus-inducing protein homolog,) is an external reference matched to Gene ENSIPUG00000005145
novel gene	hydrocephalus-inducing protein homolog [Source:NCBI gene;Acc:102269923] LOC102269923 (NCBI gene (formerly Entrezgene) record; description: hydrocephalus-inducing protein homolog,) is an external reference matched to Gene ENSBMUG00000006335
novel gene	hydrocephalus-inducing protein homolog [Source:NCBI gene (formerly Entrezgene);Acc:112442305] LOC112442305 (WikiGene record; description: hydrocephalus-inducing protein homolog,) is an external reference matched to Gene ENSBTAG00000051512
novel gene	hydrocephalus-inducing protein homolog [Source:NCBI gene;Acc:102445832] LOC102445832 (WikiGene record; description: hydrocephalus-inducing protein homolog,) is an external reference matched to Gene ENSPSIG00000012433
novel gene	hydrocephalus-inducing protein-like [Source:NCBI gene;Acc:113073593] LOC113073593 (NCBI gene (formerly Entrezgene) record; description: hydrocephalus-inducing protein-like,) is an external reference matched to Gene ENSCARG00000044548
HYDIN	HYDIN axonemal central pair apparatus protein [Source:NCBI gene (formerly Entrezgene);Acc:105576716] XP_011896277.1 (RefSeq peptide predicted record; description: PREDICTED: hydrocephalus-inducing protein homolog isoform X11,) is an external reference matched to Translation ENSCATP00000030005
novel gene	hydrocephalus-inducing protein-like [Source:NCBI gene;Acc:103172870] LOC103172870 (NCBI gene (formerly Entrezgene) record; description: hydrocephalus-inducing protein-like,) is an external reference matched to Gene ENSCMIG00000004092
novel gene	hydrocephalus-inducing protein-like [Source:NCBI gene;Acc:114464548] LOC114464548 (NCBI gene (formerly Entrezgene) record; description: hydrocephalus-inducing protein-like,) is an external reference matched to Gene ENSGWIG00000014053
HYDIN	HYDIN axonemal central pair apparatus protein [Source:NCBI gene (formerly Entrezgene);Acc:105875420] XP_012627883.1 (RefSeq peptide predicted record; description: hydrocephalus-inducing protein homolog isoform X5,) is an external reference matched to Translation ENSMICP00000040262
HYDIN	HYDIN axonemal central pair apparatus protein [Source:NCBI gene;Acc:109270655] XP_019310890.1 (RefSeq peptide predicted record; description: PREDICTED: hydrocephalus-inducing protein homolog isoform X7,) is an external reference matched to Translation ENSPPRP00000025738
HYDIN	HYDIN axonemal central pair apparatus protein [Source:NCBI gene (formerly Entrezgene);Acc:105491299] XP_011755861.1 (RefSeq peptide predicted record; description: hydrocephalus-inducing protein homolog isoform X6,) is an external reference matched to Translation ENSMNEP00000010750
novel gene	HYDIN axonemal central pair apparatus protein [Source:NCBI gene;Acc:110404399] XP_021264315.1 (RefSeq peptide predicted record; description: hydrocephalus-inducing protein homolog isoform X4,) is an external reference matched to Translation ENSNMEP00000018703
novel gene	hydrocephalus-inducing protein homolog [Source:NCBI gene;Acc:108263932] LOC108263932 (WikiGene record; description: hydrocephalus-inducing protein homolog,) is an external reference matched to Gene ENSIPUG00000005029
novel gene	hydrocephalus-inducing protein homolog [Source:NCBI gene (formerly Entrezgene);Acc:103265684] LOC103265684 (WikiGene record; description: hydrocephalus-inducing protein homolog,) is an external reference matched to Gene ENSTSYG00000009869
novel gene	HYDIN axonemal central pair apparatus protein [Source:NCBI gene (formerly Entrezgene);Acc:104876433] XP_010642747.1 (RefSeq peptide predicted record; description: PREDICTED: hydrocephalus-inducing protein homolog isoform X4,) is an external reference matched to Translation ENSFDAP00000000599
novel gene	HYDIN axonemal central pair apparatus protein [Source:NCBI gene;Acc:115502996] XP_030154777.1 (RefSeq peptide predicted record; description: hydrocephalus-inducing protein homolog isoform X1,) is an external reference matched to Translation ENSLCNP00005023419
HYDIN	HYDIN axonemal central pair apparatus protein [Source:VGNC Symbol;Acc:VGNC:53416] XP_022274938.1 (RefSeq peptide predicted record; description: hydrocephalus-inducing protein homolog isoform X5,) is an external reference matched to Translation ENSCAFP00000029911
HYDIN	HYDIN axonemal central pair apparatus protein [Source:NCBI gene (formerly Entrezgene);Acc:101093658] XP_023101917.1 (RefSeq peptide predicted record; description: hydrocephalus-inducing protein homolog isoform X6,) is an external reference matched to Translation ENSFCAP00000048648
hydin	HYDIN axonemal central pair apparatus protein [Source:NCBI gene (formerly Entrezgene);Acc:113132453] XP_026166306.1 (RefSeq peptide predicted record; description: hydrocephalus-inducing protein homolog isoform X5,) is an external reference matched to Translation ENSMAMP00000041608
hydin	hydrocephalus-inducing protein homolog [Source:NCBI gene;Acc:114657537] LOC114657537 (NCBI gene (formerly Entrezgene) record; description: hydrocephalus-inducing protein homolog,) is an external reference matched to Gene ENSECRG00000007453
hydin	hydrocephalus-inducing protein-like [Source:NCBI gene;Acc:114657538] LOC114657538 (NCBI gene (formerly Entrezgene) record; description: hydrocephalus-inducing protein-like,) is an external reference matched to Gene ENSECRG00000007560
hydin	hydrocephalus-inducing protein-like [Source:NCBI gene;Acc:108264078] LOC108264078 (WikiGene record; description: hydrocephalus-inducing protein-like,) is an external reference matched to Gene ENSIPUG00000002996
novel gene	HYDIN axonemal central pair apparatus protein [Source:NCBI gene;Acc:100683062] XP_022274932.1 (RefSeq peptide predicted record; description: hydrocephalus-inducing protein homolog isoform X1,) is an external reference matched to Translation ENSCAFP00040027720
novel gene	HYDIN axonemal central pair apparatus protein [Source:NCBI gene;Acc:107319192] XP_015729352.1 (RefSeq peptide predicted record; description: PREDICTED: hydrocephalus-inducing protein homolog isoform X2,) is an external reference matched to Translation ENSCJPP00005008406
Jhy	juvenile hydrocephalus [Source:MGI Symbol;Acc:MGI:1918239] Jhy-001 (MGI transcript name record; description: juvenile hydrocephalus,) is an external reference matched to Transcript MGP_LPJ_T0091657
Jhy	juvenile hydrocephalus [Source:MGI Symbol;Acc:MGI:1918239] Jhy-001 (MGI transcript name record; description: juvenile hydrocephalus,) is an external reference matched to Transcript MGP_FVBNJ_T0091479
Jhy	juvenile hydrocephalus [Source:MGI Symbol;Acc:MGI:1918239] Jhy-001 (MGI transcript name record; description: juvenile hydrocephalus,) is an external reference matched to Transcript MGP_WSBEiJ_T0090532
Jhy	juvenile hydrocephalus [Source:MGI Symbol;Acc:MGI:1918239] Jhy-001 (MGI transcript name record; description: juvenile hydrocephalus,) is an external reference matched to Transcript MGP_BALBcJ_T0091927
Jhy	juvenile hydrocephalus [Source:MGI Symbol;Acc:MGI:1918239] Jhy-001 (MGI transcript name record; description: juvenile hydrocephalus,) is an external reference matched to Transcript MGP_AKRJ_T0091947
Jhy	juvenile hydrocephalus [Source:MGI Symbol;Acc:MGI:1918239] Jhy-001 (MGI transcript name record; description: juvenile hydrocephalus,) is an external reference matched to Transcript MGP_CASTEiJ_T0092101
Jhy	juvenile hydrocephalus [Source:MGI Symbol;Acc:MGI:1918239] Jhy-001 (MGI transcript name record; description: juvenile hydrocephalus,) is an external reference matched to Transcript MGP_AJ_T0092001
Jhy	juvenile hydrocephalus [Source:MGI Symbol;Acc:MGI:1918239] Jhy-001 (MGI transcript name record; description: juvenile hydrocephalus,) is an external reference matched to Transcript MGP_129S1SvImJ_T0091931
Jhy	juvenile hydrocephalus [Source:MGI Symbol;Acc:MGI:1918239] Jhy-001 (MGI transcript name record; description: juvenile hydrocephalus,) is an external reference matched to Transcript MGP_C57BL6NJ_T0092460
Jhy	juvenile hydrocephalus [Source:MGI Symbol;Acc:MGI:1918239] Jhy-001 (MGI transcript name record; description: juvenile hydrocephalus,) is an external reference matched to Transcript MGP_CBAJ_T0091436
Jhy	juvenile hydrocephalus [Source:MGI Symbol;Acc:MGI:1918239] Jhy-001 (MGI transcript name record; description: juvenile hydrocephalus,) is an external reference matched to Transcript MGP_DBA2J_T0091644
Jhy	juvenile hydrocephalus [Source:MGI Symbol;Acc:MGI:1918239] Jhy-001 (MGI transcript name record; description: juvenile hydrocephalus,) is an external reference matched to Transcript MGP_C3HHeJ_T0091502
HYDIN	HYDIN axonemal central pair apparatus protein [Source:NCBI gene (formerly Entrezgene);Acc:102121751] XP_015298652.1 (RefSeq peptide predicted record; description: PREDICTED: hydrocephalus-inducing protein homolog isoform X3,) is an external reference matched to Translation ENSMFAP00000039228
novel gene	HYDIN axonemal central pair apparatus protein [Source:NCBI gene (formerly Entrezgene);Acc:106962229] XP_014911997.1 (RefSeq peptide predicted record; description: PREDICTED: hydrocephalus-inducing protein homolog, partial,) is an external reference matched to Translation ENSPLAP00000015098
novel gene	HYDIN axonemal central pair apparatus protein [Source:NCBI gene;Acc:106930929] XP_014864279.1 (RefSeq peptide predicted record; description: PREDICTED: hydrocephalus-inducing protein homolog, partial,) is an external reference matched to Translation ENSPMEP00000024151
HYDIN	HYDIN axonemal central pair apparatus protein [Source:NCBI gene (formerly Entrezgene);Acc:103233167] XP_007991900.1 (RefSeq peptide predicted record; description: PREDICTED: hydrocephalus-inducing protein homolog isoform X2,) is an external reference matched to Translation ENSCSAP00000000635
HYDIN	HYDIN axonemal central pair apparatus protein [Source:NCBI gene (formerly Entrezgene);Acc:101004679] XP_021787842.2 (RefSeq peptide predicted record; description: hydrocephalus-inducing protein homolog,) is an external reference matched to Translation ENSPANP00000016011
hydin	HYDIN axonemal central pair apparatus protein [Source:NCBI gene;Acc:106573752] XP_014004564.1 (RefSeq peptide predicted record; description: PREDICTED: hydrocephalus-inducing protein homolog isoform X3,) is an external reference matched to Translation ENSSSAP00000074342
hydin	HYDIN axonemal central pair apparatus protein [Source:NCBI gene;Acc:102682674] XP_015224105.1 (RefSeq peptide predicted record; description: PREDICTED: hydrocephalus-inducing protein homolog isoform X3,) is an external reference matched to Translation ENSLOCP00000007925
novel gene	HYDIN axonemal central pair apparatus protein [Source:NCBI gene;Acc:109310446] XP_019391125.1 (RefSeq peptide predicted record; description: PREDICTED: hydrocephalus-inducing protein homolog isoform X2,) is an external reference matched to Translation ENSCPRP00005002567
Hydin	HYDIN axonemal central pair apparatus protein [Source:NCBI gene;Acc:101613722] XP_004659622.1 (RefSeq peptide predicted record; description: PREDICTED: hydrocephalus-inducing protein homolog isoform X2,) is an external reference matched to Translation ENSJJAP00000024631
HYDIN	HYDIN axonemal central pair apparatus protein [Source:VGNC Symbol;Acc:VGNC:99515] XP_028697424.1 (RefSeq peptide predicted record; description: hydrocephalus-inducing protein homolog isoform X2,) is an external reference matched to Translation ENSMMUP00000007655
HYDIN	HYDIN axonemal central pair apparatus protein [Source:VGNC Symbol;Acc:VGNC:57814] XP_016785610.2 (RefSeq peptide predicted record; description: hydrocephalus-inducing protein homolog isoform X4,) is an external reference matched to Translation ENSPTRP00000014210
hydin	HYDIN axonemal central pair apparatus protein [Source:NCBI gene;Acc:103466222] XP_008409888.1 (RefSeq peptide predicted record; description: PREDICTED: hydrocephalus-inducing protein homolog isoform X2,) is an external reference matched to Translation ENSPREP00000001099
novel gene	HYDIN, axonemal central pair apparatus protein [Source:NCBI gene (formerly Entrezgene);Acc:100145658] XP_002931732.3 (RefSeq peptide predicted record; description: hydrocephalus-inducing protein homolog isoform X2,) is an external reference matched to Translation ENSXETP00000034630
HYDIN	HYDIN, axonemal central pair apparatus protein [Source:NCBI gene;Acc:427538] XP_025009976.1 (RefSeq peptide predicted record; description: hydrocephalus-inducing protein homolog isoform X1,) is an external reference matched to Translation ENSGALP00000003781
hydin	HYDIN axonemal central pair apparatus protein [Source:NCBI gene;Acc:105919388] XP_021167494.1 (RefSeq peptide predicted record; description: hydrocephalus-inducing protein homolog,) is an external reference matched to Translation ENSFHEP00000010550
HYDIN	HYDIN axonemal central pair apparatus protein [Source:HGNC Symbol;Acc:HGNC:19368] A0A2Y9SVU2 (UniProtKB/TrEMBL record; description: hydrocephalus-inducing protein homolog,) is an external reference matched to Translation ENSPCTP00005013711
HYDIN	HYDIN axonemal central pair apparatus protein [Source:NCBI gene (formerly Entrezgene);Acc:100479593] XP_034493916.1 (RefSeq peptide predicted record; description: hydrocephalus-inducing protein homolog,) is an external reference matched to Translation ENSAMEP00000002436
HYDIN	HYDIN axonemal central pair apparatus protein [Source:NCBI gene (formerly Entrezgene);Acc:105706742] XP_021528255.1 (RefSeq peptide predicted record; description: hydrocephalus-inducing protein homolog,) is an external reference matched to Translation ENSANAP00000002496
HYDIN	HYDIN axonemal central pair apparatus protein [Source:NCBI gene;Acc:105104275] XP_010996250.1 (RefSeq peptide predicted record; description: PREDICTED: LOW QUALITY PROTEIN: hydrocephalus-inducing protein homolog,) is an external reference matched to Translation ENSCDRP00005013261
HYDIN	HYDIN axonemal central pair apparatus protein [Source:NCBI gene (formerly Entrezgene);Acc:100396866] XP_035138060.1 (RefSeq peptide predicted record; description: hydrocephalus-inducing protein homolog isoform X2,) is an external reference matched to Translation ENSCJAP00000027530
novel gene	HYDIN axonemal central pair apparatus protein [Source:NCBI gene;Acc:106899090] XP_014816243.1 (RefSeq peptide predicted record; description: PREDICTED: hydrocephalus-inducing protein homolog,) is an external reference matched to Translation ENSCPUP00000015568
novel gene	HYDIN axonemal central pair apparatus protein [Source:NCBI gene;Acc:105526178] XP_011817496.1 (RefSeq peptide predicted record; description: PREDICTED: hydrocephalus-inducing protein homolog,) is an external reference matched to Translation ENSCANP00000022353
novel gene	HYDIN axonemal central pair apparatus protein [Source:NCBI gene;Acc:112987472] XP_025963184.1 (RefSeq peptide predicted record; description: hydrocephalus-inducing protein homolog,) is an external reference matched to Translation ENSDNVP00000011839
hydin	HYDIN axonemal central pair apparatus protein [Source:NCBI gene (formerly Entrezgene);Acc:108246893] XP_024865969.1 (RefSeq peptide predicted record; description: hydrocephalus-inducing protein homolog,) is an external reference matched to Translation ENSKMAP00000009292
Hydin	HYDIN axonemal central pair apparatus protein [Source:NCBI gene;Acc:101994343] XP_005345735.1 (RefSeq peptide predicted record; description: hydrocephalus-inducing protein homolog isoform X1,) is an external reference matched to Translation ENSMOCP00000012876
HYDIN	HYDIN axonemal central pair apparatus protein [Source:NCBI gene;Acc:101693557] XP_004754136.2 (RefSeq peptide predicted record; description: PREDICTED: hydrocephalus-inducing protein homolog,) is an external reference matched to Translation ENSMPUP00000010248
Hydin	HYDIN axonemal central pair apparatus protein [Source:NCBI gene;Acc:103735648] XP_008833211.1 (RefSeq peptide predicted record; description: hydrocephalus-inducing protein homolog,) is an external reference matched to Translation ENSNGAP00000001513
HYDIN	HYDIN axonemal central pair apparatus protein [Source:NCBI gene (formerly Entrezgene);Acc:114883812] XP_029057709.1 (RefSeq peptide predicted record; description: LOW QUALITY PROTEIN: hydrocephalus-inducing protein homolog,) is an external reference matched to Translation ENSMMNP00015003568
novel gene	HYDIN axonemal central pair apparatus protein [Source:NCBI gene (formerly Entrezgene);Acc:110546011] XP_021488188.1 (RefSeq peptide predicted record; description: hydrocephalus-inducing protein homolog,) is an external reference matched to Translation ENSMUGP00000021810
novel gene	HYDIN axonemal central pair apparatus protein [Source:NCBI gene;Acc:111541437] XP_023066142.1 (RefSeq peptide predicted record; description: hydrocephalus-inducing protein homolog,) is an external reference matched to Translation ENSPTEP00000004756
HYDIN	HYDIN axonemal central pair apparatus protein [Source:HGNC Symbol;Acc:HGNC:19368] XP_010349004.1 (RefSeq peptide predicted record; description: PREDICTED: hydrocephalus-inducing protein homolog,) is an external reference matched to Translation ENSSBOP00000006580
HYDIN	HYDIN axonemal central pair apparatus protein [Source:NCBI gene;Acc:104677812] XP_030780772.1 (RefSeq peptide predicted record; description: LOW QUALITY PROTEIN: hydrocephalus-inducing protein homolog,) is an external reference matched to Translation ENSRROP00000031836
HYDIN	HYDIN axonemal central pair apparatus protein [Source:NCBI gene (formerly Entrezgene);Acc:108527450] XP_017724243.1 (RefSeq peptide predicted record; description: PREDICTED: hydrocephalus-inducing protein homolog,) is an external reference matched to Translation ENSRBIP00000008966
HYDIN	HYDIN axonemal central pair apparatus protein [Source:NCBI gene (formerly Entrezgene);Acc:105807968] XP_012496961.1 (RefSeq peptide predicted record; description: PREDICTED: hydrocephalus-inducing protein homolog,) is an external reference matched to Translation ENSPCOP00000025883
novel gene	HYDIN axonemal central pair apparatus protein [Source:NCBI gene;Acc:110081287] XP_020653525.1 (RefSeq peptide predicted record; description: hydrocephalus-inducing protein homolog,) is an external reference matched to Translation ENSPVIP00000024482
HYDIN	HYDIN axonemal central pair apparatus protein [Source:NCBI gene;Acc:112929534] XP_025867468.1 (RefSeq peptide predicted record; description: hydrocephalus-inducing protein homolog,) is an external reference matched to Translation ENSVVUP00000024407
novel gene	HYDIN axonemal central pair apparatus protein [Source:NCBI gene;Acc:112614116] XP_025226106.1 (RefSeq peptide predicted record; description: hydrocephalus-inducing protein homolog,) is an external reference matched to Translation ENSTGEP00000014699
hydin	HYDIN axonemal central pair apparatus protein [Source:NCBI gene;Acc:111225159] XP_022605572.1 (RefSeq peptide predicted record; description: hydrocephalus-inducing protein homolog,) is an external reference matched to Translation ENSSDUP00000028604
hydin	HYDIN axonemal central pair apparatus protein [Source:NCBI gene;Acc:111655734] XP_023263001.1 (RefSeq peptide predicted record; description: hydrocephalus-inducing protein homolog,) is an external reference matched to Translation ENSSLDP00000017073
novel gene	HYDIN axonemal central pair apparatus protein [Source:NCBI gene;Acc:100513208] XP_020949473.1 (RefSeq peptide predicted record; description: LOW QUALITY PROTEIN: hydrocephalus-inducing protein homolog,) is an external reference matched to Translation ENSSSCP00070003897
HYDIN	HYDIN axonemal central pair apparatus protein [Source:NCBI gene (formerly Entrezgene);Acc:100583141] XP_030685430.1 (RefSeq peptide predicted record; description: hydrocephalus-inducing protein homolog isoform X1,) is an external reference matched to Translation ENSNLEP00000019665
Hydin	HYDIN, axonemal central pair apparatus protein [Source:MGI Symbol;Acc:MGI:2389007] Q80W93 (UniProtKB/Swiss-Prot record; description: Hydrocephalus-inducing protein,), with synonyms of Q8BRL9, Q8CDF4, Q3UQ06, Q68ED1, is an external reference matched to Translation MGP_LPJ_P0090198
Hydin	HYDIN, axonemal central pair apparatus protein [Source:MGI Symbol;Acc:MGI:2389007] Q80W93 (UniProtKB/Swiss-Prot record; description: Hydrocephalus-inducing protein,), with synonyms of Q8BRL9, Q8CDF4, Q3UQ06, Q68ED1, is an external reference matched to Translation MGP_FVBNJ_P0090002
Hydin	HYDIN, axonemal central pair apparatus protein [Source:MGI Symbol;Acc:MGI:2389007] Q80W93 (UniProtKB/Swiss-Prot record; description: Hydrocephalus-inducing protein,), with synonyms of Q8BRL9, Q8CDF4, Q3UQ06, Q68ED1, is an external reference matched to Translation MGP_AKRJ_P0090460
Hydin	HYDIN, axonemal central pair apparatus protein [Source:MGI Symbol;Acc:MGI:2389007] Q80W93 (UniProtKB/Swiss-Prot record; description: Hydrocephalus-inducing protein,), with synonyms of Q8BRL9, Q8CDF4, Q3UQ06, Q68ED1, is an external reference matched to Translation MGP_WSBEiJ_P0089066
Hydin	HYDIN, axonemal central pair apparatus protein [Source:MGI Symbol;Acc:MGI:2389007] Q80W93 (UniProtKB/Swiss-Prot record; description: Hydrocephalus-inducing protein,), with synonyms of Q8BRL9, Q8CDF4, Q3UQ06, Q68ED1, is an external reference matched to Translation MGP_PWKPhJ_P0090010
Hydin	HYDIN, axonemal central pair apparatus protein [Source:MGI Symbol;Acc:MGI:2389007] Q80W93 (UniProtKB/Swiss-Prot record; description: Hydrocephalus-inducing protein,), with synonyms of Q8BRL9, Q8CDF4, Q3UQ06, Q68ED1, is an external reference matched to Translation MGP_NZOHlLtJ_P0091288
Hydin	HYDIN, axonemal central pair apparatus protein [Source:MGI Symbol;Acc:MGI:2389007] Q80W93 (UniProtKB/Swiss-Prot record; description: Hydrocephalus-inducing protein,), with synonyms of Q8BRL9, Q8CDF4, Q3UQ06, Q68ED1, is an external reference matched to Translation MGP_BALBcJ_P0090449
Hydin	HYDIN, axonemal central pair apparatus protein [Source:MGI Symbol;Acc:MGI:2389007] Q80W93 (UniProtKB/Swiss-Prot record; description: Hydrocephalus-inducing protein,), with synonyms of Q8BRL9, Q8CDF4, Q3UQ06, Q68ED1, is an external reference matched to Translation MGP_CASTEiJ_P0090575
Hydin	HYDIN, axonemal central pair apparatus protein [Source:MGI Symbol;Acc:MGI:2389007] Q80W93 (UniProtKB/Swiss-Prot record; description: Hydrocephalus-inducing protein,), with synonyms of Q8BRL9, Q8CDF4, Q3UQ06, Q68ED1, is an external reference matched to Translation MGP_CBAJ_P0089957
Hydin	HYDIN, axonemal central pair apparatus protein [Source:MGI Symbol;Acc:MGI:2389007] Q80W93 (UniProtKB/Swiss-Prot record; description: Hydrocephalus-inducing protein,), with synonyms of Q8BRL9, Q8CDF4, Q3UQ06, Q68ED1, is an external reference matched to Translation MGP_DBA2J_P0090166
Hydin	HYDIN, axonemal central pair apparatus protein [Source:MGI Symbol;Acc:MGI:2389007] Q80W93 (UniProtKB/Swiss-Prot record; description: Hydrocephalus-inducing protein,), with synonyms of Q8BRL9, Q8CDF4, Q3UQ06, Q68ED1, is an external reference matched to Translation MGP_C3HHeJ_P0090025
Hydin	HYDIN, axonemal central pair apparatus protein [Source:MGI Symbol;Acc:MGI:2389007] Q80W93 (UniProtKB/Swiss-Prot record; description: Hydrocephalus-inducing protein,), with synonyms of Q8BRL9, Q8CDF4, Q3UQ06, Q68ED1, is an external reference matched to Translation MGP_NODShiLtJ_P0090030
Hydin	HYDIN, axonemal central pair apparatus protein [Source:MGI Symbol;Acc:MGI:2389007] Q80W93 (UniProtKB/Swiss-Prot record; description: Hydrocephalus-inducing protein,), with synonyms of Q8BRL9, Q8CDF4, Q3UQ06, Q68ED1, is an external reference matched to Translation MGP_AJ_P0090523
Hydin	HYDIN, axonemal central pair apparatus protein [Source:MGI Symbol;Acc:MGI:2389007] Q80W93 (UniProtKB/Swiss-Prot record; description: Hydrocephalus-inducing protein,), with synonyms of Q8BRL9, Q8CDF4, Q3UQ06, Q68ED1, is an external reference matched to Translation MGP_129S1SvImJ_P0090446
Hydin	HYDIN, axonemal central pair apparatus protein [Source:MGI Symbol;Acc:MGI:2389007] Q80W93 (UniProtKB/Swiss-Prot record; description: Hydrocephalus-inducing protein,), with synonyms of Q8BRL9, Q8CDF4, Q3UQ06, Q68ED1, is an external reference matched to Translation MGP_C57BL6NJ_P0090973
Hydin	HYDIN, axonemal central pair apparatus protein
hy2	hydrocephalus 2
hy1	hydrocephalus 1
oh	obstructive hydrocephalus
DEL8Q12Q21	Bor-Duane hydrocephalus contiguous gene syndrome
Foxc1	forkhead box C1
Hydin	Hydin, axonemal central pair apparatus protein
LOC120747864	hydrocephalus-inducing protein-like
HYDIN	HYDIN axonemal central pair apparatus protein
HYDIN	HYDIN axonemal central pair apparatus protein
HYDIN	HYDIN axonemal central pair apparatus protein
LOC108264799	hydrocephalus-inducing protein homolog
LOC116793165	hydrocephalus-inducing protein homolog
LOC114001265	hydrocephalus-inducing protein-like
LOC112576655	hydrocephalus-inducing protein-like
LOC105331817	hydrocephalus-inducing protein
LOC108264797	hydrocephalus-inducing protein homolog
LOC119696489	hydrocephalus-inducing protein-like
LOC117001328	hydrocephalus-inducing protein homolog
LOC117001315	hydrocephalus-inducing protein homolog
LOC117001313	hydrocephalus-inducing protein homolog
LOC115490885	hydrocephalus-inducing protein
LOC109952930	hydrocephalus-inducing protein-like
LOC101065100	hydrocephalus-inducing protein-like
LOC100678577	hydrocephalus-inducing protein homolog
Jhy	junctional cadherin complex regulator
JHY	junctional cadherin complex regulator
Hydin	HYDIN axonemal central pair apparatus protein
Hydin	HYDIN axonemal central pair apparatus protein
LOC106682535	hydrocephalus-inducing protein
LOC119209259	hydrocephalus-inducing protein-like
LOC117601046	hydrocephalus-inducing protein homolog
LOC117001320	hydrocephalus-inducing protein homolog
LOC117001317	hydrocephalus-inducing protein homolog
LOC116781474	hydrocephalus-inducing protein homolog
LOC100218634	hydrocephalus-inducing protein homolog
HYDIN2	HYDIN axonemal central pair apparatus protein 2 (pseudogene)
LOC120757935	hydrocephalus-inducing protein homolog
LOC120757933	hydrocephalus-inducing protein-like
hydin	HYDIN, axonemal central pair apparatus protein
HYDIN	HYDIN axonemal central pair apparatus protein
LOC113493302	hydrocephalus-inducing protein-like
LOC119894255	hydrocephalus-inducing protein homolog
LOC118695648	hydrocephalus-inducing protein-like
LOC118401254	hydrocephalus-inducing protein homolog
LOC117116748	hydrocephalus-inducing protein homolog
LOC117001319	hydrocephalus-inducing protein homolog
LOC117001312	hydrocephalus-inducing protein-like
LOC116781477	hydrocephalus-inducing protein homolog
LOC115484067	hydrocephalus-inducing protein homolog
LOC113995492	hydrocephalus-inducing protein-like
LOC113983738	hydrocephalus-inducing protein-like
LOC113132457	hydrocephalus-inducing protein homolog
LOC108311670	hydrocephalus-inducing protein homolog
LOC106936070	hydrocephalus-inducing protein-like
LOC106664532	hydrocephalus-inducing protein-like
LOC102778690	hydrocephalus-inducing protein-like
LOC102681668	hydrocephalus-inducing protein homolog
LOC102081138	hydrocephalus-inducing protein
LOC100633719	HYDIN, axonemal central pair apparatus protein
LOC120757641	hydrocephalus-inducing protein-like
HYDIN	hydrocephalus 3-like protein
HYDIN	HYDIN axonemal central pair apparatus protein
TTHERM_00551040	hydrocephalus-inducing protein
HYDIN	HYDIN, axonemal central pair apparatus protein
BOVATA_032280	hydrocephalus-inducing like protein, putative
EGR_04998	Hydrocephalus-inducing protein
MNEG_2452	putative Hydrocephalus-inducing protein like protein
MNEG_16689	Hydrocephalus-inducing protein
MNEG_10496	Hydrocephalus-inducing protein
HYDIN	HYDIN axonemal central pair apparatus protein
AMSG_07214	hydrocephalus inducing isoform b
ENH_00045190	Hydrocephalus-inducing protein like protein, related
BN7_6693	Hydrocephalus-inducing protein
BN7_5354	Hydrocephalus-inducing protein
PITG_21017	hydrocephalus-inducing protein, putative
LOC111059348	hydrocephalus-inducing protein
LOC111334789	hydrocephalus-inducing protein-like
LOC108263948	hydrocephalus-inducing protein-like
LOC105276551	hydrocephalus-inducing protein homolog
LOC105840430	hydrocephalus-inducing protein
LOC580280	hydrocephalus-inducing protein homolog
LOC120324399	hydrocephalus-inducing protein-like
LOC119705603	hydrocephalus-inducing protein-like
LOC119192115	hydrocephalus-inducing protein-like
LOC119142070	hydrocephalus-inducing protein homolog
LOC118524075	hydrocephalus-inducing protein homolog
LOC118452748	hydrocephalus-inducing protein homolog
LOC116781478	hydrocephalus-inducing protein homolog
LOC115801166	hydrocephalus-inducing protein homolog
LOC115496814	hydrocephalus-inducing protein
LOC114516613	hydrocephalus-inducing protein-like
LOC114014588	hydrocephalus-inducing protein homolog
LOC114011116	hydrocephalus-inducing protein homolog
LOC114000433	hydrocephalus-inducing protein-like
LOC113999367	hydrocephalus-inducing protein homolog
LOC113999122	hydrocephalus-inducing protein homolog
LOC113997354	hydrocephalus-inducing protein-like
LOC113962005	hydrocephalus-inducing protein homolog
LOC113942333	hydrocephalus-inducing protein homolog
LOC113941076	hydrocephalus-inducing protein-like
LOC112058646	hydrocephalus-inducing protein-like
LOC111943047	hydrocephalus-inducing protein homolog
LOC111851835	hydrocephalus-inducing protein-like
LOC111051311	hydrocephalus-inducing protein-like
LOC110973724	hydrocephalus-inducing protein homolog
LOC110132620	hydrocephalus-inducing protein homolog
LOC110060210	hydrocephalus-inducing protein homolog
LOC108963981	hydrocephalus-inducing protein-like
LOC108918964	hydrocephalus-inducing protein homolog
LOC108773889	hydrocephalus-inducing protein-like
LOC108753904	hydrocephalus-inducing protein-like
LOC108725070	hydrocephalus-inducing protein-like
LOC108687215	hydrocephalus-inducing protein
LOC108644029	hydrocephalus-inducing protein-like
LOC108643861	hydrocephalus-inducing protein-like
LOC108643783	hydrocephalus-inducing protein-like
LOC108643531	hydrocephalus-inducing protein-like
LOC108643228	hydrocephalus-inducing protein homolog
LOC108643112	hydrocephalus-inducing protein-like
LOC108643038	hydrocephalus-inducing protein-like
LOC108641262	hydrocephalus-inducing protein-like
LOC108638975	hydrocephalus-inducing protein-like
LOC108551960	hydrocephalus-inducing protein homolog
LOC106904214	hydrocephalus-inducing protein-like
LOC106629699	hydrocephalus-inducing protein homolog
LOC106072463	hydrocephalus-inducing protein-like
LOC106033173	hydrocephalus-inducing protein homolog
LOC105736852	hydrocephalus-inducing protein homolog
LOC105182009	hydrocephalus-inducing protein
LOC105153077	hydrocephalus-inducing protein-like
LOC105104275	HYDIN axonemal central pair apparatus protein
LOC104687538	hydrocephalus-inducing protein-like
LOC104497674	hydrocephalus-inducing protein-like
LOC102463468	hydrocephalus-inducing protein-like
LOC102243406	hydrocephalus-inducing protein homolog
LOC100692506	hydrocephalus-inducing protein homolog
LOC100230051	hydrocephalus-inducing protein homolog
LOC120757950	hydrocephalus-inducing protein-like
LOC120757944	hydrocephalus-inducing protein-like
LOC120757942	hydrocephalus-inducing protein homolog
LOC120747860	hydrocephalus-inducing protein-like
LOC120718358	hydrocephalus-inducing protein-like
LOC120757953	hydrocephalus-inducing protein homolog
LOC120757941	hydrocephalus-inducing protein homolog
LOC120747861	hydrocephalus-inducing protein-like
HYDIN	HYDIN axonemal central pair apparatus protein
hydin	HYDIN axonemal central pair apparatus protein
hydin	HYDIN axonemal central pair apparatus protein
HYDIN	HYDIN axonemal central pair apparatus protein
HYDIN	HYDIN axonemal central pair apparatus protein
HYDIN	HYDIN axonemal central pair apparatus protein
HYDIN	HYDIN axonemal central pair apparatus protein
HYDIN	HYDIN axonemal central pair apparatus protein
HYDIN	HYDIN axonemal central pair apparatus protein
HYDIN	HYDIN axonemal central pair apparatus protein
HYDIN	HYDIN axonemal central pair apparatus protein
HYDIN	HYDIN axonemal central pair apparatus protein
HYDIN	HYDIN axonemal central pair apparatus protein
HYDIN	HYDIN axonemal central pair apparatus protein
HYDIN	HYDIN axonemal central pair apparatus protein
HYDIN	HYDIN axonemal central pair apparatus protein
HYDIN	HYDIN axonemal central pair apparatus protein
HYDIN	HYDIN axonemal central pair apparatus protein
HYDIN	HYDIN axonemal central pair apparatus protein
HYDIN	HYDIN axonemal central pair apparatus protein
HYDIN	HYDIN axonemal central pair apparatus protein
HYDIN	HYDIN axonemal central pair apparatus protein
HYDIN	HYDIN axonemal central pair apparatus protein
HYDIN	HYDIN axonemal central pair apparatus protein
hydin	HYDIN axonemal central pair apparatus protein
HYDIN	HYDIN axonemal central pair apparatus protein
HYDIN	HYDIN axonemal central pair apparatus protein
EMH_0013470	PREDICTED: similar to hydrocephalus inducing putati, related
LOC726796	hydrocephalus-inducing protein homolog
LOC100183316	hydrocephalus-inducing protein homolog
LOC105203872	hydrocephalus-inducing protein homolog
LOC117288946	hydrocephalus-inducing protein homolog
LOC109546672	hydrocephalus-inducing protein-like
LOC117217581	hydrocephalus-inducing protein homolog
LOC117217562	hydrocephalus-inducing protein-like
LOC116178285	hydrocephalus-inducing protein homolog
LOC116170667	hydrocephalus-inducing protein-like
LOC115450521	hydrocephalus-inducing protein homolog
LOC113218571	hydrocephalus-inducing protein-like
LOC111515267	hydrocephalus-inducing protein-like
LOC111509109	hydrocephalus-inducing protein homolog
LOC110236594	hydrocephalus-inducing protein
LOC108264067	hydrocephalus-inducing protein-like
LOC108263947	hydrocephalus-inducing protein homolog
LOC106683396	hydrocephalus-inducing protein homolog
LOC101742171	hydrocephalus-inducing protein homolog
LOC100578512	hydrocephalus-inducing protein
LOC120358117	hydrocephalus-inducing protein homolog
LOC107374178	hydrocephalus-inducing protein homolog
LOC106170364	hydrocephalus-inducing protein
LOC576233	hydrocephalus-inducing protein homolog
LOC105695446	hydrocephalus-inducing protein
LOC120636959	hydrocephalus-inducing protein homolog
LOC120534858	hydrocephalus-inducing protein-like
LOC120511453	hydrocephalus-inducing protein homolog
LOC120506553	hydrocephalus-inducing protein homolog
LOC120506074	hydrocephalus-inducing protein-like
LOC120506073	hydrocephalus-inducing protein-like
LOC120505741	hydrocephalus-inducing protein homolog
LOC120504951	hydrocephalus-inducing protein homolog
LOC120502315	hydrocephalus-inducing protein homolog
LOC120498357	hydrocephalus-inducing protein homolog
LOC120498252	hydrocephalus-inducing protein homolog
LOC120497554	hydrocephalus-inducing protein homolog
LOC120497553	hydrocephalus-inducing protein homolog
LOC120497215	hydrocephalus-inducing protein-like
LOC120497211	hydrocephalus-inducing protein-like
LOC120496187	hydrocephalus-inducing protein homolog
LOC120410621	hydrocephalus-inducing protein homolog
LOC120410620	hydrocephalus-inducing protein homolog
LOC120358118	hydrocephalus-inducing protein homolog
LOC120358116	hydrocephalus-inducing protein homolog
LOC120341339	hydrocephalus-inducing protein homolog
LOC120325355	hydrocephalus-inducing protein-like
LOC120325297	hydrocephalus-inducing protein-like
LOC120325292	hydrocephalus-inducing protein homolog
LOC120325032	hydrocephalus-inducing protein homolog
LOC120324955	hydrocephalus-inducing protein-like
LOC120324954	hydrocephalus-inducing protein homolog
LOC120324953	hydrocephalus-inducing protein-like
LOC120324822	hydrocephalus-inducing protein-like
LOC120324401	hydrocephalus-inducing protein homolog
LOC120323593	hydrocephalus-inducing protein homolog
LOC120323494	hydrocephalus-inducing protein homolog
LOC120323490	hydrocephalus-inducing protein homolog
LOC120323171	hydrocephalus-inducing protein homolog
LOC120323017	hydrocephalus-inducing protein-like
LOC119970901	hydrocephalus-inducing protein-like
LOC119832595	hydrocephalus-inducing protein-like
LOC119737363	hydrocephalus-inducing protein homolog
LOC119705757	hydrocephalus-inducing protein-like
LOC119705754	hydrocephalus-inducing protein-like
LOC119705743	hydrocephalus-inducing protein homolog
LOC119705742	hydrocephalus-inducing protein homolog
LOC119705741	hydrocephalus-inducing protein homolog
LOC119705740	hydrocephalus-inducing protein-like
LOC119705739	hydrocephalus-inducing protein homolog
LOC119705738	hydrocephalus-inducing protein-like
LOC119705736	hydrocephalus-inducing protein homolog
LOC119696513	hydrocephalus-inducing protein homolog
LOC119696510	hydrocephalus-inducing protein homolog
LOC119696499	hydrocephalus-inducing protein homolog
LOC119694480	hydrocephalus-inducing protein homolog
LOC119694479	hydrocephalus-inducing protein-like
LOC119694441	hydrocephalus-inducing protein-like
LOC119694436	hydrocephalus-inducing protein homolog
LOC119209848	hydrocephalus-inducing protein homolog
LOC119209846	hydrocephalus-inducing protein homolog
LOC119209842	hydrocephalus-inducing protein-like
LOC119209839	hydrocephalus-inducing protein-like
LOC119209733	hydrocephalus-inducing protein homolog
LOC119209732	hydrocephalus-inducing protein-like
LOC119209731	hydrocephalus-inducing protein-like
LOC119209578	hydrocephalus-inducing protein homolog
LOC119209573	hydrocephalus-inducing protein-like
LOC119192284	hydrocephalus-inducing protein-like
LOC119192116	hydrocephalus-inducing protein-like
LOC119158177	hydrocephalus-inducing protein homolog
LOC119158044	hydrocephalus-inducing protein homolog
LOC119142239	hydrocephalus-inducing protein homolog
LOC119142217	hydrocephalus-inducing protein homolog
LOC119142161	hydrocephalus-inducing protein homolog
LOC119140074	hydrocephalus-inducing protein homolog
LOC119106349	hydrocephalus-inducing protein homolog
LOC119106048	hydrocephalus-inducing protein homolog
LOC119106047	hydrocephalus-inducing protein homolog
LOC119106046	hydrocephalus-inducing protein-like
LOC119106045	hydrocephalus-inducing protein-like
LOC119106043	hydrocephalus-inducing protein-like
LOC119106039	hydrocephalus-inducing protein homolog
LOC118691467	hydrocephalus-inducing protein homolog
LOC118691410	hydrocephalus-inducing protein homolog
LOC118691402	hydrocephalus-inducing protein homolog
LOC118691400	hydrocephalus-inducing protein homolog
LOC118691399	hydrocephalus-inducing protein homolog
LOC118691398	hydrocephalus-inducing protein homolog
LOC118691397	hydrocephalus-inducing protein-like
LOC118691396	hydrocephalus-inducing protein homolog
LOC118691394	hydrocephalus-inducing protein-like
LOC118691393	hydrocephalus-inducing protein-like
LOC118529265	hydrocephalus-inducing protein-like
LOC118524047	hydrocephalus-inducing protein homolog
LOC118524046	hydrocephalus-inducing protein homolog
LOC118446453	hydrocephalus-inducing protein-like
LOC118446451	hydrocephalus-inducing protein homolog
LOC118437248	hydrocephalus-inducing protein-like
LOC118417597	hydrocephalus-inducing protein homolog
LOC118396249	hydrocephalus-inducing protein homolog
LOC118354914	hydrocephalus-inducing protein homolog
LOC118273327	hydrocephalus-inducing protein-like
LOC118273325	hydrocephalus-inducing protein-like
LOC117996838	hydrocephalus-inducing protein-like
LOC117692483	hydrocephalus-inducing protein homolog
LOC117438871	hydrocephalus-inducing protein-like
LOC117438865	hydrocephalus-inducing protein-like
LOC117438864	hydrocephalus-inducing protein homolog
LOC117438863	hydrocephalus-inducing protein homolog
LOC117438861	hydrocephalus-inducing protein homolog
LOC117438860	hydrocephalus-inducing protein homolog
LOC117438859	hydrocephalus-inducing protein-like
LOC117438858	hydrocephalus-inducing protein homolog
LOC117438823	hydrocephalus-inducing protein homolog
LOC117438727	hydrocephalus-inducing protein-like
LOC117438721	hydrocephalus-inducing protein homolog
LOC117438720	hydrocephalus-inducing protein homolog
LOC117438717	hydrocephalus-inducing protein-like
LOC117438715	hydrocephalus-inducing protein homolog
LOC117438713	hydrocephalus-inducing protein homolog
LOC117438708	hydrocephalus-inducing protein-like
LOC117438707	hydrocephalus-inducing protein-like
LOC117438704	hydrocephalus-inducing protein homolog
LOC117438703	hydrocephalus-inducing protein homolog
LOC117438685	hydrocephalus-inducing protein homolog
LOC117438684	hydrocephalus-inducing protein homolog
LOC117438677	hydrocephalus-inducing protein homolog
LOC117438676	hydrocephalus-inducing protein homolog
LOC117438675	hydrocephalus-inducing protein-like
LOC117438673	hydrocephalus-inducing protein homolog
LOC117438672	hydrocephalus-inducing protein-like
LOC117438667	hydrocephalus-inducing protein homolog
LOC117438666	hydrocephalus-inducing protein-like
LOC117438662	hydrocephalus-inducing protein-like
LOC117438622	hydrocephalus-inducing protein homolog
LOC117438578	hydrocephalus-inducing protein-like
LOC117438577	hydrocephalus-inducing protein-like
LOC117438575	hydrocephalus-inducing protein-like
LOC117438574	hydrocephalus-inducing protein homolog
LOC117438573	hydrocephalus-inducing protein-like
LOC117438572	hydrocephalus-inducing protein homolog
LOC117438566	hydrocephalus-inducing protein-like
LOC117438565	hydrocephalus-inducing protein homolog
LOC117438498	hydrocephalus-inducing protein homolog
LOC117437694	hydrocephalus-inducing protein homolog
LOC117437693	hydrocephalus-inducing protein-like
LOC117437499	hydrocephalus-inducing protein homolog
LOC117437498	hydrocephalus-inducing protein-like
LOC117437497	hydrocephalus-inducing protein-like
LOC117437496	hydrocephalus-inducing protein homolog
LOC117437495	hydrocephalus-inducing protein homolog
LOC117437494	hydrocephalus-inducing protein-like
LOC117437493	hydrocephalus-inducing protein homolog
LOC117437391	hydrocephalus-inducing protein-like
LOC117437225	hydrocephalus-inducing protein-like
LOC117437160	hydrocephalus-inducing protein homolog
LOC117437009	hydrocephalus-inducing protein homolog
LOC117437008	hydrocephalus-inducing protein homolog
LOC117437006	hydrocephalus-inducing protein homolog
LOC117437005	hydrocephalus-inducing protein homolog
LOC117437004	hydrocephalus-inducing protein-like
LOC117437002	hydrocephalus-inducing protein-like
LOC117437001	hydrocephalus-inducing protein homolog
LOC117437000	hydrocephalus-inducing protein-like
LOC117436999	hydrocephalus-inducing protein homolog
LOC117436998	hydrocephalus-inducing protein homolog
LOC117436997	hydrocephalus-inducing protein homolog
LOC117436935	hydrocephalus-inducing protein-like
LOC117436929	hydrocephalus-inducing protein homolog
LOC117436928	hydrocephalus-inducing protein-like
LOC117436927	hydrocephalus-inducing protein homolog
LOC117436926	hydrocephalus-inducing protein-like
LOC117436923	hydrocephalus-inducing protein homolog
LOC117436922	hydrocephalus-inducing protein-like
LOC117436917	hydrocephalus-inducing protein homolog
LOC117436916	hydrocephalus-inducing protein-like
LOC117436914	hydrocephalus-inducing protein homolog
LOC117436913	hydrocephalus-inducing protein-like
LOC117436910	hydrocephalus-inducing protein-like
LOC117436909	hydrocephalus-inducing protein homolog
LOC117436908	hydrocephalus-inducing protein homolog
LOC117436471	hydrocephalus-inducing protein-like
LOC117436470	hydrocephalus-inducing protein homolog
LOC117436467	hydrocephalus-inducing protein-like
LOC117436466	hydrocephalus-inducing protein homolog
LOC117436465	hydrocephalus-inducing protein homolog
LOC117436464	hydrocephalus-inducing protein-like
LOC117436463	hydrocephalus-inducing protein homolog
LOC117436461	hydrocephalus-inducing protein homolog
LOC117436460	hydrocephalus-inducing protein-like
LOC117436459	hydrocephalus-inducing protein homolog
LOC117436457	hydrocephalus-inducing protein-like
LOC117436456	hydrocephalus-inducing protein homolog
LOC117436455	hydrocephalus-inducing protein homolog
LOC117436454	hydrocephalus-inducing protein homolog
LOC117436439	hydrocephalus-inducing protein homolog
LOC117436438	hydrocephalus-inducing protein homolog
LOC117436437	hydrocephalus-inducing protein-like
LOC117436436	hydrocephalus-inducing protein-like
LOC117436435	hydrocephalus-inducing protein homolog
LOC117436434	hydrocephalus-inducing protein homolog
LOC117436433	hydrocephalus-inducing protein homolog
LOC117436432	hydrocephalus-inducing protein-like
LOC117436422	hydrocephalus-inducing protein homolog
LOC117436421	hydrocephalus-inducing protein homolog
LOC117435986	hydrocephalus-inducing protein-like
LOC117435985	hydrocephalus-inducing protein homolog
LOC117425956	hydrocephalus-inducing protein-like
LOC117424076	hydrocephalus-inducing protein-like
LOC117338137	hydrocephalus-inducing protein-like
LOC117243625	hydrocephalus-inducing protein-like
LOC117228258	hydrocephalus-inducing protein homolog
LOC117217561	hydrocephalus-inducing protein homolog
LOC117204753	hydrocephalus-inducing protein-like
LOC117175423	hydrocephalus-inducing protein homolog
LOC117163506	hydrocephalus-inducing protein-like
LOC117001525	hydrocephalus-inducing protein homolog
LOC117001523	hydrocephalus-inducing protein-like
LOC117001520	hydrocephalus-inducing protein-like
LOC117001321	hydrocephalus-inducing protein-like
LOC117001316	hydrocephalus-inducing protein homolog
LOC116982984	hydrocephalus-inducing protein homolog
LOC116846405	hydrocephalus-inducing protein-like
LOC116846325	hydrocephalus-inducing protein-like
LOC116846276	hydrocephalus-inducing protein-like
LOC116808853	hydrocephalus-inducing protein-like
LOC116807113	hydrocephalus-inducing protein homolog
LOC116807104	hydrocephalus-inducing protein homolog
LOC116807037	hydrocephalus-inducing protein homolog
LOC116807036	hydrocephalus-inducing protein homolog
LOC116807034	hydrocephalus-inducing protein-like
LOC116807028	hydrocephalus-inducing protein homolog
LOC116806707	hydrocephalus-inducing protein-like
LOC116793592	hydrocephalus-inducing protein-like
LOC116793574	hydrocephalus-inducing protein homolog
LOC116793573	hydrocephalus-inducing protein homolog
LOC116781509	hydrocephalus-inducing protein homolog
LOC116781508	hydrocephalus-inducing protein homolog
LOC116781507	hydrocephalus-inducing protein homolog
LOC116781503	hydrocephalus-inducing protein homolog
LOC116781502	hydrocephalus-inducing protein homolog
LOC116781501	hydrocephalus-inducing protein homolog
LOC116781500	hydrocephalus-inducing protein-like
LOC116781499	hydrocephalus-inducing protein-like
LOC116781496	hydrocephalus-inducing protein homolog
LOC116781494	hydrocephalus-inducing protein-like
LOC116781493	hydrocephalus-inducing protein-like
LOC116781327	hydrocephalus-inducing protein-like
LOC116779623	hydrocephalus-inducing protein homolog
LOC116694435	hydrocephalus-inducing protein homolog
LOC116693534	hydrocephalus-inducing protein homolog
LOC116665818	hydrocephalus-inducing protein-like
LOC116450120	hydrocephalus-inducing protein homolog
LOC116450072	hydrocephalus-inducing protein homolog
LOC116450041	hydrocephalus-inducing protein homolog
LOC116450040	hydrocephalus-inducing protein-like
LOC116448867	hydrocephalus-inducing protein homolog
LOC116447713	hydrocephalus-inducing protein homolog
LOC116429281	hydrocephalus-inducing protein homolog
LOC116429280	hydrocephalus-inducing protein-like
LOC116429279	hydrocephalus-inducing protein-like
LOC116414973	hydrocephalus-inducing protein homolog
LOC116414860	hydrocephalus-inducing protein-like
LOC116302109	hydrocephalus-inducing protein-like
LOC116186865	hydrocephalus-inducing protein homolog
LOC116184066	hydrocephalus-inducing protein-like
LOC116172236	hydrocephalus-inducing protein-like
LOC116170666	hydrocephalus-inducing protein-like
LOC115949275	hydrocephalus-inducing protein homolog
LOC115949158	hydrocephalus-inducing protein homolog
LOC115947345	hydrocephalus-inducing protein homolog
LOC115947338	hydrocephalus-inducing protein homolog
LOC115947334	hydrocephalus-inducing protein-like
LOC115947325	hydrocephalus-inducing protein homolog
LOC115916022	hydrocephalus-inducing protein homolog
LOC115889577	hydrocephalus-inducing protein-like
LOC115800201	hydrocephalus-inducing protein-like
LOC115619269	hydrocephalus-inducing protein-like
LOC115604907	hydrocephalus-inducing protein homolog
LOC115496859	hydrocephalus-inducing protein homolog
LOC115491697	hydrocephalus-inducing protein homolog
LOC115485571	hydrocephalus-inducing protein homolog
LOC115484755	hydrocephalus-inducing protein homolog
LOC115484064	hydrocephalus-inducing protein homolog
LOC115484063	hydrocephalus-inducing protein homolog
LOC115484054	hydrocephalus-inducing protein homolog
LOC115458860	hydrocephalus-inducing protein-like
LOC115361325	hydrocephalus-inducing protein homolog
LOC115360422	hydrocephalus-inducing protein-like
LOC115307817	hydrocephalus-inducing protein-like
LOC115307383	hydrocephalus-inducing protein-like
LOC115307206	hydrocephalus-inducing protein homolog
LOC115235320	hydrocephalus-inducing protein-like
LOC115235295	hydrocephalus-inducing protein-like
LOC115228379	hydrocephalus-inducing protein-like
LOC115228378	hydrocephalus-inducing protein homolog
LOC115220578	hydrocephalus-inducing protein-like
LOC115212270	hydrocephalus-inducing protein-like
LOC115134878	hydrocephalus-inducing protein homolog
LOC114973379	hydrocephalus-inducing protein homolog
LOC114928459	hydrocephalus-inducing protein-like
LOC114928410	hydrocephalus-inducing protein homolog
LOC114875364	hydrocephalus-inducing protein-like
LOC114875363	hydrocephalus-inducing protein homolog
LOC114875362	hydrocephalus-inducing protein homolog
LOC114841287	hydrocephalus-inducing protein homolog
LOC114841286	hydrocephalus-inducing protein homolog
LOC114657729	hydrocephalus-inducing protein homolog
LOC114657538	hydrocephalus-inducing protein-like
LOC114657537	hydrocephalus-inducing protein homolog
LOC114576788	hydrocephalus-inducing protein-like
LOC114485846	hydrocephalus-inducing protein homolog
LOC114470115	hydrocephalus-inducing protein homolog
LOC114359867	hydrocephalus-inducing protein homolog
LOC114339904	hydrocephalus-inducing protein-like
LOC114331342	hydrocephalus-inducing protein-like
LOC114248929	hydrocephalus-inducing protein homolog
LOC114073137	hydrocephalus-inducing protein homolog
LOC114070219	hydrocephalus-inducing protein homolog
LOC114069555	hydrocephalus-inducing protein-like
LOC114069554	hydrocephalus-inducing protein homolog
LOC114062280	hydrocephalus-inducing protein homolog
LOC114017994	hydrocephalus-inducing protein homolog
LOC114014525	hydrocephalus-inducing protein homolog
LOC114011973	hydrocephalus-inducing protein homolog
LOC114002461	hydrocephalus-inducing protein homolog
LOC114001173	hydrocephalus-inducing protein-like
LOC114001168	hydrocephalus-inducing protein homolog
LOC114001164	hydrocephalus-inducing protein homolog
LOC113997903	hydrocephalus-inducing protein-like
LOC113997901	hydrocephalus-inducing protein homolog
LOC113997531	hydrocephalus-inducing protein homolog
LOC113995484	hydrocephalus-inducing protein-like
LOC113994178	hydrocephalus-inducing protein homolog
LOC113991053	hydrocephalus-inducing protein-like
LOC113989603	hydrocephalus-inducing protein homolog
LOC113988584	hydrocephalus-inducing protein-like
LOC113986090	hydrocephalus-inducing protein homolog
LOC113985451	hydrocephalus-inducing protein homolog
LOC113983737	hydrocephalus-inducing protein-like
LOC113982290	hydrocephalus-inducing protein-like
LOC113974508	hydrocephalus-inducing protein homolog
LOC113968604	hydrocephalus-inducing protein homolog
LOC113968602	hydrocephalus-inducing protein homolog
LOC113962004	hydrocephalus-inducing protein-like
LOC113962003	hydrocephalus-inducing protein homolog
LOC113962002	hydrocephalus-inducing protein homolog
LOC113962001	hydrocephalus-inducing protein-like
LOC113962000	hydrocephalus-inducing protein homolog
LOC113961999	hydrocephalus-inducing protein-like
LOC113961876	hydrocephalus-inducing protein homolog
LOC113960504	hydrocephalus-inducing protein-like
LOC113948936	hydrocephalus-inducing protein homolog
LOC113942756	hydrocephalus-inducing protein homolog
LOC113942635	hydrocephalus-inducing protein homolog
LOC113942431	hydrocephalus-inducing protein-like
LOC113942357	hydrocephalus-inducing protein homolog
LOC113942334	hydrocephalus-inducing protein homolog
LOC113942316	hydrocephalus-inducing protein homolog
LOC113942255	hydrocephalus-inducing protein homolog
LOC113942254	hydrocephalus-inducing protein homolog
LOC113942188	hydrocephalus-inducing protein homolog
LOC113941916	hydrocephalus-inducing protein homolog
LOC113941894	hydrocephalus-inducing protein homolog
LOC113941835	hydrocephalus-inducing protein homolog
LOC113941767	hydrocephalus-inducing protein homolog
LOC113941701	hydrocephalus-inducing protein homolog
LOC113941621	hydrocephalus-inducing protein homolog
LOC113941427	hydrocephalus-inducing protein homolog
LOC113941245	hydrocephalus-inducing protein homolog
LOC113941226	hydrocephalus-inducing protein-like
LOC113941225	hydrocephalus-inducing protein-like
LOC113941187	hydrocephalus-inducing protein-like
LOC113941082	hydrocephalus-inducing protein homolog
LOC113941075	hydrocephalus-inducing protein homolog
LOC113940943	hydrocephalus-inducing protein homolog
LOC113940748	hydrocephalus-inducing protein-like
LOC113940564	hydrocephalus-inducing protein-like
LOC113940563	hydrocephalus-inducing protein-like
LOC113940512	hydrocephalus-inducing protein-like
LOC113940511	hydrocephalus-inducing protein-like
LOC113940361	hydrocephalus-inducing protein-like
LOC113940198	hydrocephalus-inducing protein homolog
LOC113666111	hydrocephalus-inducing protein homolog
LOC113652474	hydrocephalus-inducing protein-like
LOC113652377	hydrocephalus-inducing protein homolog
LOC113516821	hydrocephalus-inducing protein homolog
LOC113490974	hydrocephalus-inducing protein-like
LOC113490592	hydrocephalus-inducing protein-like
LOC113490582	hydrocephalus-inducing protein homolog
LOC113490569	hydrocephalus-inducing protein-like
LOC113490566	hydrocephalus-inducing protein-like
LOC113490565	hydrocephalus-inducing protein homolog
LOC113484652	hydrocephalus-inducing protein homolog
LOC113480132	hydrocephalus-inducing protein homolog
LOC113468332	hydrocephalus-inducing protein homolog
LOC113464452	hydrocephalus-inducing protein homolog
LOC113464449	hydrocephalus-inducing protein homolog
LOC113460731	hydrocephalus-inducing protein-like
LOC113460329	hydrocephalus-inducing protein homolog
LOC113460326	hydrocephalus-inducing protein-like
LOC113460325	hydrocephalus-inducing protein-like
LOC113453375	hydrocephalus-inducing protein homolog
LOC113409539	hydrocephalus-inducing protein-like
LOC113406944	hydrocephalus-inducing protein homolog
LOC113394148	hydrocephalus-inducing protein-like
LOC113233812	hydrocephalus-inducing protein homolog
LOC113219012	hydrocephalus-inducing protein homolog
LOC113219011	hydrocephalus-inducing protein homolog
LOC113219000	hydrocephalus-inducing protein homolog
LOC113132454	hydrocephalus-inducing protein-like
LOC113073593	hydrocephalus-inducing protein-like
LOC113007988	hydrocephalus-inducing protein homolog
LOC113007374	hydrocephalus-inducing protein homolog
LOC112975170	hydrocephalus-inducing protein homolog
LOC112975163	hydrocephalus-inducing protein-like
LOC112975162	hydrocephalus-inducing protein-like
LOC112543158	hydrocephalus-inducing protein homolog
LOC112543043	hydrocephalus-inducing protein-like
LOC112494437	hydrocephalus-inducing protein-like
LOC112468773	hydrocephalus-inducing protein-like
LOC112468292	hydrocephalus-inducing protein-like
LOC112464868	hydrocephalus-inducing protein homolog
LOC112464866	hydrocephalus-inducing protein-like
LOC112442305	hydrocephalus-inducing protein homolog
LOC112347394	hydrocephalus-inducing protein homolog
LOC112347393	hydrocephalus-inducing protein homolog
LOC112279838	hydrocephalus-inducing protein-like
LOC112279558	hydrocephalus-inducing protein-like
LOC112121786	hydrocephalus-inducing protein-like
LOC112119564	hydrocephalus-inducing protein homolog
LOC112052243	hydrocephalus-inducing protein homolog
LOC111952738	hydrocephalus-inducing protein homolog
LOC111952737	hydrocephalus-inducing protein homolog
LOC111945818	hydrocephalus-inducing protein homolog
LOC111945789	hydrocephalus-inducing protein-like
LOC111945220	hydrocephalus-inducing protein-like
LOC111944691	hydrocephalus-inducing protein homolog
LOC111944563	hydrocephalus-inducing protein-like
LOC111944239	hydrocephalus-inducing protein homolog
LOC111944238	hydrocephalus-inducing protein homolog
LOC111943713	hydrocephalus-inducing protein homolog
LOC111943696	hydrocephalus-inducing protein-like
LOC111943647	hydrocephalus-inducing protein-like
LOC111943486	hydrocephalus-inducing protein-like
LOC111943177	hydrocephalus-inducing protein-like
LOC111942527	hydrocephalus-inducing protein homolog
LOC111942295	hydrocephalus-inducing protein homolog
LOC111942194	hydrocephalus-inducing protein-like
LOC111934857	hydrocephalus-inducing protein-like
LOC111934856	hydrocephalus-inducing protein homolog
LOC111934787	hydrocephalus-inducing protein-like
LOC111934786	hydrocephalus-inducing protein homolog
LOC111922286	hydrocephalus-inducing protein-like
LOC111692126	hydrocephalus-inducing protein homolog
LOC111587218	hydrocephalus-inducing protein homolog
LOC111513567	hydrocephalus-inducing protein-like
LOC111424812	hydrocephalus-inducing protein-like
LOC111352382	hydrocephalus-inducing protein-like
LOC111136776	hydrocephalus-inducing protein homolog
LOC111088322	hydrocephalus-inducing protein-like
LOC111088185	hydrocephalus-inducing protein homolog
LOC111051318	hydrocephalus-inducing protein
LOC110998066	hydrocephalus-inducing protein-like
LOC110990022	hydrocephalus-inducing protein homolog
LOC110971733	hydrocephalus-inducing protein-like
LOC110966933	hydrocephalus-inducing protein-like
LOC110963533	hydrocephalus-inducing protein-like
LOC110946346	hydrocephalus-inducing protein-like
LOC110484499	hydrocephalus-inducing protein homolog
LOC110484498	hydrocephalus-inducing protein homolog
LOC110483528	hydrocephalus-inducing protein homolog
LOC110482787	hydrocephalus-inducing protein
LOC110479561	hydrocephalus-inducing protein homolog
LOC110470296	hydrocephalus-inducing protein homolog
LOC110454384	hydrocephalus-inducing protein-like
LOC110440790	hydrocephalus-inducing protein homolog
LOC110376969	hydrocephalus-inducing protein homolog
LOC110149275	hydrocephalus-inducing protein homolog
LOC110123608	hydrocephalus-inducing protein homolog
LOC110060949	hydrocephalus-inducing protein homolog
LOC109952933	hydrocephalus-inducing protein homolog
LOC109952931	hydrocephalus-inducing protein-like
LOC109931695	hydrocephalus-inducing protein-like
LOC109931566	hydrocephalus-inducing protein homolog
LOC109931233	hydrocephalus-inducing protein-like
LOC109920742	hydrocephalus-inducing protein-like
LOC109916457	hydrocephalus-inducing protein-like
LOC109697819	hydrocephalus-inducing protein homolog
LOC109678264	hydrocephalus-inducing protein homolog
LOC109608202	hydrocephalus-inducing protein-like
LOC109607618	hydrocephalus-inducing protein homolog
LOC109599836	hydrocephalus-inducing protein homolog
LOC109599833	hydrocephalus-inducing protein-like
LOC109593115	hydrocephalus-inducing protein-like
LOC109591935	hydrocephalus-inducing protein homolog
LOC109591834	hydrocephalus-inducing protein homolog
LOC109588894	hydrocephalus-inducing protein-like
LOC109586950	hydrocephalus-inducing protein-like
LOC109546673	hydrocephalus-inducing protein homolog
LOC109523815	hydrocephalus-inducing protein homolog
LOC109473701	hydrocephalus-inducing protein homolog
LOC109473376	hydrocephalus-inducing protein homolog
LOC109202757	hydrocephalus-inducing protein
LOC109109322	hydrocephalus-inducing protein-like
LOC109090251	hydrocephalus-inducing protein homolog
LOC108964871	hydrocephalus-inducing protein homolog
LOC108964856	hydrocephalus-inducing protein homolog
LOC108964806	hydrocephalus-inducing protein homolog
LOC108964776	hydrocephalus-inducing protein homolog
LOC108964758	hydrocephalus-inducing protein homolog
LOC108964671	hydrocephalus-inducing protein homolog
LOC108964635	hydrocephalus-inducing protein homolog
LOC108963983	hydrocephalus-inducing protein homolog
LOC108962894	hydrocephalus-inducing protein-like
LOC108962893	hydrocephalus-inducing protein-like
LOC108926217	hydrocephalus-inducing protein-like
LOC108923397	hydrocephalus-inducing protein homolog
LOC108911751	hydrocephalus-inducing protein
LOC108804173	hydrocephalus-inducing protein homolog
LOC108803460	hydrocephalus-inducing protein homolog
LOC108803285	hydrocephalus-inducing protein-like
LOC108773871	hydrocephalus-inducing protein
LOC108773855	hydrocephalus-inducing protein homolog
LOC108757945	hydrocephalus-inducing protein
LOC108757936	hydrocephalus-inducing protein-like
LOC108754006	hydrocephalus-inducing protein homolog
LOC108753812	hydrocephalus-inducing protein homolog
LOC108732993	hydrocephalus-inducing protein homolog
LOC108725103	hydrocephalus-inducing protein homolog
LOC108714153	hydrocephalus-inducing protein-like
LOC108687217	hydrocephalus-inducing protein-like
LOC108644142	hydrocephalus-inducing protein homolog
LOC108644141	hydrocephalus-inducing protein homolog
LOC108643758	hydrocephalus-inducing protein homolog
LOC108643580	hydrocephalus-inducing protein-like
LOC108643149	hydrocephalus-inducing protein homolog
LOC108643144	hydrocephalus-inducing protein homolog
LOC108643128	hydrocephalus-inducing protein homolog
LOC108642411	hydrocephalus-inducing protein homolog
LOC108641836	hydrocephalus-inducing protein homolog
LOC108641835	hydrocephalus-inducing protein homolog
LOC108625547	hydrocephalus-inducing protein-like
LOC108575944	hydrocephalus-inducing protein homolog
LOC108557732	hydrocephalus-inducing protein homolog
LOC108557691	hydrocephalus-inducing protein-like
LOC108557690	hydrocephalus-inducing protein-like
LOC108551961	hydrocephalus-inducing protein-like
LOC108510462	hydrocephalus-inducing protein homolog
LOC108501959	hydrocephalus-inducing protein homolog
LOC108501906	hydrocephalus-inducing protein homolog
LOC108501883	hydrocephalus-inducing protein homolog
LOC108448365	hydrocephalus-inducing protein-like
LOC108448328	hydrocephalus-inducing protein-like
LOC108448319	hydrocephalus-inducing protein-like
LOC108294393	hydrocephalus-inducing protein homolog
LOC108264830	hydrocephalus-inducing protein homolog
LOC108264034	hydrocephalus-inducing protein homolog
LOC108263932	hydrocephalus-inducing protein homolog
LOC108003723	hydrocephalus-inducing protein-like
LOC107995483	hydrocephalus-inducing protein homolog
LOC107993711	hydrocephalus-inducing protein homolog
LOC107836939	hydrocephalus-inducing protein homolog
LOC107836937	hydrocephalus-inducing protein-like
LOC107836936	hydrocephalus-inducing protein homolog
LOC107383621	hydrocephalus-inducing protein-like
LOC107348792	hydrocephalus-inducing protein homolog
LOC107268303	hydrocephalus-inducing protein homolog
LOC107268300	hydrocephalus-inducing protein homolog
LOC107199619	hydrocephalus-inducing protein homolog
LOC107199596	hydrocephalus-inducing protein homolog
LOC107199575	hydrocephalus-inducing protein-like
LOC107199570	hydrocephalus-inducing protein-like
LOC107199530	hydrocephalus-inducing protein homolog
LOC107199489	hydrocephalus-inducing protein homolog
LOC107191520	hydrocephalus-inducing protein-like
LOC107191519	hydrocephalus-inducing protein-like
LOC107191518	hydrocephalus-inducing protein-like
LOC107124600	hydrocephalus-inducing protein homolog
LOC107114842	hydrocephalus-inducing protein homolog
LOC107074204	hydrocephalus-inducing protein homolog
LOC107074044	hydrocephalus-inducing protein homolog
LOC106937647	hydrocephalus-inducing protein-like
LOC106936068	hydrocephalus-inducing protein-like
LOC106926058	hydrocephalus-inducing protein-like
LOC106904210	hydrocephalus-inducing protein-like
LOC106904209	hydrocephalus-inducing protein-like
LOC106882207	hydrocephalus-inducing protein-like
LOC106880950	hydrocephalus-inducing protein-like
LOC106830890	hydrocephalus-inducing protein homolog
LOC106809808	hydrocephalus-inducing protein homolog
LOC106789579	hydrocephalus-inducing protein-like
LOC106789578	hydrocephalus-inducing protein-like
LOC106789577	hydrocephalus-inducing protein homolog
LOC106745994	hydrocephalus-inducing protein homolog
LOC106745993	hydrocephalus-inducing protein homolog
LOC106745992	hydrocephalus-inducing protein homolog
LOC106719775	hydrocephalus-inducing protein homolog
LOC106702133	hydrocephalus-inducing protein homolog
LOC106702012	hydrocephalus-inducing protein homolog
LOC106701858	hydrocephalus-inducing protein homolog
LOC106692127	hydrocephalus-inducing protein homolog
LOC106662511	hydrocephalus-inducing protein homolog
LOC106637837	hydrocephalus-inducing protein-like
LOC106637835	hydrocephalus-inducing protein-like
LOC106632831	hydrocephalus-inducing protein homolog
LOC106632830	hydrocephalus-inducing protein-like
LOC106631623	hydrocephalus-inducing protein homolog
LOC106631255	hydrocephalus-inducing protein homolog
LOC106630953	hydrocephalus-inducing protein-like
LOC106630510	hydrocephalus-inducing protein homolog
LOC106630380	hydrocephalus-inducing protein homolog
LOC106555971	hydrocephalus-inducing protein homolog
LOC106552452	hydrocephalus-inducing protein homolog
LOC106549303	hydrocephalus-inducing protein homolog
LOC106548718	hydrocephalus-inducing protein-like
LOC106548709	hydrocephalus-inducing protein-like
LOC106543558	hydrocephalus-inducing protein-like
LOC106542226	hydrocephalus-inducing protein homolog
LOC106492753	hydrocephalus-inducing protein homolog
LOC106143583	hydrocephalus-inducing protein-like
LOC106118293	hydrocephalus-inducing protein homolog
LOC106099722	hydrocephalus-inducing protein-like
LOC106075831	hydrocephalus-inducing protein homolog
LOC106072462	hydrocephalus-inducing protein homolog
LOC106072461	hydrocephalus-inducing protein homolog
LOC106062317	hydrocephalus-inducing protein-like
LOC106059989	hydrocephalus-inducing protein homolog
LOC106033123	hydrocephalus-inducing protein-like
LOC105760502	hydrocephalus-inducing protein homolog
LOC105760323	hydrocephalus-inducing protein homolog
LOC105760079	hydrocephalus-inducing protein homolog
LOC105736567	hydrocephalus-inducing protein homolog
LOC105736179	hydrocephalus-inducing protein homolog
LOC105736177	hydrocephalus-inducing protein homolog
LOC105695448	hydrocephalus-inducing protein-like
LOC105690227	hydrocephalus-inducing protein-like
LOC105679290	hydrocephalus-inducing protein-like
LOC105675833	hydrocephalus-inducing protein homolog
LOC105670448	hydrocephalus-inducing protein homolog
LOC105664105	hydrocephalus-inducing protein homolog
LOC105617870	hydrocephalus-inducing protein homolog
LOC105617869	hydrocephalus-inducing protein homolog
LOC105617868	hydrocephalus-inducing protein-like
LOC105568711	hydrocephalus-inducing protein homolog
LOC105568709	hydrocephalus-inducing protein-like
LOC105568708	hydrocephalus-inducing protein-like
LOC105451806	hydrocephalus-inducing protein-like
LOC105451805	hydrocephalus-inducing protein homolog
LOC105451788	hydrocephalus-inducing protein homolog
LOC105429800	hydrocephalus-inducing protein homolog
LOC105385906	hydrocephalus-inducing protein homolog
LOC105385865	hydrocephalus-inducing protein homolog
LOC105365265	hydrocephalus-inducing protein homolog
LOC105316072	hydrocephalus-inducing protein-like
LOC105270785	hydrocephalus-inducing protein-like
LOC105270784	hydrocephalus-inducing protein homolog
LOC105255256	hydrocephalus-inducing protein homolog
LOC105255254	hydrocephalus-inducing protein-like
LOC105182012	hydrocephalus-inducing protein homolog
LOC105153076	hydrocephalus-inducing protein-like
LOC105153074	hydrocephalus-inducing protein homolog
LOC104956295	hydrocephalus-inducing protein homolog
LOC104951364	hydrocephalus-inducing protein-like
LOC104951343	hydrocephalus-inducing protein homolog
LOC104951327	hydrocephalus-inducing protein homolog
LOC104946706	hydrocephalus-inducing protein homolog
LOC104942100	hydrocephalus-inducing protein homolog
LOC104842692	hydrocephalus-inducing protein homolog
LOC104841986	hydrocephalus-inducing protein homolog
LOC104691881	hydrocephalus-inducing protein homolog
LOC104691787	hydrocephalus-inducing protein homolog
LOC104636550	hydrocephalus-inducing protein homolog
LOC104621385	hydrocephalus-inducing protein homolog
LOC104561984	hydrocephalus-inducing protein homolog
LOC104560573	hydrocephalus-inducing protein-like
LOC104559829	hydrocephalus-inducing protein-like
LOC104546307	hydrocephalus-inducing protein homolog
LOC104523048	hydrocephalus-inducing protein-like
LOC104515116	hydrocephalus-inducing protein-like
LOC104500761	hydrocephalus-inducing protein homolog
LOC104497100	hydrocephalus-inducing protein-like
LOC104481601	hydrocephalus-inducing protein homolog
LOC104477668	hydrocephalus-inducing protein homolog
LOC104411848	hydrocephalus-inducing protein-like
LOC104402705	hydrocephalus-inducing protein-like
LOC104377361	hydrocephalus-inducing protein homolog
LOC104372339	hydrocephalus-inducing protein-like
LOC104354438	hydrocephalus-inducing protein-like
LOC104350187	hydrocephalus-inducing protein homolog
LOC104328627	hydrocephalus-inducing protein-like
LOC104328626	hydrocephalus-inducing protein homolog
LOC104315120	hydrocephalus-inducing protein-like
LOC104313092	hydrocephalus-inducing protein homolog
LOC104313091	hydrocephalus-inducing protein homolog
LOC104301144	hydrocephalus-inducing protein homolog
LOC104299197	hydrocephalus-inducing protein homolog
LOC104298771	hydrocephalus-inducing protein homolog
LOC104280948	hydrocephalus-inducing protein-like
LOC104275067	hydrocephalus-inducing protein homolog
LOC104272735	hydrocephalus-inducing protein homolog
LOC104166005	hydrocephalus-inducing protein-like
LOC104077114	hydrocephalus-inducing protein homolog
LOC104075549	hydrocephalus-inducing protein homolog
LOC104063205	hydrocephalus-inducing protein homolog
LOC104057256	hydrocephalus-inducing protein homolog
LOC104034342	hydrocephalus-inducing protein-like
LOC104031707	hydrocephalus-inducing protein homolog
LOC104030368	hydrocephalus-inducing protein homolog
LOC103908466	hydrocephalus-inducing protein homolog
LOC103908410	hydrocephalus-inducing protein homolog
LOC103808228	hydrocephalus-inducing protein homolog
LOC103807776	hydrocephalus-inducing protein homolog
LOC103802745	hydrocephalus-inducing protein homolog
LOC103776707	hydrocephalus-inducing protein-like
LOC103768181	hydrocephalus-inducing protein homolog
LOC103766317	hydrocephalus-inducing protein homolog
LOC103758019	hydrocephalus-inducing protein homolog
LOC103620336	hydrocephalus-inducing protein-like
LOC103592481	hydrocephalus-inducing protein homolog
LOC103592480	hydrocephalus-inducing protein homolog
LOC103588110	hydrocephalus-inducing protein homolog
LOC103583693	hydrocephalus-inducing protein homolog
LOC103582422	hydrocephalus-inducing protein homolog
LOC103558791	hydrocephalus-inducing protein homolog
LOC103521034	hydrocephalus-inducing protein homolog
LOC103512454	hydrocephalus-inducing protein-like
LOC103313172	hydrocephalus-inducing protein homolog
LOC103307412	hydrocephalus-inducing protein homolog
LOC103306625	hydrocephalus-inducing protein-like
LOC103306624	hydrocephalus-inducing protein-like
LOC103274674	hydrocephalus-inducing protein homolog
LOC103265684	hydrocephalus-inducing protein homolog
LOC103191034	hydrocephalus-inducing protein-like
LOC103183153	hydrocephalus-inducing protein-like
LOC103177747	hydrocephalus-inducing protein-like
LOC103172870	hydrocephalus-inducing protein-like
LOC103172654	hydrocephalus-inducing protein-like
LOC103172533	hydrocephalus-inducing protein-like
LOC103145508	hydrocephalus-inducing protein
LOC103144392	hydrocephalus-inducing protein homolog
LOC103142529	hydrocephalus-inducing protein-like
LOC103142512	hydrocephalus-inducing protein homolog
LOC103102138	hydrocephalus-inducing protein homolog
LOC103101949	hydrocephalus-inducing protein-like
LOC103062831	hydrocephalus-inducing protein-like
LOC103061778	hydrocephalus-inducing protein homolog
LOC103061703	hydrocephalus-inducing protein homolog
LOC103054692	hydrocephalus-inducing protein homolog
LOC103053885	hydrocephalus-inducing protein-like
LOC102749204	hydrocephalus-inducing protein homolog
LOC102681798	hydrocephalus-inducing protein-like
LOC102680332	hydrocephalus-inducing protein homolog
LOC102680201	hydrocephalus-inducing protein-like
LOC102445832	hydrocephalus-inducing protein homolog
LOC102445340	hydrocephalus-inducing protein-like
LOC102362728	hydrocephalus-inducing protein-like
LOC102349249	hydrocephalus-inducing protein homolog
LOC102312961	hydrocephalus-inducing protein homolog
LOC102307241	hydrocephalus-inducing protein-like
LOC102307238	hydrocephalus-inducing protein-like
LOC102304990	hydrocephalus-inducing protein homolog
LOC102296199	hydrocephalus-inducing protein-like
LOC102271818	hydrocephalus-inducing protein homolog
LOC102269923	hydrocephalus-inducing protein homolog
LOC102240768	hydrocephalus-inducing protein homolog
LOC102205061	hydrocephalus-inducing protein homolog
LOC102068055	hydrocephalus-inducing protein homolog
LOC102051907	hydrocephalus-inducing protein-like
LOC102049977	hydrocephalus-inducing protein homolog
LOC102047281	hydrocephalus-inducing protein homolog
LOC101935042	hydrocephalus-inducing protein
LOC101920621	hydrocephalus-inducing protein homolog
LOC101913348	hydrocephalus-inducing protein homolog
LOC101911161	hydrocephalus-inducing protein-like
LOC101869402	hydrocephalus-inducing protein homolog
LOC101849868	hydrocephalus-inducing protein
LOC101818220	hydrocephalus-inducing protein homolog
LOC101814235	hydrocephalus-inducing protein-like
LOC101814042	hydrocephalus-inducing protein homolog
LOC101813248	hydrocephalus-inducing protein homolog
LOC101811078	hydrocephalus-inducing protein homolog
LOC101807034	hydrocephalus-inducing protein-like
LOC101805801	hydrocephalus-inducing protein-like
LOC101805799	hydrocephalus-inducing protein homolog
LOC101539468	hydrocephalus-inducing protein homolog
LOC101539203	hydrocephalus-inducing protein homolog
LOC101426676	hydrocephalus-inducing protein homolog
LOC101417180	hydrocephalus-inducing protein homolog
LOC100878362	hydrocephalus-inducing protein homolog
LOC100878133	hydrocephalus-inducing protein homolog
LOC100863390	hydrocephalus-inducing protein-like
LOC100744610	hydrocephalus-inducing protein-like
LOC100647505	hydrocephalus-inducing protein homolog
LOC100641866	hydrocephalus-inducing protein-like
LOC100638274	hydrocephalus-inducing protein-like
LOC100375784	hydrocephalus-inducing protein homolog
LOC100232125	hydrocephalus-inducing protein homolog
LOC100212452	hydrocephalus-inducing protein homolog
LOC100201323	hydrocephalus-inducing protein homolog
LOC100024722	hydrocephalus-inducing protein-like
LOC34618434	hydrocephalus-inducing protein homolog
LOC9660431	hydrocephalus-inducing protein homolog
LOC9641902	hydrocephalus-inducing protein
LOC5519462	hydrocephalus-inducing protein homolog
LOC5497536	hydrocephalus-inducing protein homolog
LOC5497224	hydrocephalus-inducing protein homolog
LOC657413	hydrocephalus-inducing protein-like
Jhy	junctional cadherin complex regulator
LOC105216146	uncharacterized LOC105216146
LOC120065834	hydrocephalus-inducing protein homolog
LOC118396248	hydrocephalus-inducing protein-like
LOC116356397	hydrocephalus-inducing protein-like
LOC116154955	hydrocephalus-inducing protein homolog
LOC115619006	hydrocephalus-inducing protein homolog
LOC115197767	hydrocephalus-inducing protein-like
LOC115134879	hydrocephalus-inducing protein-like
LOC113490618	hydrocephalus-inducing protein homolog
LOC113070236	hydrocephalus-inducing protein-like
LOC113027274	hydrocephalus-inducing protein-like
LOC112464865	hydrocephalus-inducing protein-like
LOC112219233	hydrocephalus-inducing protein-like
LOC111960984	hydrocephalus-inducing protein-like
LOC110501848	hydrocephalus-inducing protein-like
LOC109071301	hydrocephalus-inducing protein homolog
LOC108969096	uncharacterized LOC108969096
LOC108725071	hydrocephalus-inducing protein homolog
LOC108643757	uncharacterized LOC108643757
LOC107726443	hydrocephalus-inducing protein homolog
LOC106560942	hydrocephalus-inducing protein homolog
LOC105335094	trichohyalin
LOC105270735	mitochondrial ribonuclease P protein 3
LOC105153073	uncharacterized LOC105153073
LOC105104099	hydrocephalus-inducing protein homolog
LOC104349308	hydrocephalus-inducing protein-like
LOC102526293	hydrocephalus-inducing protein pseudogene
LOC102366299	hydrocephalus-inducing protein-like
L1CAM	L1 cell adhesion molecule
CCND2	cyclin D2
PIK3R2	phosphoinositide-3-kinase regulatory subunit 2
AKT3	AKT serine/threonine kinase 3
CCDC88C	coiled-coil domain containing 88C
MPDZ	multiple PDZ domain crumbs cell polarity complex component
FANCB	FA complementation group B
TRIM71	tripartite motif containing 71
ZIC3	Zic family member 3
WDR81	WD repeat domain 81
CFAP43	cilia and flagella associated protein 43
HYDIN	HYDIN axonemal central pair apparatus protein
Aqp4	aquaporin 4
HYDIN	HYDIN axonemal central pair apparatus protein
HYDIN	HYDIN axonemal central pair apparatus protein
HYDIN	HYDIN axonemal central pair apparatus protein
HYDIN	HYDIN axonemal central pair apparatus protein
HYDIN	HYDIN axonemal central pair apparatus protein
HYDIN	HYDIN axonemal central pair apparatus protein
HYDIN	HYDIN axonemal central pair apparatus protein
HYDIN	HYDIN axonemal central pair apparatus protein
hydin	HYDIN axonemal central pair apparatus protein
HYDIN	HYDIN axonemal central pair apparatus protein
HYDIN	HYDIN axonemal central pair apparatus protein
HYDIN	HYDIN axonemal central pair apparatus protein
HYDIN	HYDIN axonemal central pair apparatus protein
HYDIN	HYDIN axonemal central pair apparatus protein
HYDIN	HYDIN axonemal central pair apparatus protein
HYDIN	HYDIN axonemal central pair apparatus protein
HYDIN	HYDIN axonemal central pair apparatus protein
HYDIN	HYDIN axonemal central pair apparatus protein
hydin	HYDIN axonemal central pair apparatus protein
HYDIN	HYDIN axonemal central pair apparatus protein
Aqp4	aquaporin 4
HYDIN	HYDIN axonemal central pair apparatus protein
HYDIN	HYDIN axonemal central pair apparatus protein
HYDIN	HYDIN axonemal central pair apparatus protein
HYDIN	HYDIN axonemal central pair apparatus protein
Hydin	HYDIN axonemal central pair apparatus protein
HYDIN	HYDIN axonemal central pair apparatus protein
hydin	HYDIN axonemal central pair apparatus protein
HYDIN	HYDIN axonemal central pair apparatus protein
LOC115947003	HYDIN axonemal central pair apparatus protein
APP	amyloid beta precursor protein
hydin	HYDIN axonemal central pair apparatus protein
hydin	HYDIN axonemal central pair apparatus protein
HYDIN	HYDIN axonemal central pair apparatus protein
hydin	HYDIN axonemal central pair apparatus protein
HYDIN	HYDIN axonemal central pair apparatus protein
hydin	HYDIN axonemal central pair apparatus protein
HYDIN	HYDIN axonemal central pair apparatus protein
hydin	HYDIN axonemal central pair apparatus protein
Hydin	HYDIN axonemal central pair apparatus protein
LOC115800571	HYDIN axonemal central pair apparatus protein
POR	cytochrome p450 oxidoreductase
APOE	apolipoprotein E
hydin	HYDIN axonemal central pair apparatus protein
hydin	HYDIN axonemal central pair apparatus protein
hydin	HYDIN axonemal central pair apparatus protein
hydin	HYDIN axonemal central pair apparatus protein
HYDIN	HYDIN axonemal central pair apparatus protein
HYDIN	HYDIN axonemal central pair apparatus protein
HYDIN	HYDIN axonemal central pair apparatus protein
hydin	HYDIN axonemal central pair apparatus protein
hydin	HYDIN axonemal central pair apparatus protein
HYDIN	HYDIN axonemal central pair apparatus protein
hydin	HYDIN axonemal central pair apparatus protein
hydin	HYDIN axonemal central pair apparatus protein
Hydin	HYDIN axonemal central pair apparatus protein
Hydin	HYDIN axonemal central pair apparatus protein
HYDIN	HYDIN axonemal central pair apparatus protein
HYDIN	HYDIN axonemal central pair apparatus protein
Tgfb1	transforming growth factor, beta 1
TTR	transthyretin
FGFR2	fibroblast growth factor receptor 2
Htt	huntingtin
Wnt1	wingless-type MMTV integration site family, member 1
Ikbkb	inhibitor of kappaB kinase beta
Hgf	hepatocyte growth factor
Aqp1	aquaporin 1
hydin	HYDIN axonemal central pair apparatus protein
hydin	HYDIN axonemal central pair apparatus protein
HYDIN	HYDIN axonemal central pair apparatus protein
hydin	HYDIN axonemal central pair apparatus protein
hydin	HYDIN axonemal central pair apparatus protein
hydin	HYDIN axonemal central pair apparatus protein
hydin	HYDIN axonemal central pair apparatus protein
hydin	HYDIN axonemal central pair apparatus protein
hydin	HYDIN axonemal central pair apparatus protein
HYDIN	HYDIN axonemal central pair apparatus protein
hydin	HYDIN axonemal central pair apparatus protein
hydin	HYDIN axonemal central pair apparatus protein
HYDIN	HYDIN axonemal central pair apparatus protein
HYDIN	HYDIN axonemal central pair apparatus protein
hydin.S	HYDIN, axonemal central pair apparatus protein S homeolog
Hydin	HYDIN axonemal central pair apparatus protein
HYDIN	HYDIN axonemal central pair apparatus protein
hydin	HYDIN axonemal central pair apparatus protein
HYDIN	HYDIN axonemal central pair apparatus protein
Hydin	HYDIN axonemal central pair apparatus protein
Hydin	HYDIN axonemal central pair apparatus protein
HYDIN	HYDIN axonemal central pair apparatus protein
HYDIN	HYDIN axonemal central pair apparatus protein
HYDIN	HYDIN axonemal central pair apparatus protein
Myh10	myosin, heavy polypeptide 10, non-muscle
CLCN7	chloride voltage-gated channel 7
Ppp1r1b	protein phosphatase 1, regulatory (inhibitor) subunit 1B
Spag6l	sperm associated antigen 6-like
IL6	interleukin 6
TNF	tumor necrosis factor
AQP4	aquaporin 4
VEGFA	vascular endothelial growth factor A
TGFB1	transforming growth factor beta 1
Tnf	tumor necrosis factor
hydin	HYDIN axonemal central pair apparatus protein
hydin	HYDIN axonemal central pair apparatus protein
HYDIN	HYDIN axonemal central pair apparatus protein
hydin	HYDIN axonemal central pair apparatus protein
hydin	HYDIN axonemal central pair apparatus protein
Hydin	HYDIN axonemal central pair apparatus protein
hydin	HYDIN axonemal central pair apparatus protein
HYDIN	HYDIN axonemal central pair apparatus protein
HYDIN	HYDIN axonemal central pair apparatus protein
hydin	HYDIN axonemal central pair apparatus protein
hydin	HYDIN axonemal central pair apparatus protein
hydin	HYDIN axonemal central pair apparatus protein
HYDIN	HYDIN axonemal central pair apparatus protein
HYDIN	HYDIN axonemal central pair apparatus protein
HYDIN	HYDIN axonemal central pair apparatus protein
hydin	HYDIN axonemal central pair apparatus protein
hydin	HYDIN axonemal central pair apparatus protein
HYDIN	HYDIN axonemal central pair apparatus protein
hydin	HYDIN axonemal central pair apparatus protein
Hydin	HYDIN axonemal central pair apparatus protein
hydin	HYDIN axonemal central pair apparatus protein
hydin	HYDIN axonemal central pair apparatus protein
hydin	HYDIN axonemal central pair apparatus protein
HYDIN	HYDIN axonemal central pair apparatus protein
HYDIN	HYDIN axonemal central pair apparatus protein
hydin	HYDIN axonemal central pair apparatus protein
HYDIN	HYDIN axonemal central pair apparatus protein
HYDIN	HYDIN axonemal central pair apparatus protein
HYDIN	HYDIN axonemal central pair apparatus protein
HYDIN	HYDIN axonemal central pair apparatus protein
hydin	HYDIN axonemal central pair apparatus protein
hydin	HYDIN axonemal central pair apparatus protein
HYDIN	HYDIN axonemal central pair apparatus protein
HYDIN	HYDIN axonemal central pair apparatus protein
HYDIN	HYDIN axonemal central pair apparatus protein
HYDIN	HYDIN axonemal central pair apparatus protein
Hydin	HYDIN axonemal central pair apparatus protein
HYDIN	HYDIN axonemal central pair apparatus protein
hydin	HYDIN axonemal central pair apparatus protein
HYDIN	HYDIN axonemal central pair apparatus protein
hydin	HYDIN axonemal central pair apparatus protein
hydin	HYDIN axonemal central pair apparatus protein
HYDIN	HYDIN axonemal central pair apparatus protein
HYDIN	HYDIN axonemal central pair apparatus protein
hydin	HYDIN axonemal central pair apparatus protein
hydin	HYDIN axonemal central pair apparatus protein
hydin	HYDIN axonemal central pair apparatus protein
Hydin	HYDIN axonemal central pair apparatus protein
hydin	HYDIN axonemal central pair apparatus protein
hydin	HYDIN axonemal central pair apparatus protein
hydin	HYDIN axonemal central pair apparatus protein
hydin	HYDIN axonemal central pair apparatus protein
hydin	HYDIN axonemal central pair apparatus protein
hydin	HYDIN axonemal central pair apparatus protein
HYDIN	HYDIN axonemal central pair apparatus protein
HYDIN	HYDIN axonemal central pair apparatus protein
HYDIN	HYDIN axonemal central pair apparatus protein
hydin	HYDIN axonemal central pair apparatus protein
Hydin	HYDIN axonemal central pair apparatus protein
HYDIN	HYDIN axonemal central pair apparatus protein
HYDIN	HYDIN axonemal central pair apparatus protein
hydin	HYDIN axonemal central pair apparatus protein
hydin	HYDIN axonemal central pair apparatus protein
HYDIN	HYDIN axonemal central pair apparatus protein
HYDIN	HYDIN axonemal central pair apparatus protein
HYDIN	HYDIN axonemal central pair apparatus protein
HYDIN	HYDIN axonemal central pair apparatus protein
hydin	HYDIN axonemal central pair apparatus protein
HYDIN	HYDIN axonemal central pair apparatus protein
HYDIN	HYDIN axonemal central pair apparatus protein
HYDIN	HYDIN axonemal central pair apparatus protein
hydin	HYDIN axonemal central pair apparatus protein
hydin	HYDIN axonemal central pair apparatus protein
hydin	HYDIN axonemal central pair apparatus protein
hydin	HYDIN axonemal central pair apparatus protein
hydin	HYDIN axonemal central pair apparatus protein
HYDIN	HYDIN axonemal central pair apparatus protein
HYDIN	HYDIN axonemal central pair apparatus protein
hydin	HYDIN axonemal central pair apparatus protein
hydin	HYDIN axonemal central pair apparatus protein
HYDIN	HYDIN axonemal central pair apparatus protein
Hydin	HYDIN axonemal central pair apparatus protein
Hydin	HYDIN axonemal central pair apparatus protein
HYDIN	HYDIN axonemal central pair apparatus protein
hydin	HYDIN axonemal central pair apparatus protein
hydin	HYDIN axonemal central pair apparatus protein
HYDIN	HYDIN axonemal central pair apparatus protein
Hydin	HYDIN axonemal central pair apparatus protein
HYDIN	HYDIN axonemal central pair apparatus protein
HYDIN	HYDIN axonemal central pair apparatus protein
HYDIN	HYDIN axonemal central pair apparatus protein
HYDIN	HYDIN axonemal central pair apparatus protein
HYDIN	HYDIN axonemal central pair apparatus protein
HYDIN	HYDIN axonemal central pair apparatus protein
hydin	HYDIN axonemal central pair apparatus protein
HYDIN	HYDIN axonemal central pair apparatus protein
HYDIN	HYDIN axonemal central pair apparatus protein
HYDIN	HYDIN axonemal central pair apparatus protein
HYDIN	HYDIN axonemal central pair apparatus protein
Hydin	HYDIN axonemal central pair apparatus protein
hydin	HYDIN axonemal central pair apparatus protein
hydin	HYDIN axonemal central pair apparatus protein
HYDIN	HYDIN axonemal central pair apparatus protein
HYDIN	HYDIN axonemal central pair apparatus protein
HYDIN	HYDIN axonemal central pair apparatus protein
HYDIN	HYDIN axonemal central pair apparatus protein
HYDIN	HYDIN axonemal central pair apparatus protein
HYDIN	HYDIN axonemal central pair apparatus protein
HYDIN	HYDIN axonemal central pair apparatus protein
HYDIN	HYDIN axonemal central pair apparatus protein
HYDIN	HYDIN axonemal central pair apparatus protein
hydin	HYDIN axonemal central pair apparatus protein
hydin	HYDIN axonemal central pair apparatus protein
hydin	HYDIN axonemal central pair apparatus protein
HYDIN	HYDIN axonemal central pair apparatus protein
HYDIN	HYDIN axonemal central pair apparatus protein
HYDIN	HYDIN axonemal central pair apparatus protein
hydin	HYDIN axonemal central pair apparatus protein
HYDIN	HYDIN axonemal central pair apparatus protein
Hydin	HYDIN axonemal central pair apparatus protein
Hydin	HYDIN axonemal central pair apparatus protein
Hydin	HYDIN axonemal central pair apparatus protein
HYDIN	HYDIN axonemal central pair apparatus protein
hydin	HYDIN axonemal central pair apparatus protein
HYDIN	HYDIN axonemal central pair apparatus protein
hydin	HYDIN axonemal central pair apparatus protein
hydin	HYDIN axonemal central pair apparatus protein
hydin	HYDIN axonemal central pair apparatus protein
hydin	HYDIN axonemal central pair apparatus protein
HYDIN	HYDIN axonemal central pair apparatus protein
hydin	HYDIN axonemal central pair apparatus protein
HYDIN	HYDIN axonemal central pair apparatus protein
HYDIN	HYDIN axonemal central pair apparatus protein
HYDIN	HYDIN axonemal central pair apparatus protein
hydin	HYDIN axonemal central pair apparatus protein
HYDIN	HYDIN axonemal central pair apparatus protein
hydin	HYDIN axonemal central pair apparatus protein
hydin	HYDIN axonemal central pair apparatus protein
hydin	HYDIN axonemal central pair apparatus protein
hydin	HYDIN axonemal central pair apparatus protein
HYDIN	HYDIN axonemal central pair apparatus protein
HYDIN	HYDIN axonemal central pair apparatus protein
hydin	HYDIN axonemal central pair apparatus protein
hydin	HYDIN axonemal central pair apparatus protein
hydin	HYDIN axonemal central pair apparatus protein
HYDIN	HYDIN axonemal central pair apparatus protein
HYDIN	HYDIN axonemal central pair apparatus protein
HYDIN	HYDIN axonemal central pair apparatus protein
hydin	HYDIN axonemal central pair apparatus protein
hydin	HYDIN axonemal central pair apparatus protein
HYDIN	HYDIN axonemal central pair apparatus protein
Hydin	HYDIN axonemal central pair apparatus protein
hydin	HYDIN axonemal central pair apparatus protein
HYDIN	HYDIN axonemal central pair apparatus protein
HYDIN	HYDIN axonemal central pair apparatus protein
HYDIN	HYDIN axonemal central pair apparatus protein
HYDIN	HYDIN axonemal central pair apparatus protein
HYDIN	HYDIN axonemal central pair apparatus protein
HYDIN	HYDIN axonemal central pair apparatus protein
nipal3	NIPA like domain containing 3
HYDIN	HYDIN axonemal central pair apparatus protein
HYDIN	HYDIN axonemal central pair apparatus protein
HYDIN	HYDIN axonemal central pair apparatus protein
HYDIN	HYDIN axonemal central pair apparatus protein
HYDIN	HYDIN axonemal central pair apparatus protein
HYDIN	HYDIN axonemal central pair apparatus protein
HYDIN	HYDIN axonemal central pair apparatus protein
HYDIN	HYDIN axonemal central pair apparatus protein
Hydin	HYDIN axonemal central pair apparatus protein
HYDIN	HYDIN axonemal central pair apparatus protein
HYDIN	HYDIN axonemal central pair apparatus protein
HYDIN	HYDIN axonemal central pair apparatus protein
hydin	HYDIN axonemal central pair apparatus protein
hydin	HYDIN axonemal central pair apparatus protein
HYDIN	HYDIN axonemal central pair apparatus protein
HYDIN	HYDIN axonemal central pair apparatus protein
HYDIN	HYDIN axonemal central pair apparatus protein
hydin	HYDIN axonemal central pair apparatus protein
HYDIN	HYDIN axonemal central pair apparatus protein
HYDIN	HYDIN axonemal central pair apparatus protein
HYDIN	HYDIN axonemal central pair apparatus protein
HYDIN	HYDIN axonemal central pair apparatus protein
HYDIN	HYDIN axonemal central pair apparatus protein
HYDIN	HYDIN axonemal central pair apparatus protein
HYDIN	HYDIN axonemal central pair apparatus protein
HYDIN	HYDIN axonemal central pair apparatus protein
HYDIN	HYDIN axonemal central pair apparatus protein
hydin	HYDIN axonemal central pair apparatus protein
hydin	HYDIN axonemal central pair apparatus protein
hydin	HYDIN axonemal central pair apparatus protein
HYDIN	HYDIN axonemal central pair apparatus protein
Hydin	HYDIN axonemal central pair apparatus protein
HYDIN	HYDIN axonemal central pair apparatus protein
HYDIN	HYDIN axonemal central pair apparatus protein
HYDIN	HYDIN axonemal central pair apparatus protein
Hydin	HYDIN axonemal central pair apparatus protein
HYDIN	HYDIN axonemal central pair apparatus protein
HYDIN	HYDIN axonemal central pair apparatus protein
HYDIN	HYDIN axonemal central pair apparatus protein
HYDIN	HYDIN axonemal central pair apparatus protein
hydin	HYDIN axonemal central pair apparatus protein
HYDIN	HYDIN axonemal central pair apparatus protein
Hydin	HYDIN axonemal central pair apparatus protein
HYDIN	HYDIN axonemal central pair apparatus protein
HYDIN	HYDIN axonemal central pair apparatus protein
HYDIN	HYDIN axonemal central pair apparatus protein
LOC118454698	HYDIN axonemal central pair apparatus protein
LOC111570817	HYDIN axonemal central pair apparatus protein
LOC104130293	HYDIN axonemal central pair apparatus protein
LOC102043817	HYDIN axonemal central pair apparatus protein
LOC101880493	HYDIN axonemal central pair apparatus protein
LOC101389467	HYDIN axonemal central pair apparatus protein
LOC101350350	HYDIN axonemal central pair apparatus protein
MAPT	microtubule associated protein tau
IGF1	insulin like growth factor 1
PIK3CA	phosphatidylinositol-4,5-bisphosphate 3-kinase catalytic subunit alpha
Vegfa	vascular endothelial growth factor A
FAS	Fas cell surface death receptor
CASP3	caspase 3
Psen1	presenilin 1
Mtor	mechanistic target of rapamycin kinase
Vegfa	vascular endothelial growth factor A
HRAS	HRas proto-oncogene, GTPase
FASLG	Fas ligand
Mmp9	matrix metallopeptidase 9
C9orf72	C9orf72-SMCR8 complex subunit
NOTCH3	notch receptor 3
MYCN	MYCN proto-oncogene, bHLH transcription factor
ADORA2A	adenosine A2a receptor
SMARCB1	SWI/SNF related, matrix associated, actin dependent regulator of chromatin, subfamily b, member 1
Fyn	Fyn proto-oncogene
App	amyloid beta precursor protein
Hmgb1	high mobility group box 1
AQP4	aquaporin 4
Foxo3	forkhead box O3
Msx1	msh homeobox 1
Ptpn11	protein tyrosine phosphatase, non-receptor type 11
TGFB2	transforming growth factor beta 2
Klf4	Kruppel-like factor 4 (gut)
L1cam	L1 cell adhesion molecule
Pkd1	polycystin 1, transient receptor poteintial channel interacting
Mapt	microtubule-associated protein tau
PAX3	paired box 3
CSF1R	colony stimulating factor 1 receptor
HBEGF	heparin binding EGF like growth factor
HDAC4	histone deacetylase 4
Aqp1	aquaporin 1
PTBP1	polypyrimidine tract binding protein 1
BUB1B	BUB1 mitotic checkpoint serine/threonine kinase B
F2	coagulation factor II
Itgb1	integrin subunit beta 1
HCRT	hypocretin neuropeptide precursor
Trp73	transformation related protein 73
IDS	iduronate 2-sulfatase
ADORA1	adenosine A1 receptor
Oprk1	opioid receptor, kappa 1
Kif3a	kinesin family member 3A
Tgfb2	transforming growth factor, beta 2
Atxn1	ataxin 1
NTF3	neurotrophin 3
Cnr2	cannabinoid receptor 2
ADCYAP1R1	ADCYAP receptor type I
B4GALT1	beta-1,4-galactosyltransferase 1
Isg15	ISG15 ubiquitin-like modifier
ADGRG1	adhesion G protein-coupled receptor G1
Wasl	WASP like actin nucleation promoting factor
Tgfb3	transforming growth factor, beta 3
Afdn	afadin, adherens junction formation factor
Bub1b	BUB1B, mitotic checkpoint serine/threonine kinase
Myh2	myosin, heavy polypeptide 2, skeletal muscle, adult
Nfix	nuclear factor I/X
WNT3	Wnt family member 3
NFIA	nuclear factor I A
Usp18	ubiquitin specific peptidase 18
Sox3	SRY (sex determining region Y)-box 3
Mpdz	multiple PDZ domain crumbs cell polarity complex component
SLC12A6	solute carrier family 12 member 6
FZD3	frizzled class receptor 3
Cep290	centrosomal protein 290
Vps35	VPS35 retromer complex component
Add2	adducin 2 (beta)
TMEM67	transmembrane protein 67
Celsr3	cadherin, EGF LAG seven-pass G-type receptor 3
Prdx2	peroxiredoxin 2
Napa	N-ethylmaleimide sensitive fusion protein attachment protein alpha
Fig4	FIG4 phosphoinositide 5-phosphatase
Snx27	sorting nexin family member 27
Srgap3	SLIT-ROBO Rho GTPase activating protein 3
SLC12A7	solute carrier family 12 member 7
PTPRQ	protein tyrosine phosphatase receptor type Q
Poll	polymerase (DNA directed), lambda
Add1	adducin 1 (alpha)
CC2D2A	coiled-coil and C2 domain containing 2A
Pcm1	pericentriolar material 1
Ruvbl1	RuvB-like protein 1
Dnah5	dynein, axonemal, heavy chain 5
Tmem67	transmembrane protein 67
Ift172	intraflagellar transport 172
Celsr2	cadherin, EGF LAG seven-pass G-type receptor 2
SFMBT1	Scm like with four mbt domains 1
SPAG17	sperm associated antigen 17
THOC6	THO complex 6
STK36	serine/threonine kinase 36
EML1	EMAP like 1
Pacrg	PARK2 co-regulated
Gldc	glycine decarboxylase
Plac1	placental specific protein 1
KATNIP	katanin interacting protein
Rfx4	regulatory factor X, 4 (influences HLA class II expression)
Add3	adducin 3 (gamma)
Mboat7	membrane bound O-acyltransferase domain containing 7
Stk36	serine/threonine kinase 36
Spag17	sperm associated antigen 17
Mns1	meiosis-specific nuclear structural protein 1
Nme7	NME/NM23 family member 7
Ccdc39	coiled-coil domain containing 39
Pomk	protein-O-mannose kinase
Rsph9	radial spoke head 9 homolog (Chlamydomonas)
Kif27	kinesin family member 27
Nme5	NME/NM23 family member 5
Ulk4	unc-51-like kinase 4
VWF	von Willebrand factor
Dnaaf1	dynein, axonemal assembly factor 1
Cfap43	cilia and flagella associated protein 43
stm	stumpy
ISLR2	immunoglobulin superfamily containing leucine rich repeat 2
Ccdc39	coiled-coil domain containing 39
Drc3	dynein regulatory complex subunit 3
Ak8	adenylate kinase 8
Efcab1	EF-hand calcium binding domain 1
PECAM1	platelet and endothelial cell adhesion molecule 1
ccdc28b	coiled-coil domain containing 28B
Vac14	VAC14 component of PIKFYVE complex
slc48a1b	solute carrier family 48 member 1b
MIR4274	microRNA 4274
slc41a1	solute carrier family 41 member 1
pomgnt2	protein O-linked mannose N-acetylglucosaminyltransferase 2 (beta 1,4-)
kcnb1	potassium voltage-gated channel, Shab-related subfamily, member 1
kcng4b	potassium voltage-gated channel, subfamily G, member 4b
chmp4bb	charged multivesicular body protein 4Bb
B3GALNT2	beta-1,3-N-acetylgalactosaminyltransferase 2
DQ04_00631140	Hydin
BATDEDRAFT_26904	uncharacterized protein
TRIADDRAFT_30117	hypothetical protein

## Sheet: Candidate_intern. Hydrocephalus
Gene symbol	Gene full name, description
AC108740.1	hydrocephalus inducing homolog (mouse) (HYDIN) pseudogene
HYDIN	HYDIN axonemal central pair apparatus protein [Source:HGNC Symbol;Acc:HGNC:19368] HYDIN AXONEMAL CENTRAL PAIR APPARATUS PROTEIN; HYDIN [*610812] (MIM gene record; description: HYDIN AXONEMAL CENTRAL PAIR APPARATUS PROTEIN; HYDIN;;HYDROCEPHALUS-INDUCING, MOUSE, HOMOLOG OF;;HYDIN1,) is an external reference matched to Gene ENSG00000157423
TRIM71	tripartite motif containing 71 [Source:HGNC Symbol;Acc:HGNC:32669] HYDROCEPHALUS, CONGENITAL COMMUNICATING, 1; HYDCC1 [#618667] (MIM morbid record; description: HYDROCEPHALUS, CONGENITAL COMMUNICATING, 1; HYDCC1,) is an external reference matched to Gene ENSG00000206557
L1CAM	L1 cell adhesion molecule [Source:HGNC Symbol;Acc:HGNC:6470] HYDROCEPHALUS DUE TO CONGENITAL STENOSIS OF AQUEDUCT OF SYLVIUS; HSAS [#307000] (MIM morbid record; description: HYDROCEPHALUS DUE TO CONGENITAL STENOSIS OF AQUEDUCT OF SYLVIUS; HSAS;;HSAS1;;HYDROCEPHALUS, X-LINKED; HYCX;;AQUEDUCTAL STENOSIS, X-LINKED; XLAS HYDROCEPHALUS, X-LINKED, WITH CONGENITAL IDIOPATHIC INTESTINAL PSEUDOOBSTRUCTION…
CCND2	cyclin D2 [Source:HGNC Symbol;Acc:HGNC:1583] MEGALENCEPHALY-POLYMICROGYRIA-POLYDACTYLY-HYDROCEPHALUS SYNDROME 3; MPPH3 [#615938] (MIM morbid record; description: MEGALENCEPHALY-POLYMICROGYRIA-POLYDACTYLY-HYDROCEPHALUS SYNDROME 3; MPPH3,) is an external reference matched to Gene ENSG00000118971
ZIC3	Zic family member 3 [Source:HGNC Symbol;Acc:HGNC:12874] VACTERL ASSOCIATION, X-LINKED, WITH OR WITHOUT HYDROCEPHALUS; VACTERLX [#314390] (MIM morbid record; description: VACTERL ASSOCIATION, X-LINKED, WITH OR WITHOUT HYDROCEPHALUS; VACTERLX;;VACTERL-H, X-LINKED,) is an external reference matched to Gene ENSG00000156925
FANCB	FA complementation group B [Source:HGNC Symbol;Acc:HGNC:3583] VACTERL ASSOCIATION, X-LINKED, WITH OR WITHOUT HYDROCEPHALUS; VACTERLX [#314390] (MIM morbid record; description: VACTERL ASSOCIATION, X-LINKED, WITH OR WITHOUT HYDROCEPHALUS; VACTERLX;;VACTERL-H, X-LINKED,) is an external reference matched to Gene ENSG00000181544
CCDC88C	coiled-coil domain containing 88C [Source:HGNC Symbol;Acc:HGNC:19967] HYDROCEPHALUS, CONGENITAL, 1; HYC1 [#236600] (MIM morbid record; description: HYDROCEPHALUS, CONGENITAL, 1; HYC1;;HYDROCEPHALY;;VENTRICULOMEGALY;;HYDROCEPHALUS, NONSYNDROMIC, AUTOSOMAL RECESSIVE 1, FORMERLY,) is an external reference matched to Gene ENSG00000015133
WDR81	WD repeat domain 81 [Source:HGNC Symbol;Acc:HGNC:26600] HYDROCEPHALUS, CONGENITAL, 3, WITH BRAIN ANOMALIES; HYC3 [#617967] (MIM morbid record; description: HYDROCEPHALUS, CONGENITAL, 3, WITH BRAIN ANOMALIES; HYC3;;HYDROCEPHALUS, NONSYNDROMIC, AUTOSOMAL RECESSIVE 3, FORMERLY,) is an external reference matched to Gene ENSG00000167716
CFAP43	cilia and flagella associated protein 43 [Source:HGNC Symbol;Acc:HGNC:26684] HYDROCEPHALUS, NORMAL-PRESSURE, 1; HYDNP1 [#236690] (MIM morbid record; description: HYDROCEPHALUS, NORMAL-PRESSURE, 1; HYDNP1,) is an external reference matched to Gene ENSG00000197748
MPDZ	multiple PDZ domain crumbs cell polarity complex component [Source:HGNC Symbol;Acc:HGNC:7208] HYDROCEPHALUS, CONGENITAL, 2, WITH OR WITHOUT BRAIN OR EYE ANOMALIES; HYC2 [#615219] (MIM morbid record; description: HYDROCEPHALUS, CONGENITAL, 2, WITH OR WITHOUT BRAIN OR EYE ANOMALIES; HYC2;;HYDROCEPHALUS, NONSYNDROMIC, AUTOSOMAL RECESSIVE 2, FORMERLY,) is an external reference matched to Gene ENSG000…
PIK3R2	phosphoinositide-3-kinase regulatory subunit 2 [Source:HGNC Symbol;Acc:HGNC:8980] MEGALENCEPHALY-POLYMICROGYRIA-POLYDACTYLY-HYDROCEPHALUS SYNDROME 1; MPPH1 [#603387] (MIM morbid record; description: MEGALENCEPHALY-POLYMICROGYRIA-POLYDACTYLY-HYDROCEPHALUS SYNDROME 1; MPPH1;;MEGALENCEPHALY, POLYMICROGYRIA, MEGA CORPUS CALLOSUM SYNDROME; MPPH;;MEG-PMG-MEGACC SYNDROME;;MEGALENCEPHALY, MEGA CORPUS CAL…
ATAD1	ATPase family AAA domain containing 1 [Source:HGNC Symbol;Acc:HGNC:25903]
LAPTM4B	lysosomal protein transmembrane 4 beta [Source:HGNC Symbol;Acc:HGNC:13646] GO:0097487 (GO record; description: multivesicular body, internal vesicle,) is an external reference matched to Transcript ENST00000445593
AMH	anti-Mullerian hormone [Source:HGNC Symbol;Acc:HGNC:464] PERSISTENT MULLERIAN DUCT SYNDROME, TYPES I AND II; PMDS [#261550] (MIM morbid record; description: PERSISTENT MULLERIAN DUCT SYNDROME, TYPES I AND II; PMDS;;PSEUDOHERMAPHRODITISM, MALE INTERNAL;;HERNIA UTERI INGUINALE;;PERSISTENT OVIDUCT SYNDROME;;FEMALE GENITAL DUCTS IN OTHERWISE NORMAL MALE,) is an external reference matched to Gene ENSG…
SFRP4	secreted frizzled related protein 4 [Source:HGNC Symbol;Acc:HGNC:10778]
CACNG3	calcium voltage-gated channel auxiliary subunit gamma 3 [Source:HGNC Symbol;Acc:HGNC:1407]
CACNG5	calcium voltage-gated channel auxiliary subunit gamma 5 [Source:HGNC Symbol;Acc:HGNC:1409]
CACNG8	calcium voltage-gated channel auxiliary subunit gamma 8 [Source:HGNC Symbol;Acc:HGNC:13628]
LRRTM2	leucine rich repeat transmembrane neuronal 2 [Source:HGNC Symbol;Acc:HGNC:19409]
CALY	calcyon neuron specific vesicular protein [Source:HGNC Symbol;Acc:HGNC:17938]
APLN	apelin [Source:HGNC Symbol;Acc:HGNC:16665]
MIR199A1	microRNA 199a-1 [Source:HGNC Symbol;Acc:HGNC:31571]
MIR199A2	microRNA 199a-2 [Source:HGNC Symbol;Acc:HGNC:31572]
UBQLN2	ubiquilin 2 [Source:HGNC Symbol;Acc:HGNC:12509]
APELA	apelin receptor early endogenous ligand [Source:HGNC Symbol;Acc:HGNC:48925]
SCYL2	SCY1 like pseudokinase 2 [Source:HGNC Symbol;Acc:HGNC:19286]
ADM	adrenomedullin [Source:HGNC Symbol;Acc:HGNC:259]
DRD3	dopamine receptor D3 [Source:HGNC Symbol;Acc:HGNC:3024]
CLTB	clathrin light chain B [Source:HGNC Symbol;Acc:HGNC:2091]
AKT3	AKT serine/threonine kinase 3 [Source:HGNC Symbol;Acc:HGNC:393] MEGALENCEPHALY-POLYMICROGYRIA-POLYDACTYLY-HYDROCEPHALUS SYNDROME 2; MPPH2 [#615937] (MIM morbid record; description: MEGALENCEPHALY-POLYMICROGYRIA-POLYDACTYLY-HYDROCEPHALUS SYNDROME 2; MPPH2,) is an external reference matched to Gene ENSG00000117020
AP2M1	adaptor related protein complex 2 subunit mu 1 [Source:HGNC Symbol;Acc:HGNC:564]
FKTN	fukutin [Source:HGNC Symbol;Acc:HGNC:3622] MUSCULAR DYSTROPHY-DYSTROGLYCANOPATHY (CONGENITAL WITH BRAIN AND EYE ANOMALIES), TYPE A, 1; MDDGA1 [#236670] (MIM morbid record; description: MUSCULAR DYSTROPHY-DYSTROGLYCANOPATHY (CONGENITAL WITH BRAIN AND EYE ANOMALIES), TYPE A, 1; MDDGA1;;WALKER-WARBURG SYNDROME OR MUSCLE-EYE-BRAIN DISEASE, POMT1-RELATED;;HYDROCEPHALUS, AGYRIA, AND RETINAL DYSPLASIA;;…
POMT2	protein O-mannosyltransferase 2 [Source:HGNC Symbol;Acc:HGNC:19743] MUSCULAR DYSTROPHY-DYSTROGLYCANOPATHY (CONGENITAL WITH BRAIN AND EYE ANOMALIES), TYPE A, 1; MDDGA1 [#236670] (MIM morbid record; description: MUSCULAR DYSTROPHY-DYSTROGLYCANOPATHY (CONGENITAL WITH BRAIN AND EYE ANOMALIES), TYPE A, 1; MDDGA1;;WALKER-WARBURG SYNDROME OR MUSCLE-EYE-BRAIN DISEASE, POMT1-RELATED;;HYDROCEPHALUS, AGYRIA…
LARGE1	LARGE xylosyl- and glucuronyltransferase 1 [Source:HGNC Symbol;Acc:HGNC:6511] MUSCULAR DYSTROPHY-DYSTROGLYCANOPATHY (CONGENITAL WITH BRAIN AND EYE ANOMALIES), TYPE A, 1; MDDGA1 [#236670] (MIM morbid record; description: MUSCULAR DYSTROPHY-DYSTROGLYCANOPATHY (CONGENITAL WITH BRAIN AND EYE ANOMALIES), TYPE A, 1; MDDGA1;;WALKER-WARBURG SYNDROME OR MUSCLE-EYE-BRAIN DISEASE, POMT1-RELATED;;HYDROCEPHAL…
FKRP	fukutin related protein [Source:HGNC Symbol;Acc:HGNC:17997] MUSCULAR DYSTROPHY-DYSTROGLYCANOPATHY (CONGENITAL WITH BRAIN AND EYE ANOMALIES), TYPE A, 1; MDDGA1 [#236670] (MIM morbid record; description: MUSCULAR DYSTROPHY-DYSTROGLYCANOPATHY (CONGENITAL WITH BRAIN AND EYE ANOMALIES), TYPE A, 1; MDDGA1;;WALKER-WARBURG SYNDROME OR MUSCLE-EYE-BRAIN DISEASE, POMT1-RELATED;;HYDROCEPHALUS, AGYRIA, AND RE…
CAV1	caveolin 1 [Source:HGNC Symbol;Acc:HGNC:1527]
DNM1	dynamin 1 [Source:HGNC Symbol;Acc:HGNC:2972]
DNM2	dynamin 2 [Source:HGNC Symbol;Acc:HGNC:2974]
CLTC	clathrin heavy chain [Source:HGNC Symbol;Acc:HGNC:2092]
CALCA	calcitonin related polypeptide alpha [Source:HGNC Symbol;Acc:HGNC:1437]
AP2S1	adaptor related protein complex 2 subunit sigma 1 [Source:HGNC Symbol;Acc:HGNC:565]
CD63	CD63 molecule [Source:HGNC Symbol;Acc:HGNC:1692] GO:0097487 (GO record; description: multivesicular body, internal vesicle,) is an external reference matched to Transcript ENST00000257857
CLTA	clathrin light chain A [Source:HGNC Symbol;Acc:HGNC:2090]
GRK4	G protein-coupled receptor kinase 4 [Source:HGNC Symbol;Acc:HGNC:4543]
MX2	MX dynamin like GTPase 2 [Source:HGNC Symbol;Acc:HGNC:7533]
AP2A1	adaptor related protein complex 2 subunit alpha 1 [Source:HGNC Symbol;Acc:HGNC:561]
DNM3	dynamin 3 [Source:HGNC Symbol;Acc:HGNC:29125]
GRK3	G protein-coupled receptor kinase 3 [Source:HGNC Symbol;Acc:HGNC:290]
NECAB2	N-terminal EF-hand calcium binding protein 2 [Source:HGNC Symbol;Acc:HGNC:23746]
CACNG7	calcium voltage-gated channel auxiliary subunit gamma 7 [Source:HGNC Symbol;Acc:HGNC:13626]
DKK1	dickkopf WNT signaling pathway inhibitor 1 [Source:HGNC Symbol;Acc:HGNC:2891]
WDR54	WD repeat domain 54 [Source:HGNC Symbol;Acc:HGNC:25770]
AP2B1	adaptor related protein complex 2 subunit beta 1 [Source:HGNC Symbol;Acc:HGNC:563]
SELE	selectin E [Source:HGNC Symbol;Acc:HGNC:10718]
DRD4	dopamine receptor D4 [Source:HGNC Symbol;Acc:HGNC:3025]
CACNG4	calcium voltage-gated channel auxiliary subunit gamma 4 [Source:HGNC Symbol;Acc:HGNC:1408]
ARR3	arrestin 3 [Source:HGNC Symbol;Acc:HGNC:710]
HPCA	hippocalcin [Source:HGNC Symbol;Acc:HGNC:5144]
RAMP1	receptor activity modifying protein 1 [Source:HGNC Symbol;Acc:HGNC:9843]
HTR1B	5-hydroxytryptamine receptor 1B [Source:HGNC Symbol;Acc:HGNC:5287]
ARRB2	arrestin beta 2 [Source:HGNC Symbol;Acc:HGNC:712]
ACKR3	atypical chemokine receptor 3 [Source:HGNC Symbol;Acc:HGNC:23692]
RAMP3	receptor activity modifying protein 3 [Source:HGNC Symbol;Acc:HGNC:9845]
HAT1	histone acetyltransferase 1 [Source:HGNC Symbol;Acc:HGNC:4821] GO:0006475 (GO record; description: internal protein amino acid acetylation,) is an external reference matched to Transcript ENST00000264108
FCER1G	Fc fragment of IgE receptor Ig [Source:HGNC Symbol;Acc:HGNC:3611]
CXCR1	C-X-C motif chemokine receptor 1 [Source:HGNC Symbol;Acc:HGNC:6026]
LRPAP1	LDL receptor related protein associated protein 1 [Source:HGNC Symbol;Acc:HGNC:6701]
CACNG2	calcium voltage-gated channel auxiliary subunit gamma 2 [Source:HGNC Symbol;Acc:HGNC:1406]
GSG1L	GSG1 like [Source:HGNC Symbol;Acc:HGNC:28283]
RSPO1	R-spondin 1 [Source:HGNC Symbol;Acc:HGNC:21679]
SMC5	structural maintenance of chromosomes 5 [Source:HGNC Symbol;Acc:HGNC:20465] GO:0018393 (GO record; description: internal peptidyl-lysine acetylation,) is an external reference matched to Transcript ENST00000361138
FZD2	frizzled class receptor 2 [Source:HGNC Symbol;Acc:HGNC:4040]
ROR1	receptor tyrosine kinase like orphan receptor 1 [Source:HGNC Symbol;Acc:HGNC:10256]
NTF3	neurotrophin 3 [Source:HGNC Symbol;Acc:HGNC:8023]
ARC	activity regulated cytoskeleton associated protein [Source:HGNC Symbol;Acc:HGNC:648]
ARRB1	arrestin beta 1 [Source:HGNC Symbol;Acc:HGNC:711]
DRD2	dopamine receptor D2 [Source:HGNC Symbol;Acc:HGNC:3023]
SYK	spleen associated tyrosine kinase [Source:HGNC Symbol;Acc:HGNC:11491]
AP2A2	adaptor related protein complex 2 subunit alpha 2 [Source:HGNC Symbol;Acc:HGNC:562]
EZR	ezrin [Source:HGNC Symbol;Acc:HGNC:12691]
RIN3	Ras and Rab interactor 3 [Source:HGNC Symbol;Acc:HGNC:18751]
USP46	ubiquitin specific peptidase 46 [Source:HGNC Symbol;Acc:HGNC:20075]
CALCRL	calcitonin receptor like receptor [Source:HGNC Symbol;Acc:HGNC:16709]
ANKRD13A	ankyrin repeat domain 13A [Source:HGNC Symbol;Acc:HGNC:21268]
HTR2B	5-hydroxytryptamine receptor 2B [Source:HGNC Symbol;Acc:HGNC:5294]
RAMP2	receptor activity modifying protein 2 [Source:HGNC Symbol;Acc:HGNC:9844]
ANGPT1	angiopoietin 1 [Source:HGNC Symbol;Acc:HGNC:484]
LDLRAP1	low density lipoprotein receptor adaptor protein 1 [Source:HGNC Symbol;Acc:HGNC:18640]
PRKCG	protein kinase C gamma [Source:HGNC Symbol;Acc:HGNC:9402]
MKLN1	muskelin 1 [Source:HGNC Symbol;Acc:HGNC:7109]
SAG	S-antigen visual arrestin [Source:HGNC Symbol;Acc:HGNC:10521]
FZD5	frizzled class receptor 5 [Source:HGNC Symbol;Acc:HGNC:4043]
ANKRD13D	ankyrin repeat domain 13D [Source:HGNC Symbol;Acc:HGNC:27880]
GREM1	gremlin 1, DAN family BMP antagonist [Source:HGNC Symbol;Acc:HGNC:2001]
RAB31	RAB31, member RAS oncogene family [Source:HGNC Symbol;Acc:HGNC:9771]
CXCL8	C-X-C motif chemokine ligand 8 [Source:HGNC Symbol;Acc:HGNC:6025]
ANKRD13B	ankyrin repeat domain 13B [Source:HGNC Symbol;Acc:HGNC:26363]
CXCR2	C-X-C motif chemokine receptor 2 [Source:HGNC Symbol;Acc:HGNC:6027]
FZD4	frizzled class receptor 4 [Source:HGNC Symbol;Acc:HGNC:4042]
POMT1	protein O-mannosyltransferase 1 [Source:HGNC Symbol;Acc:HGNC:9202] MUSCULAR DYSTROPHY-DYSTROGLYCANOPATHY (CONGENITAL WITH BRAIN AND EYE ANOMALIES), TYPE A, 1; MDDGA1 [#236670] (MIM morbid record; description: MUSCULAR DYSTROPHY-DYSTROGLYCANOPATHY (CONGENITAL WITH BRAIN AND EYE ANOMALIES), TYPE A, 1; MDDGA1;;WALKER-WARBURG SYNDROME OR MUSCLE-EYE-BRAIN DISEASE, POMT1-RELATED;;HYDROCEPHALUS, AGYRIA,…
P4HB	prolyl 4-hydroxylase subunit beta [Source:HGNC Symbol;Acc:HGNC:8548] COLE-CARPENTER SYNDROME 1; CLCRP1 [#112240] (MIM morbid record; description: COLE-CARPENTER SYNDROME 1; CLCRP1;;BONE FRAGILITY WITH CRANIOSYNOSTOSIS, OCULAR PROPTOSIS, HYDROCEPHALUS, AND DISTINCTIVE FACIAL FEATURES,) is an external reference matched to Gene ENSG00000185624
PICK1	protein interacting with PRKCA 1 [Source:HGNC Symbol;Acc:HGNC:9394]
NAA10	N-alpha-acetyltransferase 10, NatA catalytic subunit [Source:HGNC Symbol;Acc:HGNC:18704] GO:0006475 (GO record; description: internal protein amino acid acetylation,) is an external reference matched to Transcript ENST00000370009
GHR	growth hormone receptor [Source:HGNC Symbol;Acc:HGNC:4263]
KAT2B	lysine acetyltransferase 2B [Source:HGNC Symbol;Acc:HGNC:8638] GO:0018393 (GO record; description: internal peptidyl-lysine acetylation,) is an external reference matched to Transcript ENST00000263754
KAT2A	lysine acetyltransferase 2A [Source:HGNC Symbol;Acc:HGNC:4201] GO:0018393 (GO record; description: internal peptidyl-lysine acetylation,) is an external reference matched to Transcript ENST00000225916
DVL2	dishevelled segment polarity protein 2 [Source:HGNC Symbol;Acc:HGNC:3086]
CD9	CD9 molecule [Source:HGNC Symbol;Acc:HGNC:1709]
SNX1	sorting nexin 1 [Source:HGNC Symbol;Acc:HGNC:11172]
TFRC	transferrin receptor [Source:HGNC Symbol;Acc:HGNC:11763]
OPHN1	oligophrenin 1 [Source:HGNC Symbol;Acc:HGNC:8148]
EPS15	epidermal growth factor receptor pathway substrate 15 [Source:HGNC Symbol;Acc:HGNC:3419]
ACHE	acetylcholinesterase (Cartwright blood group) [Source:HGNC Symbol;Acc:HGNC:108]
KAT7	lysine acetyltransferase 7 [Source:HGNC Symbol;Acc:HGNC:17016] GO:0018393 (GO record; description: internal peptidyl-lysine acetylation,) is an external reference matched to Transcript ENST00000259021
FLOT1	flotillin 1 [Source:HGNC Symbol;Acc:HGNC:3757]
SDCBP	syndecan binding protein [Source:HGNC Symbol;Acc:HGNC:10662]
LGALS3	galectin 3 [Source:HGNC Symbol;Acc:HGNC:6563] LECTIN, GALACTOSIDE-BINDING, SOLUBLE, 3; LGALS3 [*153619] (MIM gene record; description: LECTIN, GALACTOSIDE-BINDING, SOLUBLE, 3; LGALS3;;MACROPHAGE GALACTOSE-SPECIFIC LECTIN; MAC2;;GALACTOSIDE-BINDING PROTEIN; GALBP;;GALECTIN 3; GAL3 GALECTIN 3 INTERNAL GENE, INCLUDED; GALIG, INCLUDED,) is an external reference matched to Gene ENSG00000131981
SNAP25	synaptosome associated protein 25 [Source:HGNC Symbol;Acc:HGNC:11132]
AMHR2	anti-Mullerian hormone receptor type 2 [Source:HGNC Symbol;Acc:HGNC:465] PERSISTENT MULLERIAN DUCT SYNDROME, TYPES I AND II; PMDS [#261550] (MIM morbid record; description: PERSISTENT MULLERIAN DUCT SYNDROME, TYPES I AND II; PMDS;;PSEUDOHERMAPHRODITISM, MALE INTERNAL;;HERNIA UTERI INGUINALE;;PERSISTENT OVIDUCT SYNDROME;;FEMALE GENITAL DUCTS IN OTHERWISE NORMAL MALE,) is an external reference matc…
ARF1	ADP ribosylation factor 1 [Source:HGNC Symbol;Acc:HGNC:652]
RAB5A	RAB5A, member RAS oncogene family [Source:HGNC Symbol;Acc:HGNC:9783]
WNT3A	Wnt family member 3A [Source:HGNC Symbol;Acc:HGNC:15983]
GRK2	G protein-coupled receptor kinase 2 [Source:HGNC Symbol;Acc:HGNC:289]
ROR2	receptor tyrosine kinase like orphan receptor 2 [Source:HGNC Symbol;Acc:HGNC:10257]
PCSK9	proprotein convertase subtilisin/kexin type 9 [Source:HGNC Symbol;Acc:HGNC:20001]
SCRIB	scribble planar cell polarity protein [Source:HGNC Symbol;Acc:HGNC:30377]
CAV3	caveolin 3 [Source:HGNC Symbol;Acc:HGNC:1529]
LILRB4	leukocyte immunoglobulin like receptor B4 [Source:HGNC Symbol;Acc:HGNC:6608]
EP300	E1A binding protein p300 [Source:HGNC Symbol;Acc:HGNC:3373] GO:0006475 (GO record; description: internal protein amino acid acetylation,) is an external reference matched to Transcript ENST00000263253
WNT5A	Wnt family member 5A [Source:HGNC Symbol;Acc:HGNC:12784]
MX1	MX dynamin like GTPase 1 [Source:HGNC Symbol;Acc:HGNC:7532]
CD81	CD81 molecule [Source:HGNC Symbol;Acc:HGNC:1701]
NEDD4	NEDD4 E3 ubiquitin protein ligase [Source:HGNC Symbol;Acc:HGNC:7727]
CEACAM1	CEA cell adhesion molecule 1 [Source:HGNC Symbol;Acc:HGNC:1814]
EGF	epidermal growth factor [Source:HGNC Symbol;Acc:HGNC:3229]
NUMB	NUMB endocytic adaptor protein [Source:HGNC Symbol;Acc:HGNC:8060]
GTF2H2	general transcription factor IIH subunit 2 [Source:HGNC Symbol;Acc:HGNC:4656]
PRKCA	protein kinase C alpha [Source:HGNC Symbol;Acc:HGNC:9393]
GRIA1	glutamate ionotropic receptor AMPA type subunit 1 [Source:HGNC Symbol;Acc:HGNC:4571]
LRP1	LDL receptor related protein 1 [Source:HGNC Symbol;Acc:HGNC:6692]
POR	cytochrome p450 oxidoreductase [Source:HGNC Symbol;Acc:HGNC:9208] GO:0018393 (GO record; description: internal peptidyl-lysine acetylation,) is an external reference matched to Transcript ENST00000447222
ITGB2	integrin subunit beta 2 [Source:HGNC Symbol;Acc:HGNC:6155]
INSR	insulin receptor [Source:HGNC Symbol;Acc:HGNC:6091]
PRKCB	protein kinase C beta [Source:HGNC Symbol;Acc:HGNC:9395]
CNTN2	contactin 2 [Source:HGNC Symbol;Acc:HGNC:2172]
PLCG2	phospholipase C gamma 2 [Source:HGNC Symbol;Acc:HGNC:9066]
ITGB3	integrin subunit beta 3 [Source:HGNC Symbol;Acc:HGNC:6156]
FMR1	FMRP translational regulator 1 [Source:HGNC Symbol;Acc:HGNC:3775]
PICALM	phosphatidylinositol binding clathrin assembly protein [Source:HGNC Symbol;Acc:HGNC:15514]
MTMR2	myotubularin related protein 2 [Source:HGNC Symbol;Acc:HGNC:7450]
TBC1D5	TBC1 domain family member 5 [Source:HGNC Symbol;Acc:HGNC:19166]
DLG4	discs large MAGUK scaffold protein 4 [Source:HGNC Symbol;Acc:HGNC:2903]
CD36	CD36 molecule [Source:HGNC Symbol;Acc:HGNC:1663]
AHI1	Abelson helper integration site 1 [Source:HGNC Symbol;Acc:HGNC:21575]
SNCA	synuclein alpha [Source:HGNC Symbol;Acc:HGNC:11138]
ITGB1	integrin subunit beta 1 [Source:HGNC Symbol;Acc:HGNC:6153]
MAPT	microtubule associated protein tau [Source:HGNC Symbol;Acc:HGNC:6893] GO:0006475 (GO record; description: internal protein amino acid acetylation,) is an external reference matched to Transcript ENST00000262410
GRB2	growth factor receptor bound protein 2 [Source:HGNC Symbol;Acc:HGNC:4566]
LRRK2	leucine rich repeat kinase 2 [Source:HGNC Symbol;Acc:HGNC:18618] GO:0097487 (GO record; description: multivesicular body, internal vesicle,) is an external reference matched to Transcript ENST00000298910
BAG6	BAG cochaperone 6 [Source:HGNC Symbol;Acc:HGNC:13919] GO:0018393 (GO record; description: internal peptidyl-lysine acetylation,) is an external reference matched to Transcript ENST00000211379
ATXN2	ataxin 2 [Source:HGNC Symbol;Acc:HGNC:10555]
VEGFA	vascular endothelial growth factor A [Source:HGNC Symbol;Acc:HGNC:12680]
PPARG	peroxisome proliferator activated receptor gamma [Source:HGNC Symbol;Acc:HGNC:9236] CAROTID INTIMAL MEDIAL THICKNESS 1 [#609338] (MIM morbid record; description: CAROTID INTIMAL MEDIAL THICKNESS 1;;CIMT1;;INTIMAL MEDIAL THICKNESS OF INTERNAL CAROTID ARTERY,) is an external reference matched to Gene ENSG00000132170
EGFR	epidermal growth factor receptor [Source:HGNC Symbol;Acc:HGNC:3236] GO:0097489 (GO record; description: multivesicular body, internal vesicle lumen,) is an external reference matched to Transcript ENST00000275493
NRG1	neuregulin 1 [Source:HGNC Symbol;Acc:HGNC:7997]
MAGI2	membrane associated guanylate kinase, WW and PDZ domain containing 2 [Source:HGNC Symbol;Acc:HGNC:18957]
HYDIN	HYDIN axonemal central pair apparatus protein [Source:HGNC Symbol;Acc:HGNC:19368] HYDIN AXONEMAL CENTRAL PAIR APPARATUS PROTEIN; HYDIN [*610812] (MIM gene record; description: HYDIN AXONEMAL CENTRAL PAIR APPARATUS PROTEIN; HYDIN;;HYDROCEPHALUS-INDUCING, MOUSE, HOMOLOG OF;;HYDIN1,) is an external reference matched to Gene ENSG00000283022
WDR81	WD repeat domain 81 [Source:HGNC Symbol;Acc:HGNC:26600] HYDROCEPHALUS, CONGENITAL, 3, WITH BRAIN ANOMALIES; HYC3 [#617967] (MIM morbid record; description: HYDROCEPHALUS, CONGENITAL, 3, WITH BRAIN ANOMALIES; HYC3;;HYDROCEPHALUS, NONSYNDROMIC, AUTOSOMAL RECESSIVE 3, FORMERLY,) is an external reference matched to Gene ENSG00000276021
AKT3	AKT serine/threonine kinase 3 [Source:HGNC Symbol;Acc:HGNC:393] MEGALENCEPHALY-POLYMICROGYRIA-POLYDACTYLY-HYDROCEPHALUS SYNDROME 2; MPPH2 [#615937] (MIM morbid record; description: MEGALENCEPHALY-POLYMICROGYRIA-POLYDACTYLY-HYDROCEPHALUS SYNDROME 2; MPPH2,) is an external reference matched to Gene ENSG00000275199
ATAD1	ATPase family AAA domain containing 1 [Source:HGNC Symbol;Acc:HGNC:25903]
GREM1	gremlin 1, DAN family BMP antagonist [Source:HGNC Symbol;Acc:HGNC:2001]
SAG	S-antigen visual arrestin [Source:HGNC Symbol;Acc:HGNC:10521]
GREM1	gremlin 1, DAN family BMP antagonist [Source:HGNC Symbol;Acc:HGNC:2001]
FLOT1	flotillin 1 [Source:HGNC Symbol;Acc:HGNC:3757]
FLOT1	flotillin 1 [Source:HGNC Symbol;Acc:HGNC:3757]
FLOT1	flotillin 1 [Source:HGNC Symbol;Acc:HGNC:3757]
FLOT1	flotillin 1 [Source:HGNC Symbol;Acc:HGNC:3757]
LILRB4	leukocyte immunoglobulin like receptor B4 [Source:HGNC Symbol;Acc:HGNC:6608]
BAG6	BAG cochaperone 6 [Source:HGNC Symbol;Acc:HGNC:13919] GO:0018393 (GO record; description: internal peptidyl-lysine acetylation,) is an external reference matched to Transcript ENST00000361076
BAG6	BAG cochaperone 6 [Source:HGNC Symbol;Acc:HGNC:13919] GO:0018393 (GO record; description: internal peptidyl-lysine acetylation,) is an external reference matched to Transcript ENST00000615224
BAG6	BAG cochaperone 6 [Source:HGNC Symbol;Acc:HGNC:13919] GO:0018393 (GO record; description: internal peptidyl-lysine acetylation,) is an external reference matched to Transcript ENST00000417144
BAG6	BAG cochaperone 6 [Source:HGNC Symbol;Acc:HGNC:13919] GO:0018393 (GO record; description: internal peptidyl-lysine acetylation,) is an external reference matched to Transcript ENST00000419847
BAG6	BAG cochaperone 6 [Source:HGNC Symbol;Acc:HGNC:13919] GO:0018393 (GO record; description: internal peptidyl-lysine acetylation,) is an external reference matched to Transcript ENST00000621056
BAG6	BAG cochaperone 6 [Source:HGNC Symbol;Acc:HGNC:13919] GO:0018393 (GO record; description: internal peptidyl-lysine acetylation,) is an external reference matched to Transcript ENST00000613474
LILRB1	leukocyte immunoglobulin like receptor B1 [Source:HGNC Symbol;Acc:HGNC:6605]
GTF2H2	general transcription factor IIH subunit 2 [Source:HGNC Symbol;Acc:HGNC:4656]
GTF2H2	general transcription factor IIH subunit 2 [Source:HGNC Symbol;Acc:HGNC:4656]
LILRB1	leukocyte immunoglobulin like receptor B1 [Source:HGNC Symbol;Acc:HGNC:6605]
MAPT	microtubule associated protein tau [Source:HGNC Symbol;Acc:HGNC:6893] GO:0006475 (GO record; description: internal protein amino acid acetylation,) is an external reference matched to Transcript ENST00000613360
MAPT	microtubule associated protein tau [Source:HGNC Symbol;Acc:HGNC:6893] GO:0006475 (GO record; description: internal protein amino acid acetylation,) is an external reference matched to Transcript ENST00000612872
Hydin	HYDIN, axonemal central pair apparatus protein [Source:MGI Symbol;Acc:MGI:2389007] Q80W93.119 (UniProtKB/Swiss-Prot record; description: Hydrocephalus-inducing protein,) is an external reference matched to Translation ENSMUSP00000046204
Cltb	clathrin, light polypeptide (Lcb) [Source:MGI Symbol;Acc:MGI:1921575]
Ror2	receptor tyrosine kinase-like orphan receptor 2 [Source:MGI Symbol;Acc:MGI:1347521]
Fzd5	frizzled class receptor 5 [Source:MGI Symbol;Acc:MGI:108571]
Fzd4	frizzled class receptor 4 [Source:MGI Symbol;Acc:MGI:108520]
Fzd2	frizzled class receptor 2 [Source:MGI Symbol;Acc:MGI:1888513]
Ror1	receptor tyrosine kinase-like orphan receptor 1 [Source:MGI Symbol;Acc:MGI:1347520]
Wnt5a	wingless-type MMTV integration site family, member 5A [Source:MGI Symbol;Acc:MGI:98958]
Ap2a2	adaptor-related protein complex 2, alpha 2 subunit [Source:MGI Symbol;Acc:MGI:101920]
Ap2s1	adaptor-related protein complex 2, sigma 1 subunit [Source:MGI Symbol;Acc:MGI:2141861]
Clta	clathrin, light polypeptide (Lca) [Source:MGI Symbol;Acc:MGI:894297]
Cltc	clathrin, heavy polypeptide (Hc) [Source:MGI Symbol;Acc:MGI:2388633]
Ap2b1	adaptor-related protein complex 2, beta 1 subunit [Source:MGI Symbol;Acc:MGI:1919020]
Ap2m1	adaptor-related protein complex 2, mu 1 subunit [Source:MGI Symbol;Acc:MGI:1298405]
Ap2a1	adaptor-related protein complex 2, alpha 1 subunit [Source:MGI Symbol;Acc:MGI:101921]
Dvl2	dishevelled segment polarity protein 2 [Source:MGI Symbol;Acc:MGI:106613]
Prkcg	protein kinase C, gamma [Source:MGI Symbol;Acc:MGI:97597]
Prkcb	protein kinase C, beta [Source:MGI Symbol;Acc:MGI:97596]
Arrb2	arrestin, beta 2 [Source:MGI Symbol;Acc:MGI:99474]
hydin	HYDIN axonemal central pair apparatus protein [Source:ZFIN;Acc:ZDB-GENE-050419-219] XP_017207419.1 (RefSeq peptide predicted record; description: hydrocephalus-inducing protein homolog isoform X1,) is an external reference matched to Translation ENSDARP00000119696
CABZ01092282.1
mxf	myxovirus (influenza virus) resistance F [Source:ZFIN;Acc:ZDB-GENE-030721-9]
wnt5a	wingless-type MMTV integration site family, member 5a [Source:ZFIN;Acc:ZDB-GENE-060328-3]
arr3a	arrestin 3a, retinal (X-arrestin) [Source:ZFIN;Acc:ZDB-GENE-040718-102]
si:ch73-334d15.2	si:ch73-334d15.2 [Source:ZFIN;Acc:ZDB-GENE-091204-158]
RAMP3	receptor activity modifying protein 3 [Source:HGNC Symbol;Acc:HGNC:9845]
slc8a3	solute carrier family 8 member 3 [Source:ZFIN;Acc:ZDB-GENE-050810-1]
mxg	myxovirus (influenza virus) resistance G [Source:ZFIN;Acc:ZDB-GENE-030721-10]
mxd	myxovirus (influenza virus) resistance D [Source:ZFIN;Acc:ZDB-GENE-030721-8]
ap2s1	adaptor related protein complex 2 subunit sigma 1 [Source:ZFIN;Acc:ZDB-GENE-040426-2174]
dnm3a	dynamin 3a [Source:ZFIN;Acc:ZDB-GENE-040724-76]
si:dkeyp-110c12.3	si:dkeyp-110c12.3 [Source:ZFIN;Acc:ZDB-GENE-131126-68]
cltb	clathrin, light chain B [Source:ZFIN;Acc:ZDB-GENE-101005-2]
saga	S-antigen; retina and pineal gland (arrestin) a [Source:ZFIN;Acc:ZDB-GENE-040426-1538]
flot1b	flotillin 1b [Source:ZFIN;Acc:ZDB-GENE-020430-2]
cacng5b	calcium channel, voltage-dependent, gamma subunit 5b [Source:ZFIN;Acc:ZDB-GENE-120104-3]
fzd2	frizzled class receptor 2 [Source:ZFIN;Acc:ZDB-GENE-990415-224]
cacng4a	calcium channel, voltage-dependent, gamma subunit 4a [Source:ZFIN;Acc:ZDB-GENE-120215-100]
arrb2b	arrestin, beta 2b [Source:ZFIN;Acc:ZDB-GENE-040426-1332]
ror1	receptor tyrosine kinase-like orphan receptor 1 [Source:ZFIN;Acc:ZDB-GENE-030131-6104]
fzd5	frizzled class receptor 5 [Source:ZFIN;Acc:ZDB-GENE-990415-218]
cacng2a	calcium channel, voltage-dependent, gamma subunit 2a [Source:ZFIN;Acc:ZDB-GENE-040426-1401]
lrpap1	low density lipoprotein receptor-related protein associated protein 1 [Source:ZFIN;Acc:ZDB-GENE-030131-5871]
dvl2	dishevelled segment polarity protein 2 [Source:ZFIN;Acc:ZDB-GENE-041118-20]
RAMP1	zgc:91818 [Source:ZFIN;Acc:ZDB-GENE-040718-446]
cacng7a	calcium channel, voltage-dependent, gamma subunit 7a [Source:ZFIN;Acc:ZDB-GENE-060503-814]
cacng7b	calcium channel, voltage-dependent, gamma subunit 7b [Source:ZFIN;Acc:ZDB-GENE-100921-51]
cacng8b	calcium channel, voltage-dependent, gamma subunit 8b [Source:ZFIN;Acc:ZDB-GENE-100921-72]
ror2	receptor tyrosine kinase-like orphan receptor 2 [Source:ZFIN;Acc:ZDB-GENE-060427-5]
cacng3b	calcium channel, voltage-dependent, gamma subunit 3b [Source:ZFIN;Acc:ZDB-GENE-090828-1]
arr3b	arrestin 3b, retinal (X-arrestin) [Source:ZFIN;Acc:ZDB-GENE-030616-74]
flot1a	flotillin 1a [Source:ZFIN;Acc:ZDB-GENE-020430-1]
dnm1a	dynamin 1a [Source:NCBI gene;Acc:100307098]
ap2b1	adaptor related protein complex 2 subunit beta 1 [Source:ZFIN;Acc:ZDB-GENE-030131-6564]
cltca	clathrin, heavy chain a (Hc) [Source:ZFIN;Acc:ZDB-GENE-030131-2299]
clta	clathrin, light chain A [Source:ZFIN;Acc:ZDB-GENE-040426-1986]
dnm2a	dynamin 2a [Source:ZFIN;Acc:ZDB-GENE-050913-84]
cltcb	clathrin, heavy chain b (Hc) [Source:ZFIN;Acc:ZDB-GENE-050227-12]
prkcg	protein kinase C, gamma [Source:ZFIN;Acc:ZDB-GENE-090206-1]
cacng8a	calcium channel, voltage-dependent, gamma subunit 8a [Source:ZFIN;Acc:ZDB-GENE-050417-239]
arrb2a	arrestin, beta 2a [Source:ZFIN;Acc:ZDB-GENE-030131-29]
arrb1	arrestin, beta 1 [Source:ZFIN;Acc:ZDB-GENE-060824-1]
ap2a1	adaptor related protein complex 2 subunit alpha 1 [Source:ZFIN;Acc:ZDB-GENE-090302-2]
ap2m1a	adaptor related protein complex 2 subunit mu 1a [Source:NCBI gene;Acc:321051]
prkcbb	protein kinase C, beta b [Source:NCBI gene;Acc:393953]
prkcaa	protein kinase C, alpha, a [Source:ZFIN;Acc:ZDB-GENE-050208-100]
zgc:91818	zgc:91818 [Source:ZFIN;Acc:ZDB-GENE-040718-446]
ror2	receptor tyrosine kinase-like orphan receptor 2 [Source:ZFIN;Acc:ZDB-GENE-060427-5]
cltca	clathrin, heavy chain a (Hc) [Source:ZFIN;Acc:ZDB-GENE-030131-2299]
clta	clathrin, light chain A [Source:ZFIN;Acc:ZDB-GENE-040426-1986]
prkcaa	protein kinase C, alpha, a [Source:ZFIN;Acc:ZDB-GENE-050208-100]
L1CAM	L1 cell adhesion molecule
MPDZ	multiple PDZ domain crumbs cell polarity complex component
FANCB	FA complementation group B
MAPT	microtubule associated protein tau
FGFR2	fibroblast growth factor receptor 2
Mpdz	multiple PDZ domain crumbs cell polarity complex component
Vegfa	vascular endothelial growth factor A
Vegfa	vascular endothelial growth factor A
Aqp4	aquaporin 4
APP	amyloid beta precursor protein
L1cam	L1 cell adhesion molecule
VEGFA	vascular endothelial growth factor A
Snx27	sorting nexin family member 27
PTPRQ	protein tyrosine phosphatase receptor type Q
TGFB2	transforming growth factor beta 2
POR	cytochrome p450 oxidoreductase
APOE	apolipoprotein E
ADCYAP1R1	ADCYAP receptor type I
pomgnt2	protein O-linked mannose N-acetylglucosaminyltransferase 2 (beta 1,4-)
ADORA2A	adenosine A2a receptor
SMARCB1	SWI/SNF related, matrix associated, actin dependent regulator of chromatin, subfamily b, member 1
Fyn	Fyn proto-oncogene
AQP4	aquaporin 4
Trp73	transformation related protein 73
CLCN7	chloride voltage-gated channel 7
TNF	tumor necrosis factor
TGFB1	transforming growth factor beta 1
Tnf	tumor necrosis factor
IGF1	insulin like growth factor 1
FAS	Fas cell surface death receptor
IL6	interleukin 6
CSF1R	colony stimulating factor 1 receptor
Aqp1	aquaporin 1
PTBP1	polypyrimidine tract binding protein 1
BUB1B	BUB1 mitotic checkpoint serine/threonine kinase B
IDS	iduronate 2-sulfatase
Cnr2	cannabinoid receptor 2
Nfix	nuclear factor I/X
Add1	adducin 1 (alpha)
Mns1	meiosis-specific nuclear structural protein 1

## Sheet: Candidate_occip. encephalocels
Gene symbol	Gene full name, description
COL18A1	collagen type XVIII alpha 1 chain [Source:HGNC Symbol;Acc:HGNC:2195] KNOBLOCH SYNDROME 1; KNO1 [#267750] (MIM morbid record; description: KNOBLOCH SYNDROME 1; KNO1;;KNO;;RETINAL DETACHMENT AND OCCIPITAL ENCEPHALOCELE,) is an external reference matched to Gene ENSG00000182871
LAMC3	laminin subunit gamma 3 [Source:HGNC Symbol;Acc:HGNC:6494] CORTICAL MALFORMATIONS, OCCIPITAL; OCCM [#614115] (MIM morbid record; description: CORTICAL MALFORMATIONS, OCCIPITAL; OCCM,) is an external reference matched to Gene ENSG00000050555
ATP7A	ATPase copper transporting alpha [Source:HGNC Symbol;Acc:HGNC:869] OCCIPITAL HORN SYNDROME; OHS [#304150] (MIM morbid record; description: OCCIPITAL HORN SYNDROME; OHS;;CUTIS LAXA, X-LINKED, FORMERLY;;EHLERS-DANLOS SYNDROME, OCCIPITAL HORN TYPE, FORMERLY;;EDS IX, FORMERLY;;EDS9, FORMERLY,) is an external reference matched to Gene ENSG00000165240
RPGRIP1L	RPGRIP1 like
CPLANE1	ciliogenesis and planar polarity effector 1
CSPP1	centrosome and spindle pole associated protein 1
TTC21B	tetratricopeptide repeat domain 21B
CEP41	centrosomal protein 41
TMEM231	transmembrane protein 231
TMEM237	transmembrane protein 237
TCTN2	tectonic family member 2
TCTN3	tectonic family member 3
TMEM138	transmembrane protein 138
CEP290	centrosomal protein 290
NPHP1	nephrocystin 1
AHI1	Abelson helper integration site 1
OFD1	OFD1 centriole and centriolar satellite protein
ARL13B	ADP ribosylation factor like GTPase 13B
TMEM67	transmembrane protein 67
INPP5E	inositol polyphosphate-5-phosphatase E
KIF7	kinesin family member 7
ZNF423	zinc finger protein 423
PDE6D	phosphodiesterase 6D
KIAA0586	KIAA0586
MKS1	MKS transition zone complex subunit 1
TCTN1	tectonic family member 1
CC2D2A	coiled-coil and C2 domain containing 2A
CEP120	centrosomal protein 120
CEP104	centrosomal protein 104
TMEM216	transmembrane protein 216
KATNIP	katanin interacting protein
B9D1	B9 domain containing 1

## Sheet: Candidate_occip. hypoplasia
Gene symbol	Gene full name, description
RMRP	RNA component of mitochondrial RNA processing endoribonuclease [Source:HGNC Symbol;Acc:HGNC:10031] CARTILAGE-HAIR HYPOPLASIA; CHH [#250250] (MIM morbid record; description: CARTILAGE-HAIR HYPOPLASIA; CHH;;METAPHYSEAL CHONDRODYSPLASIA, MCKUSICK TYPE,) is an external reference matched to Gene ENSG00000269900
TSEN54	tRNA splicing endonuclease subunit 54 [Source:HGNC Symbol;Acc:HGNC:27561] PONTOCEREBELLAR HYPOPLASIA, TYPE 4; PCH4 [#225753] (MIM morbid record; description: PONTOCEREBELLAR HYPOPLASIA, TYPE 4; PCH4;;ENCEPHALOPATHY, FATAL INFANTILE, WITH OLIVOPONTOCEREBELLAR HYPOPLASIA,) is an external reference matched to Gene ENSG00000182173
SLC38A8	solute carrier family 38 member 8 [Source:HGNC Symbol;Acc:HGNC:32434] FOVEAL HYPOPLASIA 2; FVH2 [#609218] (MIM morbid record; description: FOVEAL HYPOPLASIA 2; FVH2;;FOVEAL HYPOPLASIA 2 WITH OR WITHOUT OPTIC NERVE MISROUTING AND/OR ANTERIOR SEGMENT DYSGENESIS;;FOVEAL HYPOPLASIA 2 WITH OPTIC NERVE DECUSSATION DEFECTS AND ANTERIOR SEGMENT DYSGENESIS WITHOUT ALBINISM; FHONDA,) is an external referen…
LAMC3	laminin subunit gamma 3 [Source:HGNC Symbol;Acc:HGNC:6494] CORTICAL MALFORMATIONS, OCCIPITAL; OCCM [#614115] (MIM morbid record; description: CORTICAL MALFORMATIONS, OCCIPITAL; OCCM,) is an external reference matched to Gene ENSG00000050555
AMMECR1	AMMECR nuclear protein 1 [Source:HGNC Symbol;Acc:HGNC:467] MIDFACE HYPOPLASIA, HEARING IMPAIRMENT, ELLIPTOCYTOSIS, AND NEPHROCALCINOSIS; MFHIEN [#300990] (MIM morbid record; description: MIDFACE HYPOPLASIA, HEARING IMPAIRMENT, ELLIPTOCYTOSIS, AND NEPHROCALCINOSIS; MFHIEN,) is an external reference matched to Gene ENSG00000101935
LHCGR	luteinizing hormone/choriogonadotropin receptor [Source:HGNC Symbol;Acc:HGNC:6585] LEYDIG CELL HYPOPLASIA, TYPE I [#238320] (MIM morbid record; description: LEYDIG CELL HYPOPLASIA, TYPE I;;LEYDIG CELL HYPOPLASIA WITH MALE PSEUDOHERMAPHRODITISM;;HYPERGONADOTROPIC HYPOGONADISM, MALE, DUE TO LHCGR DEFECT;;LEYDIG CELL HYPOPLASIA, COMPLETE;;LEYDIG CELL AGENESIS LEYDIG CELL HYPOPLASIA, TYPE II, INCLUDE…
NR0B1	nuclear receptor subfamily 0 group B member 1 [Source:HGNC Symbol;Acc:HGNC:7960] ADRENAL HYPOPLASIA, CONGENITAL; AHC [#300200] (MIM morbid record; description: ADRENAL HYPOPLASIA, CONGENITAL; AHC;;ADRENAL HYPOPLASIA, CONGENITAL, WITH HYPOGONADOTROPIC HYPOGONADISM; AHCH;;ADDISON DISEASE, X-LINKED; AHX;;AHC WITH HHG;;CYTOMEGALIC ADRENOCORTICAL HYPOPLASIA;;AHC WITH ISOLATED GONADOTROPIN DEFICIENCY,)…
MIR184	microRNA 184 [Source:HGNC Symbol;Acc:HGNC:31555] EDICT SYNDROME; EDICT [#614303] (MIM morbid record; description: EDICT SYNDROME; EDICT;;ENDOTHELIAL DYSTROPHY, IRIS HYPOPLASIA, CONGENITAL CATARACT, AND STROMAL THINNING SYNDROME;;KERATOCONUS WITH CATARACT; KTCNCT;;KERATOCONUS, FAMILIAL, WITH EARLY-ONSET ANTERIOR POLAR CATARACT,) is an external reference matched to Gene ENSG00000207695
TOE1	target of EGR1, exonuclease [Source:HGNC Symbol;Acc:HGNC:15954] PONTOCEREBELLAR HYPOPLASIA, TYPE 7; PCH7 [#614969] (MIM morbid record; description: PONTOCEREBELLAR HYPOPLASIA, TYPE 7; PCH7,) is an external reference matched to Gene ENSG00000132773
GSC	goosecoid homeobox [Source:HGNC Symbol;Acc:HGNC:4612] SHORT STATURE, AUDITORY CANAL ATRESIA, MANDIBULAR HYPOPLASIA, AND SKELETAL ABNORMALITIES; SAMS [#602471] (MIM morbid record; description: SHORT STATURE, AUDITORY CANAL ATRESIA, MANDIBULAR HYPOPLASIA, AND SKELETAL ABNORMALITIES; SAMS,) is an external reference matched to Gene ENSG00000133937
ATP7A	ATPase copper transporting alpha [Source:HGNC Symbol;Acc:HGNC:869] OCCIPITAL HORN SYNDROME; OHS [#304150] (MIM morbid record; description: OCCIPITAL HORN SYNDROME; OHS;;CUTIS LAXA, X-LINKED, FORMERLY;;EHLERS-DANLOS SYNDROME, OCCIPITAL HORN TYPE, FORMERLY;;EDS IX, FORMERLY;;EDS9, FORMERLY,) is an external reference matched to Gene ENSG00000165240
EXOSC8	exosome component 8 [Source:HGNC Symbol;Acc:HGNC:17035] PONTOCEREBELLAR HYPOPLASIA, TYPE 1C; PCH1C [#616081] (MIM morbid record; description: PONTOCEREBELLAR HYPOPLASIA, TYPE 1C; PCH1C;;HYPOMYELINATION WITH SPINAL MUSCULAR ATROPHY AND CEREBELLAR HYPOPLASIA,) is an external reference matched to Gene ENSG00000120699
WNT7A	Wnt family member 7A [Source:HGNC Symbol;Acc:HGNC:12786] FIBULAR APLASIA OR HYPOPLASIA, FEMORAL BOWING AND POLY-, SYN-, AND OLIGODACTYLY [#228930] (MIM morbid record; description: FIBULAR APLASIA OR HYPOPLASIA, FEMORAL BOWING AND POLY-, SYN-, AND OLIGODACTYLY;;FUHRMANN SYNDROME,) is an external reference matched to Gene ENSG00000154764
SIX6	SIX homeobox 6 [Source:HGNC Symbol;Acc:HGNC:10892] MICROPHTHALMIA, SYNDROMIC 3; MCOPS3 [#206900] (MIM morbid record; description: MICROPHTHALMIA, SYNDROMIC 3; MCOPS3;;MICROPHTHALMIA AND ESOPHAGEAL ATRESIA SYNDROME;;ANOPHTHALMIA, CLINICAL, WITH ASSOCIATED ANOMALIES;;ANOPHTHALMIA-ESOPHAGEAL-GENITAL SYNDROME;;AEG SYNDROME OPTIC NERVE HYPOPLASIA AND ABNORMALITIES OF THE CENTRAL NE /.../SYSTEM, INCLUD…
COL18A1	collagen type XVIII alpha 1 chain [Source:HGNC Symbol;Acc:HGNC:2195] KNOBLOCH SYNDROME 1; KNO1 [#267750] (MIM morbid record; description: KNOBLOCH SYNDROME 1; KNO1;;KNO;;RETINAL DETACHMENT AND OCCIPITAL ENCEPHALOCELE,) is an external reference matched to Gene ENSG00000182871
TBC1D23	TBC1 domain family member 23 [Source:HGNC Symbol;Acc:HGNC:25622] PONTOCEREBELLAR HYPOPLASIA, TYPE 11; PCH11 [#617695] (MIM morbid record; description: PONTOCEREBELLAR HYPOPLASIA, TYPE 11; PCH11,) is an external reference matched to Gene ENSG00000036054
TBX4	T-box transcription factor 4 [Source:HGNC Symbol;Acc:HGNC:11603] AMELIA, POSTERIOR, WITH PELVIC AND PULMONARY HYPOPLASIA SYNDROME; PAPPAS [#601360] (MIM morbid record; description: AMELIA, POSTERIOR, WITH PELVIC AND PULMONARY HYPOPLASIA SYNDROME; PAPPAS;;AMELIA, AUTOSOMAL RECESSIVE,) is an external reference matched to Gene ENSG00000121075
CEP55	centrosomal protein 55 [Source:HGNC Symbol;Acc:HGNC:1161] MULTINUCLEATED NEURONS, ANHYDRAMNIOS, RENAL DYSPLASIA, CEREBELLAR HYPOPLASIA, AND HYDRANENCEPHALY; MARCH [#236500] (MIM morbid record; description: MULTINUCLEATED NEURONS, ANHYDRAMNIOS, RENAL DYSPLASIA, CEREBELLAR HYPOPLASIA, AND HYDRANENCEPHALY; MARCH;;HYDRANENCEPHALY WITH RENAL APLASIA-DYSPLASIA,) is an external reference matched to Gene…
RSPO2	R-spondin 2 [Source:HGNC Symbol;Acc:HGNC:28583] HUMEROFEMORAL HYPOPLASIA WITH RADIOTIBIAL RAY DEFICIENCY; HHRRD [#618022] (MIM morbid record; description: HUMEROFEMORAL HYPOPLASIA WITH RADIOTIBIAL RAY DEFICIENCY; HHRRD;;HFHRTRD,) is an external reference matched to Gene ENSG00000147655
TSEN34	tRNA splicing endonuclease subunit 34 [Source:HGNC Symbol;Acc:HGNC:15506] PONTOCEREBELLAR HYPOPLASIA, TYPE 2C; PCH2C [#612390] (MIM morbid record; description: PONTOCEREBELLAR HYPOPLASIA, TYPE 2C; PCH2C,) is an external reference matched to Gene ENSG00000170892
RFX6	regulatory factor X6 [Source:HGNC Symbol;Acc:HGNC:21478] MITCHELL-RILEY SYNDROME; MTCHRS [#615710] (MIM morbid record; description: MITCHELL-RILEY SYNDROME; MTCHRS;;DIABETES, NEONATAL, WITH PANCREATIC HYPOPLASIA, INTESTINAL ATRESIA, AND GALLBLADDER APLASIA OR HYPOPLASIA,) is an external reference matched to Gene ENSG00000185002
TBX15	T-box transcription factor 15 [Source:HGNC Symbol;Acc:HGNC:11594] COUSIN SYNDROME [#260660] (MIM morbid record; description: COUSIN SYNDROME;;CRANIOFACIAL DYSMORPHISM, HYPOPLASIA OF SCAPULA AND PELVIS, AND SHORT STATURE;;PELVISCAPULAR DYSPLASIA,) is an external reference matched to Gene ENSG00000092607
ENAM	enamelin [Source:HGNC Symbol;Acc:HGNC:3344] AMELOGENESIS IMPERFECTA, TYPE IB; AI1B [#104500] (MIM morbid record; description: AMELOGENESIS IMPERFECTA, TYPE IB; AI1B;;AMELOGENESIS IMPERFECTA, HYPOPLASTIC LOCAL, AUTOSOMAL DOMINANT;;AIH2;;ENAMEL HYPOPLASIA, HEREDITARY LOCALIZED,) is an external reference matched to Gene ENSG00000132464
SAMD9	sterile alpha motif domain containing 9 [Source:HGNC Symbol;Acc:HGNC:1348] MIRAGE SYNDROME; MIRAGE [#617053] (MIM morbid record; description: MIRAGE SYNDROME; MIRAGE;;MYELODYSPLASIA, INFECTION, RESTRICTION OF GROWTH, ADRENAL HYPOPLASIA, GENITAL PHENOTYPES, AND ENTEROPATHY,) is an external reference matched to Gene ENSG00000205413
PORCN	porcupine O-acyltransferase [Source:HGNC Symbol;Acc:HGNC:17652] FOCAL DERMAL HYPOPLASIA; FDH [#305600] (MIM morbid record; description: FOCAL DERMAL HYPOPLASIA; FDH;;FODH; DHOF;;GOLTZ SYNDROME;;GOLTZ-GORLIN SYNDROME,) is an external reference matched to Gene ENSG00000102312
SEPSECS	Sep (O-phosphoserine) tRNA:Sec (selenocysteine) tRNA synthase [Source:HGNC Symbol;Acc:HGNC:30605] PONTOCEREBELLAR HYPOPLASIA, TYPE 2D; PCH2D [#613811] (MIM morbid record; description: PONTOCEREBELLAR HYPOPLASIA, TYPE 2D; PCH2D;;CEREBELLOCEREBRAL ATROPHY, PROGRESSIVE; PCCA,) is an external reference matched to Gene ENSG00000109618
MAST1	microtubule associated serine/threonine kinase 1 [Source:HGNC Symbol;Acc:HGNC:19034] MEGA-CORPUS-CALLOSUM SYNDROME WITH CEREBELLAR HYPOPLASIA AND CORTICAL MALFORMATIONS; MCCCHCM [#618273] (MIM morbid record; description: MEGA-CORPUS-CALLOSUM SYNDROME WITH CEREBELLAR HYPOPLASIA AND CORTICAL MALFORMATIONS; MCCCHCM,) is an external reference matched to Gene ENSG00000105613
EXOSC3	exosome component 3 [Source:HGNC Symbol;Acc:HGNC:17944] PONTOCEREBELLAR HYPOPLASIA, TYPE 1B; PCH1B [#614678] (MIM morbid record; description: PONTOCEREBELLAR HYPOPLASIA, TYPE 1B; PCH1B,) is an external reference matched to Gene ENSG00000107371
COASY	Coenzyme A synthase [Source:HGNC Symbol;Acc:HGNC:29932] PONTOCEREBELLAR HYPOPLASIA, TYPE 12; PCH12 [#618266] (MIM morbid record; description: PONTOCEREBELLAR HYPOPLASIA, TYPE 12; PCH12,) is an external reference matched to Gene ENSG00000068120
LNPK	lunapark, ER junction formation factor [Source:HGNC Symbol;Acc:HGNC:21610] NEURODEVELOPMENTAL DISORDER WITH EPILEPSY AND HYPOPLASIA OF THE CORPUS CALLOSUM; NEDEHCC [#618090] (MIM morbid record; description: NEURODEVELOPMENTAL DISORDER WITH EPILEPSY AND HYPOPLASIA OF THE CORPUS CALLOSUM; NEDEHCC,) is an external reference matched to Gene ENSG00000144320
RARS2	arginyl-tRNA synthetase 2, mitochondrial [Source:HGNC Symbol;Acc:HGNC:21406] PONTOCEREBELLAR HYPOPLASIA, TYPE 6; PCH6 [#611523] (MIM morbid record; description: PONTOCEREBELLAR HYPOPLASIA, TYPE 6; PCH6;;ENCEPHALOPATHY, FATAL INFANTILE, WITH MITOCHONDRIAL RESPIRATORY CHAIN DEFECTS,) is an external reference matched to Gene ENSG00000146282
CDKN1C	cyclin dependent kinase inhibitor 1C [Source:HGNC Symbol;Acc:HGNC:1786] INTRAUTERINE GROWTH RETARDATION, METAPHYSEAL DYSPLASIA, ADRENAL HYPOPLASIA CONGENITA, AND GENITAL ANOMALIES; IMAGE [#614732] (MIM morbid record; description: INTRAUTERINE GROWTH RETARDATION, METAPHYSEAL DYSPLASIA, ADRENAL HYPOPLASIA CONGENITA, AND GENITAL ANOMALIES; IMAGE;;IMAGE SYNDROME,) is an external reference matched to …
PMPCA	peptidase, mitochondrial processing subunit alpha [Source:HGNC Symbol;Acc:HGNC:18667] SPINOCEREBELLAR ATAXIA, AUTOSOMAL RECESSIVE 2; SCAR2 [#213200] (MIM morbid record; description: SPINOCEREBELLAR ATAXIA, AUTOSOMAL RECESSIVE 2; SCAR2;;CEREBELLAR HYPOPLASIA, NONPROGRESSIVE NORMAN TYPE;;CEREBELLAR GRANULAR CELL HYPOPLASIA AND MENTAL RETARDATION, CONGENITAL;;CEREBELLOPARENCHYMAL DISORDER III; CPD3;…
CLP1	cleavage factor polyribonucleotide kinase subunit 1 [Source:HGNC Symbol;Acc:HGNC:16999] PONTOCEREBELLAR HYPOPLASIA, TYPE 10; PCH10 [#615803] (MIM morbid record; description: PONTOCEREBELLAR HYPOPLASIA, TYPE 10; PCH10,) is an external reference matched to Gene ENSG00000172409
PCLO	piccolo presynaptic cytomatrix protein [Source:HGNC Symbol;Acc:HGNC:13406] PONTOCEREBELLAR HYPOPLASIA, TYPE 3; PCH3 [#608027] (MIM morbid record; description: PONTOCEREBELLAR HYPOPLASIA, TYPE 3; PCH3;;CEREBELLAR ATROPHY WITH PROGRESSIVE MICROCEPHALY; CLAM;;PCH WITH OPTIC ATROPHY,) is an external reference matched to Gene ENSG00000186472
ATAD3A	ATPase family AAA domain containing 3A [Source:HGNC Symbol;Acc:HGNC:25567] PONTOCEREBELLAR HYPOPLASIA, HYPOTONIA, AND RESPIRATORY INSUFFICIENCY SYNDROME, NEONATAL LETHAL; PHRINL [#618810] (MIM morbid record; description: PONTOCEREBELLAR HYPOPLASIA, HYPOTONIA, AND RESPIRATORY INSUFFICIENCY SYNDROME, NEONATAL LETHAL; PHRINL;;PHRINL SYNDROME CHROMOSOME 1p36.33 DELETION SYNDROME, ATAD3 GENE CLUSTER, …
ZBTB16	zinc finger and BTB domain containing 16 [Source:HGNC Symbol;Acc:HGNC:12930] SKELETAL DEFECTS, GENITAL HYPOPLASIA, AND MENTAL RETARDATION [#612447] (MIM morbid record; description: SKELETAL DEFECTS, GENITAL HYPOPLASIA, AND MENTAL RETARDATION,) is an external reference matched to Gene ENSG00000109906
OPHN1	oligophrenin 1 [Source:HGNC Symbol;Acc:HGNC:8148] MENTAL RETARDATION, X-LINKED, WITH CEREBELLAR HYPOPLASIA AND DISTINCTIVE FACIAL APPEARANCE [#300486] (MIM morbid record; description: MENTAL RETARDATION, X-LINKED, WITH CEREBELLAR HYPOPLASIA AND DISTINCTIVE FACIAL APPEARANCE;;MENTAL RETARDATION, X-LINKED 60, FORMERLY; MRX60, FORMERLY,) is an external reference matched to Gene ENSG00000079482
CHMP1A	charged multivesicular body protein 1A [Source:HGNC Symbol;Acc:HGNC:8740] PONTOCEREBELLAR HYPOPLASIA, TYPE 8; PCH8 [#614961] (MIM morbid record; description: PONTOCEREBELLAR HYPOPLASIA, TYPE 8; PCH8,) is an external reference matched to Gene ENSG00000131165
VPS51	VPS51 subunit of GARP complex [Source:HGNC Symbol;Acc:HGNC:1172] PONTOCEREBELLAR HYPOPLASIA, TYPE 13; PCH13 [#618606] (MIM morbid record; description: PONTOCEREBELLAR HYPOPLASIA, TYPE 13; PCH13,) is an external reference matched to Gene ENSG00000149823
EXOSC9	exosome component 9 [Source:HGNC Symbol;Acc:HGNC:9137] PONTOCEREBELLAR HYPOPLASIA, TYPE 1D; PCH1D [#618065] (MIM morbid record; description: PONTOCEREBELLAR HYPOPLASIA, TYPE 1D; PCH1D,) is an external reference matched to Gene ENSG00000123737
OXR1	oxidation resistance 1 [Source:HGNC Symbol;Acc:HGNC:15822] CEREBELLAR HYPOPLASIA/ATROPHY, EPILEPSY, AND GLOBAL DEVELOPMENTAL DELAY; CHEGDD [#213000] (MIM morbid record; description: CEREBELLAR HYPOPLASIA/ATROPHY, EPILEPSY, AND GLOBAL DEVELOPMENTAL DELAY; CHEGDD,) is an external reference matched to Gene ENSG00000164830
INTS8	integrator complex subunit 8 [Source:HGNC Symbol;Acc:HGNC:26048] NEURODEVELOPMENTAL DISORDER WITH CEREBELLAR HYPOPLASIA AND SPASTICITY; NEDCHS [#618572] (MIM morbid record; description: NEURODEVELOPMENTAL DISORDER WITH CEREBELLAR HYPOPLASIA AND SPASTICITY; NEDCHS,) is an external reference matched to Gene ENSG00000164941
PI4KA	phosphatidylinositol 4-kinase alpha [Source:HGNC Symbol;Acc:HGNC:8983] POLYMICROGYRIA, PERISYLVIAN, WITH CEREBELLAR HYPOPLASIA AND ARTHROGRYPOSIS; PMGYCHA [#616531] (MIM morbid record; description: POLYMICROGYRIA, PERISYLVIAN, WITH CEREBELLAR HYPOPLASIA AND ARTHROGRYPOSIS; PMGYCHA,) is an external reference matched to Gene ENSG00000241973
VRK1	VRK serine/threonine kinase 1 [Source:HGNC Symbol;Acc:HGNC:12718] PONTOCEREBELLAR HYPOPLASIA, TYPE 1A; PCH1A [#607596] (MIM morbid record; description: PONTOCEREBELLAR HYPOPLASIA, TYPE 1A; PCH1A;;PCH1;;PONTOCEREBELLAR HYPOPLASIA WITH INFANTILE SPINAL MUSCULAR ATROPHY;;PONTOCEREBELLAR HYPOPLASIA WITH ANTERIOR HORN CELL DISEASE,) is an external reference matched to Gene ENSG00000100749
MBTPS2	membrane bound transcription factor peptidase, site 2 [Source:HGNC Symbol;Acc:HGNC:15455] IFAP SYNDROME WITH OR WITHOUT BRESHECK SYNDROME [#308205] (MIM morbid record; description: IFAP SYNDROME WITH OR WITHOUT BRESHECK SYNDROME;;ICHTHYOSIS FOLLICULARIS, ATRICHIA, AND PHOTOPHOBIA WITH OR WITHOUT BRAIN ANOMALIES, RETARDATION, ECTODERMAL DYSPLASIA, SKELETAL MALFORMATIONS, HIRSCHSPRUNG DISEASE, EAR/…
SLC25A24	solute carrier family 25 member 24 [Source:HGNC Symbol;Acc:HGNC:20662] FONTAINE PROGEROID SYNDROME; FPS [#612289] (MIM morbid record; description: FONTAINE PROGEROID SYNDROME; FPS;;GORLIN-CHAUDHRY-MOSS SYNDROME; GCMS;;PROGEROID SYNDROME, CONGENITAL, PETTY TYPE;;CRANIOFACIAL DYSOSTOSIS, HYPERTRICHOSIS, HYPOPLASIA OF LABIA MAJORA, DENTAL AND EYE ANOMALIES, PATENT DUCTUS ARTERIOSUS, AND NORMAL IN /.…
AMELX	amelogenin X-linked [Source:HGNC Symbol;Acc:HGNC:461] AMELOGENESIS IMPERFECTA, TYPE IE; AI1E [#301200] (MIM morbid record; description: AMELOGENESIS IMPERFECTA, TYPE IE; AI1E;;AMELOGENESIS IMPERFECTA, HYPOPLASTIC/HYPOMATURATION, X-LINKED 1;;AMELOGENESIS IMPERFECTA, HYPOMATURATION TYPE, WITH SNOW-CAPPED TEETH;;AMELOGENESIS IMPERFECTA, X-LINKED 1; AIH1;;ENAMEL HYPOPLASIA, X-LINKED,) is an external …
GDF5	growth differentiation factor 5 [Source:HGNC Symbol;Acc:HGNC:4220] DU PAN SYNDROME; DUPANS [#228900] (MIM morbid record; description: DU PAN SYNDROME; DUPANS;;FIBULAR HYPOPLASIA AND COMPLEX BRACHYDACTYLY,) is an external reference matched to Gene ENSG00000125965
SOX2	SRY-box transcription factor 2 [Source:HGNC Symbol;Acc:HGNC:11195] MICROPHTHALMIA, SYNDROMIC 3; MCOPS3 [#206900] (MIM morbid record; description: MICROPHTHALMIA, SYNDROMIC 3; MCOPS3;;MICROPHTHALMIA AND ESOPHAGEAL ATRESIA SYNDROME;;ANOPHTHALMIA, CLINICAL, WITH ASSOCIATED ANOMALIES;;ANOPHTHALMIA-ESOPHAGEAL-GENITAL SYNDROME;;AEG SYNDROME OPTIC NERVE HYPOPLASIA AND ABNORMALITIES OF THE CENTRAL NE /..…
LMBR1	limb development membrane protein 1 [Source:HGNC Symbol;Acc:HGNC:13243] TIBIA, HYPOPLASIA OR APLASIA OF, WITH POLYDACTYLY; THYP [#188740] (MIM morbid record; description: TIBIA, HYPOPLASIA OR APLASIA OF, WITH POLYDACTYLY; THYP;;TIBIAL HEMIMELIA-POLYDACTYLY-TRIPHALANGEAL THUMBS WITH FIBULAR DIMELIA,) is an external reference matched to Gene ENSG00000105983
POLD1	DNA polymerase delta 1, catalytic subunit [Source:HGNC Symbol;Acc:HGNC:9175] MANDIBULAR HYPOPLASIA, DEAFNESS, PROGEROID FEATURES, AND LIPODYSTROPHY SYNDROME; MDPL [#615381] (MIM morbid record; description: MANDIBULAR HYPOPLASIA, DEAFNESS, PROGEROID FEATURES, AND LIPODYSTROPHY SYNDROME; MDPL,) is an external reference matched to Gene ENSG00000062822
STRA6	signaling receptor and transporter of retinol STRA6 [Source:HGNC Symbol;Acc:HGNC:30650] MICROPHTHALMIA, SYNDROMIC 9; MCOPS9 [#601186] (MIM morbid record; description: MICROPHTHALMIA, SYNDROMIC 9; MCOPS9;;ANOPHTHALMIA, CLINICAL, WITH MILD FACIAL DYSMORPHISM AND VARIABLE MALFORMATIONS OF THE LUNG, HEART, AND DIAPHRAGM;;ANOPHTHALMIA/MICROPHTHALMIA AND PULMONARY HYPOPLASIA;;PULMONARY HYPOPLASIA-DIAPH…
PTPRF	protein tyrosine phosphatase receptor type F [Source:HGNC Symbol;Acc:HGNC:9670] BREASTS AND/OR NIPPLES, APLASIA OR HYPOPLASIA OF, 2; BNAH2 [#616001] (MIM morbid record; description: BREASTS AND/OR NIPPLES, APLASIA OR HYPOPLASIA OF, 2; BNAH2,) is an external reference matched to Gene ENSG00000142949
RUNX2	RUNX family transcription factor 2 [Source:HGNC Symbol;Acc:HGNC:10472] METAPHYSEAL DYSPLASIA WITH MAXILLARY HYPOPLASIA WITH OR WITHOUT BRACHYDACTYLY; MDMHB [#156510] (MIM morbid record; description: METAPHYSEAL DYSPLASIA WITH MAXILLARY HYPOPLASIA WITH OR WITHOUT BRACHYDACTYLY; MDMHB,) is an external reference matched to Gene ENSG00000124813
CDK5	cyclin dependent kinase 5 [Source:HGNC Symbol;Acc:HGNC:1774] LISSENCEPHALY 7 WITH CEREBELLAR HYPOPLASIA; LIS7 [#616342] (MIM morbid record; description: LISSENCEPHALY 7 WITH CEREBELLAR HYPOPLASIA; LIS7,) is an external reference matched to Gene ENSG00000164885
TSEN15	tRNA splicing endonuclease subunit 15 [Source:HGNC Symbol;Acc:HGNC:16791] PONTOCEREBELLAR HYPOPLASIA, TYPE 2F; PCH2F [#617026] (MIM morbid record; description: PONTOCEREBELLAR HYPOPLASIA, TYPE 2F; PCH2F,) is an external reference matched to Gene ENSG00000198860
POLE	DNA polymerase epsilon, catalytic subunit [Source:HGNC Symbol;Acc:HGNC:9177] INTRAUTERINE GROWTH RETARDATION, METAPHYSEAL DYSPLASIA, ADRENAL HYPOPLASIA CONGENITA, GENITAL ANOMALIES, AND IMMUNODEFICIENCY; IMAGEI [#618336] (MIM morbid record; description: INTRAUTERINE GROWTH RETARDATION, METAPHYSEAL DYSPLASIA, ADRENAL HYPOPLASIA CONGENITA, GENITAL ANOMALIES, AND IMMUNODEFICIENCY; IMAGEI;;IMAGEI SYN…
GLI1	GLI family zinc finger 1 [Source:HGNC Symbol;Acc:HGNC:4317] POLYDACTYLY, PREAXIAL I; PPD1 [#174400] (MIM morbid record; description: POLYDACTYLY, PREAXIAL I; PPD1;;POLYDACTYLY, PREAXIAL;;THUMB POLYDACTYLY THENAR HYPOPLASIA, INCLUDED;;FROMONT ANOMALY, INCLUDED,) is an external reference matched to Gene ENSG00000111087
MUSK	muscle associated receptor tyrosine kinase [Source:HGNC Symbol;Acc:HGNC:7525] FETAL AKINESIA DEFORMATION SEQUENCE 1; FADS1 [#208150] (MIM morbid record; description: FETAL AKINESIA DEFORMATION SEQUENCE 1; FADS1;;FETAL AKINESIA DEFORMATION SEQUENCE; FADS;;PENA-SHOKEIR SYNDROME, TYPE I;;FETAL AKINESIA SEQUENCE;;ARTHROGRYPOSIS MULTIPLEX CONGENITA WITH PULMONARY HYPOPLASIA,) is an external reference …
FOXC1	forkhead box C1 [Source:HGNC Symbol;Acc:HGNC:3800] ANTERIOR SEGMENT DYSGENESIS 3; ASGD3 [#601631] (MIM morbid record; description: ANTERIOR SEGMENT DYSGENESIS 3; ASGD3;;IRIDOGONIODYSGENESIS, TYPE 1; IRID1;;IRIDOGONIODYSGENESIS ANOMALY, AUTOSOMAL DOMINANT; IGDA;;IRIS HYPOPLASIA WITH GLAUCOMA;;GLAUCOMA IRIDOGONIODYSPLASIA, FAMILIAL,) is an external reference matched to Gene ENSG00000054598
RARB	retinoic acid receptor beta [Source:HGNC Symbol;Acc:HGNC:9865] MICROPHTHALMIA, SYNDROMIC 12; MCOPS12 [#615524] (MIM morbid record; description: MICROPHTHALMIA, SYNDROMIC 12; MCOPS12;;MICROPHTHALMIA WITH OR WITHOUT PULMONARY HYPOPLASIA, DIAPHRAGMATIC HERNIA, AND/OR CARDIAC DEFECTS,) is an external reference matched to Gene ENSG00000077092
PDX1	pancreatic and duodenal homeobox 1 [Source:HGNC Symbol;Acc:HGNC:6107] PANCREATIC AGENESIS 1; PAGEN1 [#260370] (MIM morbid record; description: PANCREATIC AGENESIS 1; PAGEN1;;PAGEN;;PANCREATIC HYPOPLASIA, CONGENITAL,) is an external reference matched to Gene ENSG00000139515
SLC6A8	solute carrier family 6 member 8 [Source:HGNC Symbol;Acc:HGNC:11055] CEREBRAL CREATINE DEFICIENCY SYNDROME 1; CCDS1 [#300352] (MIM morbid record; description: CEREBRAL CREATINE DEFICIENCY SYNDROME 1; CCDS1;;CREATINE DEFICIENCY SYNDROME, X-LINKED;;CREATINE TRANSPORTER DEFECT;;MENTAL RETARDATION, X-LINKED, WITH SEIZURES, SHORT STATURE, AND MIDFACE HYPOPLASIA;;MENTAL RETARDATION, X-LINKED, WITH CREA…
GATA6	GATA binding protein 6 [Source:HGNC Symbol;Acc:HGNC:4174] HEART DEFECTS, CONGENITAL, AND OTHER CONGENITAL ANOMALIES; HDCA [#600001] (MIM morbid record; description: HEART DEFECTS, CONGENITAL, AND OTHER CONGENITAL ANOMALIES; HDCA;;PANCREATIC HYPOPLASIA, CONGENITAL, WITH DIABETES MELLITUS AND CONGENITAL HEART DISEASE;;PANCREATIC AGENESIS AND CONGENITAL HEART DEFECTS; PACHD,) is an external referenc…
PEX1	peroxisomal biogenesis factor 1 [Source:HGNC Symbol;Acc:HGNC:8850] HEIMLER SYNDROME 1; HMLR1 [#234580] (MIM morbid record; description: HEIMLER SYNDROME 1; HMLR1;;HEARING LOSS, SENSORINEURAL, WITH ENAMEL HYPOPLASIA AND NAIL DEFECTS;;PEROXISOME BIOGENESIS DISORDER 1C; PBD1C,) is an external reference matched to Gene ENSG00000127980
ARNT2	aryl hydrocarbon receptor nuclear translocator 2 [Source:HGNC Symbol;Acc:HGNC:16876] WEBB-DATTANI SYNDROME; WEDAS [#615926] (MIM morbid record; description: WEBB-DATTANI SYNDROME; WEDAS;;HYPOTHALAMO-PITUITARY-FRONTOTEMPORAL HYPOPLASIA WITH VISUAL AND RENAL ANOMALIES,) is an external reference matched to Gene ENSG00000172379
DHCR7	7-dehydrocholesterol reductase [Source:HGNC Symbol;Acc:HGNC:2860] SMITH-LEMLI-OPITZ SYNDROME; SLOS [#270400] (MIM morbid record; description: SMITH-LEMLI-OPITZ SYNDROME; SLOS;;SLO SYNDROME;;RSH SYNDROME;;RUTLEDGE LETHAL MULTIPLE CONGENITAL ANOMALY SYNDROME;;POLYDACTYLY, SEX REVERSAL, RENAL HYPOPLASIA, AND UNILOBAR LUNG;;LETHAL ACRODYSGENITAL SYNDROME,) is an external reference matched to Gene ENS…
PTF1A	pancreas associated transcription factor 1a [Source:HGNC Symbol;Acc:HGNC:23734] PANCREATIC AGENESIS 2; PAGEN2 [#615935] (MIM morbid record; description: PANCREATIC AGENESIS 2; PAGEN2;;PANCREATIC HYPOPLASIA, CONGENITAL 2,) is an external reference matched to Gene ENSG00000168267
PAX6	paired box 6 [Source:HGNC Symbol;Acc:HGNC:8620] FOVEAL HYPOPLASIA 1; FVH1 [#136520] (MIM morbid record; description: FOVEAL HYPOPLASIA 1; FVH1;;FOVEAL HYPOPLASIA 1 WITH OR WITHOUT ANTERIOR SEGMENT ANOMALIES AND/OR CATARACT,) is an external reference matched to Gene ENSG00000007372
JAG1	jagged canonical Notch ligand 1 [Source:HGNC Symbol;Acc:HGNC:6188] ALAGILLE SYNDROME 1; ALGS1 [#118450] (MIM morbid record; description: ALAGILLE SYNDROME 1; ALGS1;;ALAGILLE SYNDROME; ALGS;;ALAGILLE-WATSON SYNDROME; AWS;;CHOLESTASIS WITH PERIPHERAL PULMONARY STENOSIS;;ARTERIOHEPATIC DYSPLASIA; AHD;;HEPATIC DUCTULAR HYPOPLASIA, SYNDROMATIC,) is an external reference matched to Gene ENSG00000101384
AK2	adenylate kinase 2 [Source:HGNC Symbol;Acc:HGNC:362] RETICULAR DYSGENESIS [#267500] (MIM morbid record; description: RETICULAR DYSGENESIS;;RETICULAR DYSGENESIA;;CONGENITAL ALEUKIA;;SEVERE COMBINED IMMUNODEFICIENCY WITH LEUKOPENIA;;DE VAAL DISEASE;;HEMATOPOIETIC HYPOPLASIA, GENERALIZED;;ALEUKOCYTOSIS,) is an external reference matched to Gene ENSG00000004455
FLNB	filamin B [Source:HGNC Symbol;Acc:HGNC:3755] ATELOSTEOGENESIS, TYPE I; AO1 [#108720] (MIM morbid record; description: ATELOSTEOGENESIS, TYPE I; AO1;;AOI;;GIANT CELL CHONDRODYSPLASIA;;SPONDYLOHUMEROFEMORAL HYPOPLASIA,) is an external reference matched to Gene ENSG00000136068
DKC1	dyskerin pseudouridine synthase 1 [Source:HGNC Symbol;Acc:HGNC:2890] DYSKERATOSIS CONGENITA, X-LINKED; DKCX [#305000] (MIM morbid record; description: DYSKERATOSIS CONGENITA, X-LINKED; DKCX;;ZINSSER-COLE-ENGMAN SYNDROME HOYERAAL-HREIDARSSON SYNDROME, INCLUDED; HHS, INCLUDED;;CEREBELLAR HYPOPLASIA WITH PANCYTOPENIA, INCLUDED;;GROWTH RETARDATION, PRENATAL, WITH PROGRESSIVE PANCYTOPENIA AND CEREBELL…
PAX8	paired box 8 [Source:HGNC Symbol;Acc:HGNC:8622] HYPOTHYROIDISM, CONGENITAL, NONGOITROUS, 2; CHNG2 [#218700] (MIM morbid record; description: HYPOTHYROIDISM, CONGENITAL, NONGOITROUS, 2; CHNG2;;THYROID DYSGENESIS;;THYROID AGENESIS;;THYROID HYPOPLASIA;;THYROID, ECTOPIC;;HYPOTHYROIDISM, CONGENITAL, DUE TO THYROID DYSGENESIS;;HYPOTHYROIDISM, ATHYREOTIC;;ATHYREOTIC HYPOTHYROIDISM;;RESISTANCE T /.../OTR…
UBR1	ubiquitin protein ligase E3 component n-recognin 1 [Source:HGNC Symbol;Acc:HGNC:16808] JOHANSON-BLIZZARD SYNDROME; JBS [#243800] (MIM morbid record; description: JOHANSON-BLIZZARD SYNDROME; JBS;;NASAL ALAR HYPOPLASIA, HYPOTHYROIDISM, PANCREATIC ACHYLIA, AND CONGENITAL DEAFNESS,) is an external reference matched to Gene ENSG00000159459
PITX2	paired like homeodomain 2 [Source:HGNC Symbol;Acc:HGNC:9005] ANTERIOR SEGMENT DYSGENESIS 4; ASGD4 [#137600] (MIM morbid record; description: ANTERIOR SEGMENT DYSGENESIS 4; ASGD4;;IRIDOGONIODYSGENESIS, TYPE 2; IRID2;;IRIDOGONIODYSGENESIS SYNDROME; IGDS;;IRIS HYPOPLASIA WITH EARLY-ONSET GLAUCOMA, AUTOSOMAL DOMINANT; IHGA,) is an external reference matched to Gene ENSG00000164093
RPSA	ribosomal protein SA [Source:HGNC Symbol;Acc:HGNC:6502] ASPLENIA, ISOLATED CONGENITAL; ICAS [#271400] (MIM morbid record; description: ASPLENIA, ISOLATED CONGENITAL; ICAS;;HYPOSPLENIA, ISOLATED CONGENITAL;;SPLENIC HYPOPLASIA;;ASPLENIA, FAMILIAL,) is an external reference matched to Gene ENSG00000168028
ROR2	receptor tyrosine kinase like orphan receptor 2 [Source:HGNC Symbol;Acc:HGNC:10257] ROBINOW SYNDROME, AUTOSOMAL RECESSIVE 1; RRS1 [#268310] (MIM morbid record; description: ROBINOW SYNDROME, AUTOSOMAL RECESSIVE 1; RRS1;;COSTOVERTEBRAL SEGMENTATION DEFECT WITH MESOMELIA, FORMERLY;;COVESDEM SYNDROME, FORMERLY ROBINOW SYNDROME, AUTOSOMAL RECESSIVE, WITH APLASIA/HYPOPLASIA OF PHALANGES AND METACARPAL…
TUBA8	tubulin alpha 8 [Source:HGNC Symbol;Acc:HGNC:12410] CORTICAL DYSPLASIA, COMPLEX, WITH OTHER BRAIN MALFORMATIONS 8; CDCBM8 [#613180] (MIM morbid record; description: CORTICAL DYSPLASIA, COMPLEX, WITH OTHER BRAIN MALFORMATIONS 8; CDCBM8;;POLYMICROGYRIA WITH OPTIC NERVE HYPOPLASIA,) is an external reference matched to Gene ENSG00000183785
TBX1	T-box transcription factor 1 [Source:HGNC Symbol;Acc:HGNC:11592] DIGEORGE SYNDROME; DGS [#188400] (MIM morbid record; description: DIGEORGE SYNDROME; DGS;;CHROMOSOME 22q11.2 DELETION SYNDROME;;HYPOPLASIA OF THYMUS AND PARATHYROIDS;;THIRD AND FOURTH PHARYNGEAL POUCH SYNDROME DIGEORGE SYNDROME CHROMOSOME REGION, INCLUDED; DGCR, INCLUDED;;TAKAO VCF SYNDROME, INCLUDED;;CATCH22, INCLUDED,) is an exter…
AMPD2	adenosine monophosphate deaminase 2 [Source:HGNC Symbol;Acc:HGNC:469] PONTOCEREBELLAR HYPOPLASIA, TYPE 9; PCH9 [#615809] (MIM morbid record; description: PONTOCEREBELLAR HYPOPLASIA, TYPE 9; PCH9,) is an external reference matched to Gene ENSG00000116337
VPS53	VPS53 subunit of GARP complex [Source:HGNC Symbol;Acc:HGNC:25608] PONTOCEREBELLAR HYPOPLASIA, TYPE 2E; PCH2E [#615851] (MIM morbid record; description: PONTOCEREBELLAR HYPOPLASIA, TYPE 2E; PCH2E,) is an external reference matched to Gene ENSG00000141252
CASK	calcium/calmodulin dependent serine protein kinase [Source:HGNC Symbol;Acc:HGNC:1497] MENTAL RETARDATION AND MICROCEPHALY WITH PONTINE AND CEREBELLAR HYPOPLASIA; MICPCH [#300749] (MIM morbid record; description: MENTAL RETARDATION AND MICROCEPHALY WITH PONTINE AND CEREBELLAR HYPOPLASIA; MICPCH;;MICPCH SYNDROME;;MENTAL RETARDATION, X-LINKED, SYNDROMIC, NAJM TYPE; MRXSNA,) is an external reference …
TSEN2	tRNA splicing endonuclease subunit 2 [Source:HGNC Symbol;Acc:HGNC:28422] PONTOCEREBELLAR HYPOPLASIA, TYPE 2B; PCH2B [#612389] (MIM morbid record; description: PONTOCEREBELLAR HYPOPLASIA, TYPE 2B; PCH2B,) is an external reference matched to Gene ENSG00000154743
FGF10	fibroblast growth factor 10 [Source:HGNC Symbol;Acc:HGNC:3666] APLASIA OF LACRIMAL AND SALIVARY GLANDS; ALSG SALIVARY GLANDS, ABSENCE OF, INCLUDED [#180920] (MIM morbid record; description: APLASIA OF LACRIMAL AND SALIVARY GLANDS; ALSG SALIVARY GLANDS, ABSENCE OF, INCLUDED;;PAROTID APLASIA OR HYPOPLASIA, INCLUDED,) is an external reference matched to Gene ENSG00000070193
VLDLR	very low density lipoprotein receptor [Source:HGNC Symbol;Acc:HGNC:12698] CEREBELLAR ATAXIA, MENTAL RETARDATION, AND DYSEQUILIBRIUM SYNDROME 1; CAMRQ1 [#224050] (MIM morbid record; description: CEREBELLAR ATAXIA, MENTAL RETARDATION, AND DYSEQUILIBRIUM SYNDROME 1; CAMRQ1;;CEREBELLAR HYPOPLASIA, VLDLR-ASSOCIATED;;CEREBELLAR ATAXIA AND MENTAL RETARDATION WITH OR WITHOUT QUADRUPEDAL LOCOMOTION 1;;CER…
KAT6B	lysine acetyltransferase 6B [Source:HGNC Symbol;Acc:HGNC:17582] GENITOPATELLAR SYNDROME; GTPTS [#606170] (MIM morbid record; description: GENITOPATELLAR SYNDROME; GTPTS;;ABSENT PATELLAE, SCROTAL HYPOPLASIA, RENAL ANOMALIES, FACIAL DYSMORPHISM, AND MENTAL RETARDATION,) is an external reference matched to Gene ENSG00000156650
FGFR2	fibroblast growth factor receptor 2 [Source:HGNC Symbol;Acc:HGNC:3689] JACKSON-WEISS SYNDROME; JWS [#123150] (MIM morbid record; description: JACKSON-WEISS SYNDROME; JWS;;CRANIOSYNOSTOSIS, MIDFACIAL HYPOPLASIA, AND FOOT ABNORMALITIES,) is an external reference matched to Gene ENSG00000066468
FGFR1	fibroblast growth factor receptor 1 [Source:HGNC Symbol;Acc:HGNC:3688] JACKSON-WEISS SYNDROME; JWS [#123150] (MIM morbid record; description: JACKSON-WEISS SYNDROME; JWS;;CRANIOSYNOSTOSIS, MIDFACIAL HYPOPLASIA, AND FOOT ABNORMALITIES,) is an external reference matched to Gene ENSG00000077782
TSEN34	tRNA splicing endonuclease subunit 34 [Source:HGNC Symbol;Acc:HGNC:15506] PONTOCEREBELLAR HYPOPLASIA, TYPE 2C; PCH2C [#612390] (MIM morbid record; description: PONTOCEREBELLAR HYPOPLASIA, TYPE 2C; PCH2C,) is an external reference matched to Gene ENSG00000273896
TSEN34	tRNA splicing endonuclease subunit 34 [Source:HGNC Symbol;Acc:HGNC:15506] PONTOCEREBELLAR HYPOPLASIA, TYPE 2C; PCH2C [#612390] (MIM morbid record; description: PONTOCEREBELLAR HYPOPLASIA, TYPE 2C; PCH2C,) is an external reference matched to Gene ENSG00000274078
TSEN34	tRNA splicing endonuclease subunit 34 [Source:HGNC Symbol;Acc:HGNC:15506] PONTOCEREBELLAR HYPOPLASIA, TYPE 2C; PCH2C [#612390] (MIM morbid record; description: PONTOCEREBELLAR HYPOPLASIA, TYPE 2C; PCH2C,) is an external reference matched to Gene ENSG00000274672
TSEN34	tRNA splicing endonuclease subunit 34 [Source:HGNC Symbol;Acc:HGNC:15506] PONTOCEREBELLAR HYPOPLASIA, TYPE 2C; PCH2C [#612390] (MIM morbid record; description: PONTOCEREBELLAR HYPOPLASIA, TYPE 2C; PCH2C,) is an external reference matched to Gene ENSG00000274796
TSEN34	tRNA splicing endonuclease subunit 34 [Source:HGNC Symbol;Acc:HGNC:15506] PONTOCEREBELLAR HYPOPLASIA, TYPE 2C; PCH2C [#612390] (MIM morbid record; description: PONTOCEREBELLAR HYPOPLASIA, TYPE 2C; PCH2C,) is an external reference matched to Gene ENSG00000275165
TSEN34	tRNA splicing endonuclease subunit 34 [Source:HGNC Symbol;Acc:HGNC:15506] PONTOCEREBELLAR HYPOPLASIA, TYPE 2C; PCH2C [#612390] (MIM morbid record; description: PONTOCEREBELLAR HYPOPLASIA, TYPE 2C; PCH2C,) is an external reference matched to Gene ENSG00000278712
CDKN1C	cyclin dependent kinase inhibitor 1C [Source:HGNC Symbol;Acc:HGNC:1786] INTRAUTERINE GROWTH RETARDATION, METAPHYSEAL DYSPLASIA, ADRENAL HYPOPLASIA CONGENITA, AND GENITAL ANOMALIES; IMAGE [#614732] (MIM morbid record; description: INTRAUTERINE GROWTH RETARDATION, METAPHYSEAL DYSPLASIA, ADRENAL HYPOPLASIA CONGENITA, AND GENITAL ANOMALIES; IMAGE;;IMAGE SYNDROME,) is an external reference matched to …
TSEN34	tRNA splicing endonuclease subunit 34 [Source:HGNC Symbol;Acc:HGNC:15506] PONTOCEREBELLAR HYPOPLASIA, TYPE 2C; PCH2C [#612390] (MIM morbid record; description: PONTOCEREBELLAR HYPOPLASIA, TYPE 2C; PCH2C,) is an external reference matched to Gene ENSG00000274129
TSEN34	tRNA splicing endonuclease subunit 34 [Source:HGNC Symbol;Acc:HGNC:15506] PONTOCEREBELLAR HYPOPLASIA, TYPE 2C; PCH2C [#612390] (MIM morbid record; description: PONTOCEREBELLAR HYPOPLASIA, TYPE 2C; PCH2C,) is an external reference matched to Gene ENSG00000278605
TSEN34	tRNA splicing endonuclease subunit 34 [Source:HGNC Symbol;Acc:HGNC:15506] PONTOCEREBELLAR HYPOPLASIA, TYPE 2C; PCH2C [#612390] (MIM morbid record; description: PONTOCEREBELLAR HYPOPLASIA, TYPE 2C; PCH2C,) is an external reference matched to Gene ENSG00000278622
VPS53	VPS53 subunit of GARP complex [Source:HGNC Symbol;Acc:HGNC:25608] PONTOCEREBELLAR HYPOPLASIA, TYPE 2E; PCH2E [#615851] (MIM morbid record; description: PONTOCEREBELLAR HYPOPLASIA, TYPE 2E; PCH2E,) is an external reference matched to Gene ENSG00000283883
SLC25A24	solute carrier family 25 member 24 [Source:HGNC Symbol;Acc:HGNC:20662] FONTAINE PROGEROID SYNDROME; FPS [#612289] (MIM morbid record; description: FONTAINE PROGEROID SYNDROME; FPS;;GORLIN-CHAUDHRY-MOSS SYNDROME; GCMS;;PROGEROID SYNDROME, CONGENITAL, PETTY TYPE;;CRANIOFACIAL DYSOSTOSIS, HYPERTRICHOSIS, HYPOPLASIA OF LABIA MAJORA, DENTAL AND EYE ANOMALIES, PATENT DUCTUS ARTERIOSUS, AND NORMAL IN /.…
STRA6	signaling receptor and transporter of retinol STRA6 [Source:HGNC Symbol;Acc:HGNC:30650] MICROPHTHALMIA, SYNDROMIC 9; MCOPS9 [#601186] (MIM morbid record; description: MICROPHTHALMIA, SYNDROMIC 9; MCOPS9;;ANOPHTHALMIA, CLINICAL, WITH MILD FACIAL DYSMORPHISM AND VARIABLE MALFORMATIONS OF THE LUNG, HEART, AND DIAPHRAGM;;ANOPHTHALMIA/MICROPHTHALMIA AND PULMONARY HYPOPLASIA;;PULMONARY HYPOPLASIA-DIAPH…
KAT6B	lysine acetyltransferase 6B [Source:HGNC Symbol;Acc:HGNC:17582] GENITOPATELLAR SYNDROME; GTPTS [#606170] (MIM morbid record; description: GENITOPATELLAR SYNDROME; GTPTS;;ABSENT PATELLAE, SCROTAL HYPOPLASIA, RENAL ANOMALIES, FACIAL DYSMORPHISM, AND MENTAL RETARDATION,) is an external reference matched to Gene ENSG00000281813
Ammecr1	Alport syndrome, mental retardation, midface hypoplasia and elliptocytosis chromosomal region gene 1 [Source:MGI Symbol;Acc:MGI:1860206] Ammecr1-201 (MGI transcript name record; description: Alport syndrome, mental retardation, midface hypoplasia and elliptocytosis chromosomal region gene 1,) is an external reference matched to Transcript ENSMUST00000041317
ammecr1	AMMECR nuclear protein 1 [Source:ZFIN;Acc:ZDB-GENE-040426-1533] Q6NWA1 (UniProtKB/TrEMBL record; description: Alport syndrome, mental retardation, midface hypoplasia and elliptocytosis chromosomal region gene 1 homolog (human); Zgc:66100 protein,) is an external reference matched to Translation ENSDARP00000006365
LAMA2	laminin subunit alpha 2
SLC6A4	solute carrier family 6 member 4
NPHP1	nephrocystin 1
OFD1	OFD1 centriole and centriolar satellite protein
CPLANE1	ciliogenesis and planar polarity effector 1
TTC21B	tetratricopeptide repeat domain 21B
Otx2	orthodenticle homeobox 2
Tbx1	T-box 1
DCDC2	doublecortin domain containing 2
TMEM67	transmembrane protein 67
ZNF423	zinc finger protein 423

## Sheet: Candidate_spina bifida
Gene symbol	Gene full name, description
spina	spindlin a [Source:ZFIN;Acc:ZDB-GENE-161230-18] spina-201 (ZFIN transcript name record; description: spindlin a,) is an external reference matched to Transcript ENSDART00000081922
VANGL2	VANGL planar cell polarity protein 2 [Source:HGNC Symbol;Acc:HGNC:15511] NEURAL TUBE DEFECTS, SUSCEPTIBILITY TO; NTD SPINA BIFIDA, INCLUDED [#182940] (MIM morbid record; description: NEURAL TUBE DEFECTS, SUSCEPTIBILITY TO; NTD SPINA BIFIDA, INCLUDED,) is an external reference matched to Gene ENSG00000162738
VANGL1	VANGL planar cell polarity protein 1 [Source:HGNC Symbol;Acc:HGNC:15512] NEURAL TUBE DEFECTS, SUSCEPTIBILITY TO; NTD SPINA BIFIDA, INCLUDED [#182940] (MIM morbid record; description: NEURAL TUBE DEFECTS, SUSCEPTIBILITY TO; NTD SPINA BIFIDA, INCLUDED,) is an external reference matched to Gene ENSG00000173218
TBXT	T-box transcription factor T [Source:HGNC Symbol;Acc:HGNC:11515] NEURAL TUBE DEFECTS, SUSCEPTIBILITY TO; NTD SPINA BIFIDA, INCLUDED [#182940] (MIM morbid record; description: NEURAL TUBE DEFECTS, SUSCEPTIBILITY TO; NTD SPINA BIFIDA, INCLUDED,) is an external reference matched to Gene ENSG00000164458
CCL2	C-C motif chemokine ligand 2 [Source:HGNC Symbol;Acc:HGNC:10618] NEURAL TUBE DEFECTS, SUSCEPTIBILITY TO; NTD SPINA BIFIDA, INCLUDED [#182940] (MIM morbid record; description: NEURAL TUBE DEFECTS, SUSCEPTIBILITY TO; NTD SPINA BIFIDA, INCLUDED,) is an external reference matched to Gene ENSG00000108691
FUZ	fuzzy planar cell polarity protein [Source:HGNC Symbol;Acc:HGNC:26219] NEURAL TUBE DEFECTS, SUSCEPTIBILITY TO; NTD SPINA BIFIDA, INCLUDED [#182940] (MIM morbid record; description: NEURAL TUBE DEFECTS, SUSCEPTIBILITY TO; NTD SPINA BIFIDA, INCLUDED,) is an external reference matched to Gene ENSG00000010361
MTR	5-methyltetrahydrofolate-homocysteine methyltransferase [Source:HGNC Symbol;Acc:HGNC:7468] NEURAL TUBE DEFECTS, FOLATE-SENSITIVE; NTDFS [#601634] (MIM morbid record; description: NEURAL TUBE DEFECTS, FOLATE-SENSITIVE; NTDFS;;NTD, FOLATE-SENSITIVE SPINA BIFIDA, FOLATE-SENSITIVE, INCLUDED,) is an external reference matched to Gene ENSG00000116984
MTHFR	methylenetetrahydrofolate reductase [Source:HGNC Symbol;Acc:HGNC:7436] NEURAL TUBE DEFECTS, FOLATE-SENSITIVE; NTDFS [#601634] (MIM morbid record; description: NEURAL TUBE DEFECTS, FOLATE-SENSITIVE; NTDFS;;NTD, FOLATE-SENSITIVE SPINA BIFIDA, FOLATE-SENSITIVE, INCLUDED,) is an external reference matched to Gene ENSG00000177000
MTHFD1	methylenetetrahydrofolate dehydrogenase, cyclohydrolase and formyltetrahydrofolate synthetase 1 [Source:HGNC Symbol;Acc:HGNC:7432] NEURAL TUBE DEFECTS, FOLATE-SENSITIVE; NTDFS [#601634] (MIM morbid record; description: NEURAL TUBE DEFECTS, FOLATE-SENSITIVE; NTDFS;;NTD, FOLATE-SENSITIVE SPINA BIFIDA, FOLATE-SENSITIVE, INCLUDED,) is an external reference matched to Gene ENSG00000100714
MTRR	5-methyltetrahydrofolate-homocysteine methyltransferase reductase [Source:HGNC Symbol;Acc:HGNC:7473] NEURAL TUBE DEFECTS, FOLATE-SENSITIVE; NTDFS [#601634] (MIM morbid record; description: NEURAL TUBE DEFECTS, FOLATE-SENSITIVE; NTDFS;;NTD, FOLATE-SENSITIVE SPINA BIFIDA, FOLATE-SENSITIVE, INCLUDED,) is an external reference matched to Gene ENSG00000124275
MTHFR	methylenetetrahydrofolate reductase
GRHL3	grainyhead like transcription factor 3
MTRR	5-methyltetrahydrofolate-homocysteine methyltransferase reductase
IRF6	interferon regulatory factor 6
PAX3	paired box 3
PCMT1	protein-L-isoaspartate (D-aspartate) O-methyltransferase
CELSR1	cadherin EGF LAG seven-pass G-type receptor 1
LEPR	leptin receptor
PDGFRA	platelet derived growth factor receptor alpha
AFP	alpha fetoprotein
NAT1	N-acetyltransferase 1
Cd200	Cd200 molecule
Cd200r1	CD200 receptor 1
TP53	tumor protein p53
APOE	apolipoprotein E
BRCA1	BRCA1 DNA repair associated
NOS3	nitric oxide synthase 3
PON1	paraoxonase 1
APOB	apolipoprotein B
Bmp4	bone morphogenetic protein 4
PRKCA	protein kinase C alpha
SLC2A1	solute carrier family 2 member 1
BMP4	bone morphogenetic protein 4
Pdgfra	platelet derived growth factor receptor, alpha polypeptide
UCP2	uncoupling protein 2
Pik3r1	phosphoinositide-3-kinase regulatory subunit 1
Chrna7	cholinergic receptor, nicotinic, alpha polypeptide 7
PRKCB	protein kinase C beta
MTR	5-methyltetrahydrofolate-homocysteine methyltransferase
PTCH1	patched 1
PAPPA	pappalysin 1
Pkd1	polycystin 1, transient receptor poteintial channel interacting
SLC19A1	solute carrier family 19 member 1
CFL1	cofilin 1
FOLH1	folate hydrolase 1
GCKR	glucokinase regulator
Aldh1a2	aldehyde dehydrogenase family 1, subfamily A2
CGB3	chorionic gonadotropin subunit beta 3
DHFR	dihydrofolate reductase
MTHFD1	methylenetetrahydrofolate dehydrogenase, cyclohydrolase and formyltetrahydrofolate synthetase 1
Mthfr	methylenetetrahydrofolate reductase
Nog	noggin
NNMT	nicotinamide N-methyltransferase
HK1	hexokinase 1
SCRIB	scribble planar cell polarity protein
TBXT	T-box transcription factor T
TNIP1	TNFAIP3 interacting protein 1
PTK7	protein tyrosine kinase 7 (inactive)
CUBN	cubilin
CHKA	choline kinase alpha
Zic2	zinc finger protein of the cerebellum 2
CYP26A1	cytochrome P450 family 26 subfamily A member 1
Gcm1	glial cells missing homolog 1
FZD3	frizzled class receptor 3
ALDH1A2	aldehyde dehydrogenase 1 family member A2
TRDMT1	tRNA aspartic acid methyltransferase 1
PCYT1A	phosphate cytidylyltransferase 1A, choline
Mir124-1	microRNA 124-1
Ywhaz	tyrosine 3-monooxygenase/tryptophan 5-monooxygenase activation protein, zeta
TXN2	thioredoxin 2
Grhl2	grainyhead like transcription factor 2
ITPK1	inositol-tetrakisphosphate 1-kinase
GPR161	G protein-coupled receptor 161
BHMT2	betaine--homocysteine S-methyltransferase 2
ISL1	ISL LIM homeobox 1
dpp4.S	dipeptidyl-peptidase 4 S homeolog

[truncated: 5 more sheets: Candidate_spinal dysraphism, Candidate_Type II chiari malf., Candidate_Meningomyelocele, Candidate_Cerebellar dysplac., Candidate_Arnold-chiari-like]
