# Supplementary material for: Spina bifida, diplomyelia, and Chiari-like malformation in an Aberdeen Angus calf
Source: BMC Vet Res. 2025 Oct 28;21:633. doi: 10.1186/s12917-025-05108-w (PMC12560442; doi:10.1186/s12917-025-05108-w)
Supplement: Supplementary file 4 — Supplementary Material 4. [file 12917_2025_5108_MOESM4_ESM.xlsx]

## Sheet: Tabelle1
BTA	Position	rs-Number	Type of variant	Reference	Alteration	Genotype in the case	Genotype in the sire
10	323571	rs452828424	S	T	C	0|1	0/1
10	345514	rs482353161	S	G	A	0/1	0/1
10	376964	10:376964	S	C	G	0/1	0|1
10	543514	10:543514	I	T	TAA	0|1	0|1
10	543519	rs876505518	S	C	T	0|1	0|1
10	768358	rs478723277	S	C	G	0/1	0/1
10	1296290	rs478636531	I	TCA	T	0/1	0/1
10	1399371	rs480501422	S	A	C	0|1	0|1
10	1570478	rs452027313	S	C	T	0/1	0/1
10	1937211	rs443683076	S	G	A	0/1	0/1
10	1942160	rs450847132	I	TTTTG	T	0/1	0/1
10	1953249	rs455614809	S	C	T	0/1	0/1
10	1960176	rs483159683	S	A	G	0/1	0/1
10	1960440	rs436018986	S	T	C	0/1	0/1
10	1963342	rs460181788	S	T	A	0/1	0/1
10	1972189	rs456431731	S	C	A	0/1	0/1
10	1977754	rs455483331	S	G	A	0/1	0/1
10	3331458	rs434391335	S	G	A	0/1	0/1
10	4109208	rs480197715	S	C	G	0/1	0/1
10	4136014	rs481935598	S	A	G	0/1	0/1
10	4151199	rs453550256	S	G	C	0|1	0|1
10	4176798	10:4176798	I	T	TA	0/1	0/1
10	4191784	rs442701966	S	G	A	0/1	0/1
10	4193981	10:4193981	S	C	T	0/1	0/1
10	4271698	10:4271698	S	T	C	0/1	0/1
10	4548633	rs382706638	S	A	G	0/1	0/1
10	4550369	rs378411844	S	A	G	0/1	0/1
10	4557290	rs378902781	S	G	T	0/1	0/1
10	4564909	rs451300287	S	G	A	0/1	0/1
10	4565140	rs440964243	I	AC	A	0/1	0/1
10	4566832	rs463461370	S	T	G	0/1	0/1
10	4573808	rs454300288	S	T	C	0/1	0/1
10	4581438	rs477242637	S	C	T	0|1	0|1
10	4623308	rs482101910	S	G	A	0/1	0/1
10	4746665	rs1116486935	S	C	T	0/1	0/1
10	4749238	10:4749238	S	A	C	0|1	0/1
10	4839703	rs456393272	S	C	T	0/1	0/1
10	4884496	rs448114259	S	G	A	0/1	0/1
10	5159560	rs448819443	S	C	T	0/1	0/1
10	5166371	rs454302628	S	G	A	0|1	0/1
10	5277416	rs459517187	S	G	C	0/1	0/1
10	5320538	rs798423197	S	C	T	0/1	0|1
10	5338592	rs380910153	S	G	A	0/1	0/1
10	5340614	rs379677166	S	G	A	0|1	0|1
10	5536252	rs432487994	S	C	T	0/1	0/1
10	5562181	rs464054798	S	G	C	0/1	0/1
10	5584896	rs465017533	S	C	T	0/1	0/1
10	5586591	rs460854297	S	G	A	0/1	0/1
10	5598865	rs438541822	I	GGACCAC	G	0/1	0/1
10	5686950	rs443866300	S	C	T	0/1	0/1
10	5862235	rs449233192	S	C	T	0/1	0/1
10	6109344	rs470159507	S	G	T	0/1	0/1
10	6147441	rs797423020	S	G	C	0/1	0/1
10	6500206	rs479571528	S	G	A	0/1	0/1
10	6692442	rs437703666	S	G	T	0/1	0/1
10	6790288	10:6790288	S	A	G	0/1	0/1
10	6812770	rs436062088	S	G	T	0/1	0/1
10	6846020	rs445204826	S	G	A	0/1	0/1
10	7052817	rs439193565	I	ATCT	A	0/1	0/1
10	7253208	rs470440002	S	C	T	0/1	0/1
10	7600498	rs797070840	S	T	A	0/1	0/1
10	11069897	rs797974988	S	G	A	0/1	0/1
10	11290812	rs797651790	S	C	G	0/1	0/1
10	11370196	rs439103314	S	T	A	0/1	0/1
10	11379945	rs797203682	S	G	A	0/1	0/1
10	11396618	rs461019925	S	G	T	0/1	0/1
10	11407074	rs460253015	S	G	C	0/1	0/1
10	11414803	rs798088900	S	A	G	0/1	0/1
10	11428050	rs798778304	I	TCAGGGA	T	0/1	0/1
10	11434079	10:11434079	S	T	C	0/1	0/1
10	11450669	rs478026331	S	G	A	0|1	0/1
10	11461433	rs433769324	S	C	T	0/1	0/1
10	11475229	rs480344158	S	A	G	0/1	0/1
10	11488811	rs478555856	S	A	G	0/1	0/1
10	11496168	rs445380689	S	G	A	0/1	0/1
10	11858965	rs468153108	S	C	T	0/1	0/1
10	11879409	rs516918491	S	G	A	0/1	0/1
10	11881741	10:11881741	S	G	A	0/1	0/1
10	11894871	rs798139410	S	G	A	0/1	0/1
10	11910914	rs800079703	S	C	T	0/1	0/1
10	11917665	rs460191334	S	G	A	0/1	0/1
10	11930173	rs797187874	S	G	A	0/1	0/1
10	11933864	10:11933864	I	T	TG	0/1	0/1
10	11939306	rs211518535	S	T	C	0/1	0/1
10	11959774	rs800847541	S	G	A	0/1	0/1
10	11969029	10:11969029	I	A	AG	0/1	0|1
10	11971438	rs209861323	S	C	T	0/1	0|1
10	11980887	rs433678223	S	C	T	0/1	0|1
10	11989622	rs207830018	S	G	C	0/1	0/1
10	12026241	rs459234716	S	C	T	0/1	0/1
10	12035725	10:12035725	S	G	A	0/1	0/1
10	12059353	10:12059353	I	G	GA	0/1	0/1
10	12071655	10:12071655	I	CCTTA	C	0/1	0/1
10	12109462	rs799184454	S	T	C	0/1	0/1
10	12273911	rs799407520	S	C	T	0/1	0/1
10	12337937	rs799730619	S	A	G	0/1	0/1
10	12448098	rs799577974	S	C	T	0/1	0/1
10	12454591	rs800741564	S	G	A	0/1	0/1
10	12509811	rs800227874	S	A	G	0/1	0/1
10	12701796	rs450566837	S	C	T	0/1	0/1
10	12733746	rs436633323	S	G	A	0/1	0/1
10	12799874	rs799095582	S	G	A	0/1	0/1
10	12814394	rs436385895	S	C	T	0/1	0/1
10	13108352	10:13108352	I	GC	G	0/1	0/1
10	13113000	rs799068324	S	C	A	0|1	0|1
10	13113020	rs799091357	S	C	T	0|1	0|1
10	13204489	rs481015550	S	A	C	0/1	0/1
10	13211196	rs797194806	I	TTCTA	T	0/1	0/1
10	13217069	rs800022779	I	AATGTAAGAG	A	0/1	0/1
10	13262866	rs43615272	S	T	C	0/1	0/1
10	13377262	10:13377262	S	C	T	0/1	0/1
10	13617432	rs456531269	S	G	C	0/1	0/1
10	13617520	rs435254645	S	G	C	0/1	0/1
10	13658470	rs479871191	S	A	C	0/1	0/1
10	14815176	rs468967393	S	G	T	0/1	0/1
10	14993014	10:14993014	I	A	AT	0/1	0/1
10	15241236	rs469086070	S	C	T	0/1	0/1
10	15423668	rs457667335	S	A	G	0/1	0/1
10	15445697	rs458851853	I	ACT	A	0/1	0/1
10	15480708	rs466799138	S	G	A	0/1	0/1
10	15507807	rs480001399	S	A	G	0/1	0/1
10	15509188	rs452095638	S	T	C	0/1	0/1
10	15547849	rs455319346	I	CTACTT	C	0/1	0/1
10	15666087	rs460687914	S	C	T	0/1	0/1
10	15678901	rs442351679	S	G	A	0/1	0/1
10	15682395	rs455840934	S	G	A	0/1	0/1
10	15688989	10:15688989	I	TTG	T	0/1	0/1
10	15691955	rs459106227	S	A	T	0|1	0|1
10	15705762	rs437329789	S	G	A	0/1	0/1
10	15707386	rs465118851	S	G	A	0/1	0/1
10	15743716	rs457177718	S	T	C	0/1	0/1
10	15750331	rs718937671	S	C	T	0|1	0|1
10	15750340	rs483304292	S	A	C	0|1	0|1
10	15758355	rs470955801	I	CAGG	C	0/1	0/1
10	15762756	rs458082407	S	G	A	0/1	0/1
10	15769889	rs465747586	S	G	A	0/1	0/1
10	15783178	rs455972457	S	G	A	0/1	0/1
10	15787026	rs472432483	S	G	A	0/1	0/1
10	15797428	10:15797428	I	A	AG	0/1	0/1
10	15802259	rs444923730	S	T	C	0/1	0/1
10	15835559	rs478732058	S	C	A	0/1	0/1
10	15836299	rs477554951	S	C	T	0/1	0/1
10	15868330	rs474969505	S	C	T	0/1	0/1
10	15869107	rs469578198	S	C	T	0/1	0/1
10	15912694	rs460709550	S	T	C	0|1	0/1
10	15916810	rs480629763	S	T	C	0|1	0|1
10	15931804	rs460869699	S	G	A	0/1	0/1
10	15943017	rs446498588	S	T	C	0/1	0/1
10	15945229	rs447121155	S	G	A	0/1	0/1
10	16174438	rs799673274	S	A	G	0|1	0|1
10	16195278	rs452932196	S	T	C	0/1	0/1
10	16199818	rs479496200	S	C	T	0/1	0/1
10	16200626	rs450578045	S	C	T	0/1	0/1
10	16205005	rs469464219	S	G	A	0/1	0/1
10	16210963	rs480495069	S	G	A	0/1	0/1
10	16225248	rs451982432	S	C	T	0|1	0|1
10	16225838	rs471550903	S	A	G	0/1	0/1
10	16235653	10:16235653	S	A	C	0/1	0/1
10	16238642	rs463496490	S	C	T	0/1	0/1
10	16241881	rs384773581	S	C	A	0|1	0|1
10	16246104	rs480124085	S	G	A	0/1	0/1
10	16276273	rs446325435	S	C	T	0/1	0/1
10	16278950	rs470097670	S	T	G	0/1	0/1
10	16280403	rs434349655	S	T	C	0/1	0/1
10	16293101	rs456413187	S	T	G	0/1	0/1
10	16293406	rs457827022	S	C	T	0/1	0/1
10	16296599	rs475238358	S	C	T	0|1	0|1
10	16300554	rs446600954	S	T	C	0/1	0/1
10	16308761	rs459168000	S	C	T	0/1	0/1
10	16317165	rs445416671	S	C	T	0/1	0/1
10	16324635	rs479114302	I	AT	A	0/1	0/1
10	16327619	rs438211857	I	CTTTTACTA	C	0/1	0/1
10	16331091	rs379491705	S	C	T	0/1	0/1
10	16343472	rs480536191	S	C	T	0/1	0/1
10	16345549	rs473980575	S	C	T	0/1	0/1
10	16351983	rs210603805	S	G	C	0/1	0/1
10	16359290	rs207650336	S	G	A	0/1	0/1
10	16369791	rs479346065	S	G	A	0/1	0/1
10	16380339	rs475898053	S	T	C	0/1	0/1
10	16381216	rs444199327	S	A	G	0/1	0/1
10	16381580	rs799024386	S	G	T	0/1	0/1
10	16383591	rs478608088	S	A	G	0/1	0/1
10	16386323	rs451182006	S	C	A	0/1	0/1
10	16390295	rs449997501	S	G	A	0/1	0/1
10	16399772	rs444753816	S	C	T	0/1	0/1
10	16401193	rs465990699	S	G	A	0/1	0/1
10	16401230	rs451396938	S	C	G	0|1	0|1
10	16401242	rs476162336	S	C	T	0/1	0/1
10	16401282	rs475331498	S	G	A	0/1	0/1
10	16401382	rs472623100	S	C	T	0/1	0/1
10	16401456	rs458248755	S	T	C	0/1	0/1
10	16401744	rs469895341	S	A	G	0/1	0/1
10	16402016	rs439781297	S	G	A	0/1	0/1
10	16403730	rs467161526	S	T	A	0|1	0|1
10	16403731	10:16403731	S	A	T	0|1	0|1
10	16403735	rs434352526	S	G	T	0|1	0|1
10	16403747	rs452839199	S	T	C	0|1	0|1
10	16403750	rs797615179	S	T	G	0|1	0|1
10	16403941	rs474144112	S	C	G	0|1	0|1
10	16403962	rs441238530	S	T	C	0/1	0/1
10	16404012	rs438712879	S	T	C	0/1	0/1
10	16405014	10:16405014	S	A	G	0|1	0|1
10	16405022	rs453439829	S	A	G	0|1	0|1
10	16405034	rs471763734	S	T	C	0|1	0|1
10	16405176	rs475693069	S	G	A	0/1	0/1
10	16405278	rs477183172	S	A	G	0|1	0|1
10	16405324	rs462583945	S	C	T	0|1	0|1
10	16405339	rs482493147	S	A	G	0|1	0|1
10	16405365	rs449624344	S	A	T	0|1	0|1
10	16405382	rs721062791	S	C	T	0|1	0|1
10	16405421	10:16405421	S	A	C	0|1	0|1
10	16405428	10:16405428	I	T	TAA	0|1	0|1
10	16405485	10:16405485	S	A	G	0|1	0|1
10	16405486	rs465415097	S	G	A	0|1	0|1
10	16405554	rs432495786	S	G	A	0/1	0/1
10	16405634	rs472959200	S	G	A	0|1	0|1
10	16405999	rs454821898	S	T	C	0/1	0/1
10	16406162	rs433885859	S	C	G	0/1	0/1
10	16406275	rs452190382	S	C	A	0|1	0|1
10	16406282	rs470829062	S	A	C	0|1	0|1
10	16406287	rs799150682	S	G	A	0|1	0|1
10	16406319	rs456223283	S	T	C	0/1	0/1
10	16406333	rs474747859	S	A	T	0/1	0/1
10	16406355	rs441632042	I	GC	G	0/1	0/1
10	16406687	rs440711582	S	C	T	0/1	0/1
10	16406793	rs459050958	I	GCAGTT	G	0/1	0/1
10	16407097	rs448378396	S	G	A	0|1	0|1
10	16407106	rs466833964	S	T	G	0|1	0|1
10	16407387	rs456308281	S	A	C	0/1	0/1
10	16407428	rs474682678	S	T	A	0/1	0/1
10	16407691	rs440650317	S	T	C	0/1	0/1
10	16407708	rs459243963	S	T	C	0/1	0/1
10	16407777	rs471320429	S	C	T	0/1	0/1
10	16408036	rs448517382	S	A	C	0|1	0|1
10	16408235	rs723623147	S	C	T	0|1	0|1
10	16408236	rs437921627	S	T	C	0|1	0|1
10	16408425	rs472124958	S	C	A	0/1	0|1
10	16408685	rs798279727	I	GGT	G	0|1	0|1
10	16408694	rs439566753	S	T	G	0|1	0|1
10	16408708	rs458094509	S	C	T	0|1	0/1
10	16408745	rs450018827	S	C	T	0/1	0/1
10	16408899	rs480413914	S	G	A	0/1	0/1
10	16409062	rs432914767	S	G	T	0/1	0/1
10	16409264	rs454211078	S	C	T	0/1	0/1
10	16409301	rs472712018	S	A	C	0/1	0/1
10	16409394	rs723527017	S	C	T	0/1	0/1
10	16409513	rs480551112	S	A	G	0/1	0/1
10	16409587	rs444911160	S	C	T	0|1	0|1
10	16409614	rs469760714	S	C	T	0/1	0/1
10	16409731	rs436762974	S	A	C	0/1	0/1
10	16409873	rs435877913	S	C	T	0|1	0|1
10	16409887	rs454280180	S	C	T	0|1	0|1
10	16409952	rs443634604	S	A	G	0/1	0/1
10	16409986	rs208209113	S	A	T	0|1	0|1
10	16410032	rs441167056	S	T	C	0|1	0|1
10	16410056	10:16410056	S	G	T	0|1	0|1
10	16410057	rs459515726	S	A	C	0|1	0|1
10	16410432	10:16410432	S	G	T	0/1	0/1
10	16411030	rs478066357	S	C	T	0/1	0/1
10	16411072	rs444883929	S	A	G	0|1	0|1
10	16411077	rs463418043	S	G	A	0|1	0|1
10	16411114	rs481766909	S	C	G	0/1	0/1
10	16411144	10:16411144	S	C	T	0|1	0|1
10	16411167	rs719297686	S	G	T	0|1	0|1
10	16411241	rs435816356	S	G	C	0|1	0|1
10	16411263	rs447894512	S	A	C	0|1	0|1
10	16411585	rs463600653	S	C	G	0/1	0/1
10	16411640	rs481695785	S	T	C	0|1	0|1
10	16411657	rs448911500	S	T	A	0|1	0|1
10	16411803	rs460740568	S	G	A	0/1	0/1
10	16411974	rs479214151	S	C	T	0/1	0|1
10	16411985	rs446479693	S	G	A	0|1	0|1
10	16411992	rs466413098	S	G	A	0|1	0|1
10	16411999	rs433500401	S	C	T	0|1	0|1
10	16412030	rs445371654	S	C	T	0/1	0/1
10	16412106	rs437261636	S	A	C	0/1	0/1
10	16412310	10:16412310	S	T	C	0|1	0|1
10	16412311	10:16412311	S	G	A	0|1	0|1
10	16412315	rs442430249	S	G	A	0|1	0|1
10	16412408	rs460874491	S	A	G	0|1	0|1
10	16412418	rs479597071	S	T	C	0|1	0|1
10	16412439	rs439973945	S	C	T	0/1	0/1
10	16412454	rs458574499	S	C	G	0|1	0|1
10	16412456	10:16412456	I	CCTACT	C	0|1	0|1
10	16412464	rs478521870	S	T	A	0|1	0|1
10	16412469	10:16412469	S	A	C	0|1	0|1
10	16412472	10:16412472	I	TGTC	T	0|1	0|1
10	16412476	10:16412476	I	A	ATT	0|1	0|1
10	16412482	rs470339986	S	T	C	0|1	0|1
10	16412487	rs482421517	S	C	T	0|1	0|1
10	16412752	rs432231712	S	C	T	0/1	0/1
10	16413062	rs473051625	S	T	C	0/1	0/1
10	16413732	rs432352957	S	T	C	0/1	0/1
10	16413765	rs457212355	S	A	G	0/1	0/1
10	16413906	rs797936487	S	T	G	0|1	0|1
10	16413937	rs433633960	S	C	T	0/1	0/1
10	16413966	rs452184653	S	A	G	0/1	0/1
10	16413989	rs798439657	S	T	C	0|1	0|1
10	16413998	rs444036672	S	A	G	0|1	0|1
10	16414026	rs462582667	S	G	A	0/1	0/1
10	16414060	rs476082042	S	C	A	0/1	0/1
10	16414120	rs461466697	S	T	G	0/1	0/1
10	16414149	rs800287035	S	C	T	0/1	0/1
10	16414205	rs447047988	S	C	T	0/1	0/1
10	16414406	rs452253876	S	G	C	0|1	0|1
10	16414411	rs470692423	S	G	T	0|1	0|1
10	16414564	rs461653570	S	T	C	0|1	0|1
10	16414693	rs459107104	S	C	T	0/1	0/1
10	16414725	rs723529699	S	G	C	0|1	0|1
10	16414729	rs450912950	S	A	C	0|1	0|1
10	16414785	rs448434977	S	C	G	0/1	0/1
10	16414896	rs445801718	S	G	A	0/1	0/1
10	16415050	rs456232732	S	G	C	0|1	0|1
10	16415159	rs468316467	S	C	T	0/1	0/1
10	16415206	rs435168409	S	A	G	0/1	0/1
10	16415429	rs440713688	S	C	T	0|1	0|1
10	16415435	rs452641713	S	G	A	0|1	0|1
10	16415475	rs444454810	S	A	G	0|1	0|1
10	16415493	rs481365475	S	G	T	0/1	0/1
10	16415739	rs449945080	S	C	T	0/1	0/1
10	16415865	rs468253446	S	T	C	0/1	0/1
10	16415908	rs435304873	S	G	A	0/1	0/1
10	16417663	rs480312741	S	G	A	0|1	0|1
10	16418484	rs472778002	S	A	G	0/1	0/1
10	16419414	rs468753113	S	G	A	0/1	0/1
10	16419700	rs443495812	S	C	T	0/1	0/1
10	16419848	rs459578191	S	C	T	0/1	0/1
10	16420797	rs441120622	S	C	T	0/1	0/1
10	16423784	10:16423784	I	TAGGACGATAGGACTGGCCCCCAGGGAAAACTGTG	T	0/1	0/1
10	16430354	rs462917084	S	C	T	0|1	0|1
10	16431191	rs797329787	S	G	A	0|1	0|1
10	16432522	10:16432522	I	G	GA	0/1	0/1
10	16454886	rs469476140	S	G	A	0/1	0/1
10	16463336	10:16463336	I	T	TG	0/1	0/1
10	16465485	rs136077953	S	T	C	0/1	0/1
10	16469360	rs437906515	S	G	T	0/1	0/1
10	16507311	rs458132008	S	C	T	0/1	0/1
10	16534173	rs462473996	S	G	A	0/1	0/1
10	17159885	rs466639784	S	C	T	0/1	0/1
10	17182677	10:17182677	S	G	A	0/1	0/1
10	17206916	rs208042299	S	C	T	0/1	0/1
10	17688556	rs481337407	S	C	T	0/1	0/1
10	18258350	rs519945297	S	C	G	0/1	0/1
10	18289364	rs208064873	S	C	T	0/1	0/1
10	22337304	10:22337304	S	A	G	0/1	0/1
10	22576990	rs137401784	S	A	T	0/1	0/1
10	22653296	rs438491872	S	G	C	0/1	0/1
10	22662671	rs476348136	S	C	T	0/1	0/1
10	22824407	10:22824407	S	A	C	0/1	0/1
10	23100104	rs432849329	S	G	C	0|1	0|1
10	23345553	rs452456143	S	A	T	0/1	0/1
10	23447665	10:23447665	S	G	A	0/1	0/1
10	23447758	10:23447758	S	G	A	0/1	0/1
10	23509112	10:23509112	S	T	G	0/1	0/1
10	23704741	rs797123407	S	T	C	0/1	0/1
10	23723128	10:23723128	S	C	A	0|1	0/1
10	24957381	rs378062091	S	G	A	0/1	0/1
10	24987774	10:24987774	S	C	T	0/1	0/1
10	25096374	rs380143802	S	C	G	0/1	0/1
10	25567129	10:25567129	I	G	GC	0/1	0/1
10	26179731	10:26179731	S	C	T	0/1	0/1
10	26600093	rs439935743	S	A	G	0/1	0/1
10	26649217	10:26649217	S	C	T	0/1	0/1
10	26716814	rs470199101	I	ACAATCCC	A	0/1	0/1
10	27979767	rs209161052	S	G	A	0/1	0/1
10	28175853	10:28175853	S	G	T	0/1	0/1
10	29646038	rs438597985	S	A	C	0/1	0/1
10	30280670	rs461943068	S	C	T	0/1	0/1
10	30557306	rs446611789	S	G	A	0/1	0/1
10	30686046	rs433146504	S	A	T	0/1	0/1
10	30910470	rs452719200	S	A	T	0/1	0/1
10	30915354	rs448671380	S	T	A	0/1	0/1
10	31009252	rs445977607	S	A	G	0/1	0/1
10	31177340	rs454475909	S	A	T	0/1	0/1
10	31221773	rs801001635	S	C	T	0/1	0/1
10	31467273	rs454192715	S	G	A	0/1	0/1
10	31537434	rs433000800	S	G	A	0/1	0/1
10	31758309	rs799307970	S	C	T	0/1	0/1
10	31802634	rs443086320	S	G	A	0/1	0/1
10	31830081	rs1116752161	S	T	A	0/1	0/1
10	31986118	10:31986118	I	TTTCA	T	0/1	0/1
10	32008165	rs1116934585	S	G	A	0/1	0/1
10	32026231	rs464518842	S	T	G	0/1	0/1
10	32054018	10:32054018	S	A	T	0/1	0/1
10	32062518	rs440403570	S	G	A	0/1	0/1
10	32084284	rs437489839	S	A	G	0/1	0/1
10	32108371	rs381657191	S	A	C	0/1	0/1
10	32166331	rs468186417	S	C	T	0/1	0/1
10	32481210	rs446936707	S	C	T	0/1	0/1
10	32495501	rs208318133	S	T	A	0/1	0/1
10	32523754	rs447713906	S	T	C	0/1	0/1
10	32523918	10:32523918	I	G	GCATTC	0/1	0/1
10	32720710	rs460602304	S	T	C	0/1	0/1
10	32766379	10:32766379	S	C	T	0/1	0/1
10	32770486	rs460285722	S	T	A	0/1	0/1
10	32802130	rs469774638	S	T	C	0/1	0/1
10	32963396	10:32963396	I	TC	T	0/1	0/1
10	33111971	10:33111971	I	G	GA	0/1	0/1
10	33112340	rs439967288	S	C	T	0/1	0/1
10	33192857	rs468198072	S	A	G	0/1	0/1
10	33272821	10:33272821	S	G	T	0/1	0/1
10	33311237	10:33311237	S	G	A	0/1	0/1
10	33357603	rs440721833	S	G	A	0/1	0/1
10	33854241	10:33854241	S	A	C	0/1	0/1
10	34200924	rs438036675	I	AT	A	0/1	0/1
10	34200961	rs471938793	S	T	C	0/1	0/1
10	34222510	10:34222510	S	C	A	0/1	0/1
10	34275059	rs456413505	S	C	T	0/1	0/1
10	34296343	rs474659600	S	A	G	0/1	0/1
10	34340985	rs458309814	S	C	G	0/1	0/1
10	34444670	10:34444670	S	C	T	0/1	0/1
10	34577850	10:34577850	S	A	G	0/1	0/1
10	34577994	rs466959385	S	G	A	0/1	0/1
10	34792639	rs445585272	S	T	C	0/1	0/1
10	34794152	rs450965893	S	T	G	0/1	0/1
10	34814572	rs439309105	S	T	C	0/1	0/1
10	34815149	rs461765874	S	C	G	0/1	0/1
10	34819201	rs450063537	S	C	T	0/1	0/1
10	34835017	rs449207690	S	A	G	0|1	0|1
10	34844663	rs464575091	S	G	A	0/1	0/1
10	34845321	rs470668427	S	A	C	0|1	0|1
10	34848579	rs434322849	S	C	A	0/1	0/1
10	34850684	rs473913572	S	G	A	0/1	0/1
10	34860680	rs440178846	S	C	T	0/1	0/1
10	34866298	rs465195882	S	C	T	0|1	0|1
10	34872402	rs446075501	S	G	A	0/1	0/1
10	34880261	rs456647033	S	G	A	0/1	0/1
10	34991891	10:34991891	S	G	A	0/1	0/1
10	35466219	rs381258198	S	A	T	0/1	0/1
10	35470388	rs380607885	S	C	T	0/1	0/1
10	35488797	rs385397112	S	A	G	0/1	0/1
10	35492646	rs382452208	S	T	C	0/1	0/1
10	35494207	rs379950615	S	A	G	0/1	0/1
10	35514282	rs382842982	S	T	C	0/1	0/1
10	35538556	rs381207673	S	T	C	0/1	0/1
10	35558441	rs379654086	S	A	G	0|1	0|1
10	35558442	rs383100806	S	A	C	0|1	0|1
10	35566096	rs383120420	S	T	C	0/1	0/1
10	35568278	rs382071904	S	A	G	0/1	0/1
10	35568778	rs378940505	S	C	T	0|1	0|1
10	35573072	rs378658031	S	T	C	0/1	0/1
10	35579187	rs377842202	S	G	A	0/1	0/1
10	35580771	10:35580771	I	A	ACT	0/1	0|1
10	35586083	rs382182836	S	C	T	0/1	0/1
10	35587774	rs379468481	S	G	C	0/1	0/1
10	35988258	rs208539166	S	A	G	0/1	0/1
10	37464345	10:37464345	I	CATG	C	0|1	0|1
10	37464350	10:37464350	I	ATGTATCTG	A	0|1	0|1
10	37541349	rs208273141	S	C	T	0/1	0/1
10	37649094	rs211431734	S	T	C	0/1	0/1
10	38338015	rs208900569	S	A	G	0/1	0/1
10	38421310	rs208704987	S	C	T	0/1	0/1
10	38630642	10:38630642	I	GA	G	0/1	0/1
10	39960607	10:39960607	S	C	T	0/1	0/1
10	43531062	rs1116954898	S	T	G	0/1	0/1
10	43716320	rs460329807	S	C	G	0/1	0/1
10	43785877	rs208136197	S	G	A	0/1	0/1
10	43804765	rs208828294	S	T	A	0/1	0/1
10	43807966	rs211664632	S	C	T	0/1	0/1
10	43986973	rs459425777	S	G	A	0/1	0/1
10	44180426	rs458690368	S	C	T	0/1	0/1
10	44186569	rs208338676	S	C	T	0/1	0/1
10	44187022	rs480281496	I	AG	A	0/1	0/1
10	44297958	rs481800869	S	C	A	0/1	0/1
10	44302197	rs476183588	S	G	A	0/1	0/1
10	44342236	rs442614645	S	A	G	0/1	0/1
10	44510100	rs436841809	S	G	T	0/1	0/1
10	44518214	rs444101518	S	C	G	0/1	0/1
10	44631395	rs207880978	S	T	C	0/1	0/1
10	44798355	rs467481398	S	A	T	0/1	0/1
10	44867038	rs209955213	S	C	T	0/1	0/1
10	44885132	rs207547276	S	G	A	0/1	0/1
10	44887503	rs438189643	S	C	T	0/1	0/1
10	44895239	rs208524215	S	T	G	0/1	0/1
10	44897042	rs439766876	S	C	T	0/1	0/1
10	44907741	rs210476823	S	G	A	0/1	0/1
10	44908196	rs207516323	S	C	A	0/1	0/1
10	44909453	rs209087946	S	A	T	0/1	0/1
10	44911685	rs446753330	S	G	C	0/1	0/1
10	44919229	rs481604106	S	A	T	0/1	0/1
10	44947541	rs467823352	S	G	A	0/1	0/1
10	44949929	rs210736317	S	C	T	0/1	0/1
10	44988018	rs453202492	S	C	T	0/1	0/1
10	45090441	rs477819673	I	AT	A	0/1	0/1
10	45101562	rs208517944	S	T	C	0/1	0/1
10	45114965	rs1117134160	S	G	A	0/1	0/1
10	45115911	rs209796534	S	G	A	0/1	0/1
10	45135476	rs209996305	S	G	A	0|1	0|1
10	45138361	rs208137472	S	G	A	0/1	0/1
10	45151736	rs477594001	S	C	T	0/1	0/1
10	45162912	rs210278249	S	A	G	0|1	0|1
10	45182831	10:45182831	S	G	A	0/1	0/1
10	45226790	rs209680857	S	C	T	0/1	0/1
10	45240713	rs207979967	S	G	C	0/1	0/1
10	45270675	10:45270675	I	G	GC	0/1	0/1
10	45279192	rs478698872	S	C	T	0|1	0/1
10	45279785	rs469377791	S	A	G	0/1	0/1
10	45285256	rs210478545	S	T	G	0/1	0/1
10	45489631	rs800752930	S	T	C	0/1	0/1
10	45677231	10:45677231	I	T	TCCCAAC	0/1	0/1
10	45718914	rs207736428	S	A	G	0/1	0/1
10	45996945	rs210098493	S	A	G	0/1	0/1
10	49265386	rs464042919	S	C	T	0/1	0/1
10	50346933	rs714006921	S	C	T	0/1	0|1
10	50679743	rs449989306	S	G	A	0/1	0/1
10	50722369	rs469613582	S	T	C	0|1	0|1
10	50725174	rs449895277	S	T	G	0|1	0|1
10	50729622	rs455476970	S	C	G	0/1	0/1
10	50729760	rs451604958	S	G	A	0/1	0/1
10	52617500	rs467871198	S	A	G	0/1	0/1
10	53736299	rs458217001	I	TC	T	0/1	0/1
10	53857955	10:53857955	S	A	G	0/1	0/1
10	54151204	rs464241182	S	C	T	0/1	0/1
10	54671118	rs1115007685	S	C	T	0/1	0/1
10	55099776	rs441460037	I	GGGC	G	0/1	0/1
10	56226670	rs451013500	S	A	C	0|1	0/1
10	56226690	rs800276742	S	C	T	0|1	0|1
10	56226693	rs464801651	S	G	A	0|1	0|1
10	57111998	rs480703788	S	A	G	0/1	0/1
10	57280354	rs479129670	I	TAAG	T	0/1	0/1
10	57295155	10:57295155	S	T	G	0|1	0|1
10	57295167	10:57295167	S	G	T	0|1	0|1
10	57302096	10:57302096	S	C	T	0|1	0|1
10	57439253	rs452468920	S	T	A	0/1	0/1
10	57647010	10:57647010	I	TGC	T	0/1	0|1
10	57724826	rs797946337	S	T	A	0/1	0/1
10	57867156	rs449314492	S	A	T	0/1	0/1
10	57886083	rs1114641293	S	G	A	0|1	0|1
10	57886084	rs1116821007	S	T	C	0|1	0|1
10	57886099	rs1117992742	S	A	G	0|1	0/1
10	57947051	rs475671315	S	G	A	0/1	0/1
10	57972382	rs459143761	S	G	A	0|1	0|1
10	58005333	rs445998216	S	C	G	0/1	0/1
10	58196615	rs799439974	S	A	G	0/1	0/1
10	58322065	10:58322065	I	G	GTACA	0/1	0/1
10	60835196	10:60835196	S	T	C	0/1	0/1
10	60835214	10:60835214	S	T	C	0|1	0|1
10	60835217	10:60835217	I	AGAG	A	0|1	0|1
10	62210431	10:62210431	I	T	TA	0/1	0/1
10	62828963	rs1118112455	S	T	C	0|1	0|1
10	62828964	10:62828964	S	G	A	0|1	0|1
10	62867812	rs461352158	S	G	A	0|1	0|1
10	63191403	rs463505076	S	A	G	0/1	0/1
10	63330528	rs442967929	S	C	T	0/1	0/1
10	63351904	rs463375330	S	T	C	0/1	0/1
10	63501721	rs448455649	S	C	A	0/1	0/1
10	63534473	rs456358853	S	G	A	0|1	0/1
10	63616804	rs433170835	I	TCTTTTA	T	0/1	0/1
10	63663131	rs457180700	S	T	C	0|1	0/1
10	63671811	rs458366058	S	T	A	0/1	0/1
10	63794451	rs462885507	S	G	A	0/1	0|1
10	63892325	rs465234049	S	T	C	0|1	0|1
10	63921581	rs434376823	S	C	T	0/1	0/1
10	63994769	rs452919283	S	G	A	0/1	0/1
10	64035105	rs440537786	S	C	T	0/1	0/1
10	64043494	rs479104131	S	C	T	0/1	0/1
10	64044940	rs715095180	S	T	C	0|1	0|1
10	64058014	rs447780330	S	G	T	0/1	0/1
10	64062256	rs441470060	S	A	T	0/1	0/1
10	64065068	rs454832550	S	A	C	0/1	0/1
10	64068101	rs1115956129	S	A	C	0/1	0/1
10	64068836	rs435900885	S	C	T	0/1	0/1
10	64070679	rs449608604	S	C	A	0/1	0/1
10	64072647	rs456087541	S	G	T	0/1	0/1
10	64073690	rs481192518	S	A	C	0/1	0/1
10	64076733	rs472361260	S	A	C	0/1	0/1
10	64112011	rs474331184	S	T	C	0/1	0/1
10	64129473	rs452165343	S	G	A	0/1	0/1
10	64164255	rs435838999	S	C	T	0/1	0/1
10	64171946	10:64171946	S	G	A	0/1	0/1
10	64179038	rs437183538	S	G	A	0/1	0|1
10	64190805	rs432353759	S	A	T	0/1	0/1
10	64194946	rs447033290	S	G	A	0/1	0/1
10	64198559	10:64198559	I	ATTATT	A	0/1	0/1
10	64199295	rs467851024	S	C	T	0/1	0/1
10	64203422	rs437331716	S	C	T	0/1	0/1
10	64206561	rs477532449	S	T	G	0/1	0/1
10	64208137	rs444333336	S	T	C	0/1	0/1
10	64210525	rs437564390	S	G	C	0/1	0/1
10	64210651	rs471654215	S	G	T	0/1	0/1
10	64211523	rs444356613	S	C	T	0/1	0/1
10	64212213	rs444840770	S	G	C	0/1	0/1
10	64215768	rs467689840	S	G	A	0/1	0/1
10	64219109	rs447754560	S	C	T	0/1	0/1
10	64221356	rs461488794	S	C	T	0|1	0/1
10	64223368	rs448630477	S	T	C	0/1	0/1
10	64223805	10:64223805	I	T	TATA	0/1	0/1
10	64224078	rs463906940	I	AC	A	0/1	0/1
10	64232589	rs438416704	S	T	G	0/1	0/1
10	64232930	rs478617748	S	C	T	0/1	0|1
10	64238770	rs378120295	S	G	A	0/1	0/1
10	64238922	rs380819610	S	A	G	0/1	0/1
10	64239435	rs461402783	S	C	T	0/1	0/1
10	64245957	rs446523530	S	G	T	0/1	0/1
10	64247826	10:64247826	S	A	G	0/1	0/1
10	64250451	rs379533327	S	T	C	0/1	0/1
10	64252296	rs379344377	S	G	T	0/1	0/1
10	64252896	10:64252896	S	A	C	0/1	0/1
10	64253721	rs377949382	S	G	A	0/1	0/1
10	64254171	10:64254171	I	T	TG	0/1	0/1
10	64258146	rs379286611	I	TTGA	T	0/1	0/1
10	64259958	rs381018083	S	C	T	0/1	0/1
10	64261467	rs385540847	S	C	T	0/1	0/1
10	64261935	rs377967959	S	G	A	0/1	0/1
10	64265011	rs386080352	S	A	G	0/1	0/1
10	64328835	rs456335824	S	C	T	0/1	0/1
10	64335225	rs481591000	S	G	A	0/1	0/1
10	64373347	rs453124047	S	T	A	0/1	0/1
10	64405491	rs466251470	S	G	A	0/1	0/1
10	64408323	rs469403107	S	C	T	0/1	0/1
10	64610906	rs468683476	S	C	A	0/1	0/1
10	64880614	rs433814990	S	T	A	0/1	0/1
10	65162929	rs476211448	S	C	T	0/1	0/1
10	65308539	rs473296303	S	C	G	0/1	0/1
10	65550556	rs460861508	S	C	T	0/1	0/1
10	65670331	rs440357557	S	G	T	0/1	0/1
10	65874749	10:65874749	S	T	C	0/1	0/1
10	66023810	rs445094935	S	C	T	0/1	0/1
10	66285847	10:66285847	S	G	C	0/1	0/1
10	66431407	rs480720568	S	C	A	0/1	0/1
10	66436548	rs472195452	S	G	A	0/1	0/1
10	66712319	rs800124550	S	A	T	0/1	0/1
10	67158317	10:67158317	I	T	TA	0/1	0/1
10	67679168	10:67679168	S	T	C	0/1	0/1
10	68417394	10:68417394	I	T	TG	0/1	0/1
10	69899124	10:69899124	S	A	G	0/1	0/1
10	71770432	rs714192728	S	T	C	0|1	0|1
10	71770433	rs717343006	S	G	A	0|1	0|1
10	71770477	10:71770477	S	A	T	0/1	0/1
10	71770504	rs797881287	S	G	A	0/1	0/1
10	71832613	rs459727266	S	G	T	0|1	0|1
10	72316607	rs385259505	S	G	T	0|1	0|1
10	72316612	rs379751006	S	C	G	0|1	0|1
10	72330873	rs458503881	S	A	C	0/1	0|1
10	72357731	rs444575315	S	C	T	0/1	0/1
10	72415715	10:72415715	I	T	TAA	0|1	0|1
10	72626169	rs800614668	S	G	A	0/1	0/1
10	75227834	rs451726272	S	G	C	0/1	0/1
10	75278539	rs471843914	S	C	T	0/1	0/1
10	75282492	rs447002601	S	G	T	0/1	0/1
10	75307830	rs459190814	S	C	G	0/1	0/1
10	75308202	rs481368920	S	C	G	0/1	0/1
10	75321089	10:75321089	S	C	T	0/1	0/1
10	75326860	rs448049111	S	C	A	0/1	0/1
10	75337264	rs431963786	S	A	G	0/1	0/1
10	75513464	rs479780491	S	A	G	0/1	0/1
10	76437192	rs380383910	S	G	A	0/1	0/1
10	76496601	10:76496601	S	C	T	0|1	0|1
10	76496607	10:76496607	S	T	C	0|1	0|1
10	76496609	10:76496609	S	T	C	0|1	0|1
10	76496621	rs383462695	S	C	T	0/1	0/1
10	77033020	rs455181113	S	A	T	0/1	0/1
10	77125927	rs460229968	S	C	T	0/1	0/1
10	77245424	rs801151278	I	TGTTGTTGTTTAGTTGCTAGGTCATGTCTGACTCTTTTGTGA	T	0/1	0/1
10	77259023	rs451827140	S	G	A	0/1	0/1
10	77266181	rs482199189	S	G	T	0/1	0/1
10	77268548	rs465082986	S	G	A	0/1	0/1
10	79349365	10:79349365	S	C	A	0/1	0/1
10	80627658	rs448665959	S	C	T	0/1	0/1
10	80746841	rs479417504	S	C	A	0/1	0/1
10	80786347	rs798055503	I	GGGTCGCAAAGAGTC	G	0/1	0/1
10	81049085	rs480727407	S	T	C	0/1	0/1
10	81049671	rs447845732	I	CAT	C	0/1	0/1
10	81055712	rs446703810	S	A	C	0/1	0/1
10	81059390	rs437614923	S	T	C	0/1	0/1
10	81061229	rs483120532	S	G	C	0/1	0/1
10	81062260	rs1117039637	S	G	A	0/1	0/1
10	81074989	10:81074989	S	C	T	0|1	0|1
10	81077496	rs720631249	S	G	A	0/1	0/1
10	81094551	rs482047429	S	C	T	0/1	0/1
10	81099964	rs477098703	S	G	A	0/1	0/1
10	81101678	rs454568737	I	AG	A	0/1	0/1
10	81116633	rs482527558	S	C	T	0|1	0|1
10	81116658	rs449426123	S	C	T	0|1	0|1
10	81122404	rs467005137	S	G	A	0/1	0/1
10	81126804	rs478109329	S	C	T	0/1	0/1
10	81157844	rs459599190	S	T	C	0/1	0/1
10	81159754	rs447805965	S	G	A	0/1	0/1
10	81164964	rs475849364	S	G	A	0/1	0/1
10	81184532	rs443481950	S	T	C	0/1	0/1
10	81186162	rs453837372	S	G	T	0/1	0/1
10	81193568	rs476123660	S	G	A	0/1	0/1
10	81220900	rs441922037	S	G	A	0/1	0/1
10	81266081	rs468534211	S	T	A	0/1	0/1
10	81274685	rs431922666	S	G	A	0|1	0/1
10	81293806	rs385362104	S	C	T	0/1	0/1
10	81325648	rs462342124	S	G	T	0/1	0/1
10	81335065	rs381283654	S	C	T	0/1	0/1
10	81404464	rs471419642	S	G	A	0/1	0/1
10	81527691	rs458231598	S	G	A	0/1	0/1
10	81551996	rs479315585	S	C	A	0/1	0/1
10	81781530	rs475699666	S	T	A	0/1	0/1
10	81936884	rs445970998	S	G	A	0/1	0/1
10	81970349	10:81970349	S	A	C	0/1	0/1
10	82032726	rs464299672	S	G	A	0/1	0/1
10	82111605	10:82111605	S	T	G	0/1	0/1
10	82253268	rs798121871	I	TG	T	0/1	0/1
10	82312280	rs798463556	S	T	A	0/1	0/1
10	82336402	rs798770522	S	G	A	0/1	0/1
10	82482145	rs800224013	S	G	A	0/1	0/1
10	82812826	10:82812826	S	C	A	0|1	0|1
10	82951744	rs210464143	S	A	G	0/1	0/1
10	82976664	rs209662049	S	G	T	0/1	0/1
10	82982050	rs459365596	S	G	A	0/1	0/1
10	82983332	10:82983332	S	C	T	0|1	0/1
10	82990416	10:82990416	S	G	A	0|1	0|1
10	82990417	10:82990417	S	C	T	0|1	0|1
10	82992099	rs210019218	S	G	A	0/1	0/1
10	82994656	rs210536508	S	G	A	0/1	0/1
10	82994686	rs207623841	S	G	A	0/1	0/1
10	82995882	rs208832264	S	C	A	0/1	0|1
10	82999701	rs447751445	S	A	G	0/1	0/1
10	83010615	10:83010615	S	G	T	0/1	0/1
10	83020524	10:83020524	S	C	T	0/1	0/1
10	83042144	rs521451495	S	C	T	0/1	0/1
10	83048004	10:83048004	S	G	T	0|1	0|1
10	83048016	10:83048016	S	C	T	0|1	0|1
10	83069339	10:83069339	S	G	A	0/1	0/1
10	83092073	10:83092073	I	CT	C	0/1	0/1
10	83157090	10:83157090	S	T	G	0/1	0/1
10	83168113	rs519941847	S	A	C	0/1	0/1
10	83168189	10:83168189	I	AAC	A	0|1	0|1
10	83168193	10:83168193	S	G	A	0|1	0|1
10	83168194	10:83168194	I	T	TCAAATA	0|1	0|1
10	83176292	10:83176292	S	A	G	0|1	0|1
10	83226419	10:83226419	S	A	G	0/1	0/1
10	83229864	10:83229864	S	G	A	0/1	0/1
10	83239510	10:83239510	S	G	A	0/1	0/1
10	83334535	10:83334535	I	CATTAAAAAGATAT	C	0/1	0/1
10	83385799	rs436633318	S	A	G	0/1	0/1
10	83388935	rs456096442	S	C	T	0/1	0/1
10	83392056	rs435464843	S	A	T	0/1	0/1
10	83395744	rs458280696	S	C	T	0/1	0/1
10	83443271	10:83443271	S	G	A	0/1	0/1
10	83532922	rs460689383	S	C	T	0/1	0/1
10	83542608	rs436530723	S	C	T	0/1	0/1
10	83543082	rs433922592	S	G	C	0/1	0/1
10	83543941	rs443487955	S	C	A	0/1	0/1
10	83544165	10:83544165	S	A	G	0/1	0/1
10	83544377	rs456731258	S	G	A	0/1	0/1
10	83547217	rs434313761	S	C	T	0/1	0/1
10	83547755	rs463926757	S	G	T	0/1	0/1
10	83548030	rs446448326	S	T	G	0/1	0/1
10	83548239	rs457185321	S	G	A	0/1	0/1
10	83548556	rs799285768	S	C	T	0|1	0|1
10	83550557	rs475768396	S	T	C	0/1	0/1
10	83550902	rs473418988	S	T	G	0/1	0/1
10	83551982	rs434243874	S	A	G	0/1	0/1
10	83552119	rs471130389	S	T	A	0/1	0/1
10	83553486	rs441731588	S	A	G	0/1	0/1
10	83553596	10:83553596	I	AG	A	0|1	0|1
10	83553600	10:83553600	S	G	C	0|1	0|1
10	83553602	10:83553602	I	A	AG	0|1	0|1
10	83562230	10:83562230	S	G	C	0/1	0/1
10	83565364	rs432411731	S	A	G	0/1	0/1
10	83570442	rs444838145	S	G	A	0/1	0/1
10	83571288	rs476577772	S	T	C	0/1	0/1
10	83573167	rs439969524	S	C	T	0|1	0|1
10	83578478	rs460878111	S	A	C	0/1	0/1
10	83582376	10:83582376	I	GAAAAAA	G	0/1	0/1
10	83582888	rs458749708	S	C	T	0|1	0|1
10	83591005	rs455737112	S	A	G	0/1	0/1
10	83592427	rs479632745	S	T	C	0/1	0/1
10	83653502	rs798529350	S	C	T	0/1	0/1
10	83660721	rs518615009	S	T	C	0/1	0/1
10	83660857	rs470265326	S	C	G	0/1	0/1
10	83662475	rs472074122	S	G	C	0/1	0/1
10	83665186	rs463936589	S	A	G	0/1	0/1
10	83665613	rs475483646	S	G	T	0/1	0/1
10	83665787	10:83665787	I	T	TA	0/1	0/1
10	83665842	rs442570373	S	A	G	0/1	0/1
10	83666032	rs460940282	S	C	T	0/1	0/1
10	83668998	rs467711606	S	A	G	0/1	0/1
10	83669877	rs520146454	S	G	A	0/1	0/1
10	83673241	rs444030120	S	G	A	0/1	0/1
10	83676587	rs436723607	S	T	C	0/1	0/1
10	83679045	rs441894299	S	G	A	0/1	0/1
10	83679655	rs460171364	S	G	A	0/1	0/1
10	83680451	10:83680451	S	C	T	0/1	0/1
10	83680660	rs458934782	S	C	A	0/1	0/1
10	83685464	rs448844239	S	T	A	0/1	0/1
10	83686751	rs524269123	S	C	T	0/1	0/1
10	83686839	rs464186559	S	G	A	0/1	0/1
10	83687017	rs516846909	S	A	G	0/1	0/1
10	83687796	rs455952360	I	GGAA	G	0/1	0/1
10	83689396	rs472538280	S	C	T	0/1	0/1
10	83689434	10:83689434	I	C	CT	0/1	0/1
10	83697763	rs456519818	S	C	T	0/1	0/1
10	83739356	10:83739356	S	A	G	0/1	0/1
10	83768362	10:83768362	S	G	A	0/1	0/1
10	83942986	10:83942986	S	C	T	0/1	0/1
10	84060020	10:84060020	S	T	C	0/1	0/1
10	84060768	10:84060768	S	G	A	0/1	0/1
10	84076656	rs1117815781	S	A	G	0/1	0/1
10	84088739	10:84088739	S	A	G	0/1	0/1
10	84094668	10:84094668	S	A	G	0/1	0/1
10	84209470	rs516554028	S	A	G	0/1	0/1
10	84217915	rs718715208	S	C	G	0/1	0/1
10	84223854	rs518013099	S	C	T	0/1	0|1
10	84226448	rs717372272	S	G	A	0/1	0|1
10	84231290	10:84231290	S	C	T	0/1	0/1
10	84235008	10:84235008	I	TGGGA	T	0/1	0/1
10	84235873	10:84235873	S	C	T	0/1	0/1
10	84369157	rs379093607	I	ATCCATCTTC	A	0|1	0/1
10	84380309	10:84380309	I	CG	C	0/1	0/1
10	84416910	10:84416910	S	C	T	0/1	0/1
10	84483875	10:84483875	S	A	C	0|1	0|1
10	84486291	10:84486291	S	G	T	0/1	0/1
10	84543211	10:84543211	S	C	G	0/1	0/1
10	84665356	10:84665356	S	C	T	0/1	0/1
10	85035628	10:85035628	S	C	T	0/1	0/1
10	85092827	10:85092827	S	A	C	0/1	0/1
10	85108929	10:85108929	S	A	G	0/1	0/1
10	85118196	10:85118196	S	T	C	0/1	0/1
10	85165697	rs1117665950	S	A	G	0/1	0/1
10	85167387	rs1114492402	S	T	C	0/1	0/1
10	85167662	rs1117644695	S	T	A	0/1	0/1
10	85168064	10:85168064	S	T	C	0/1	0/1
10	85169994	rs1115452546	S	A	C	0/1	0/1
10	85170980	10:85170980	S	G	A	0/1	0/1
10	85171959	rs1115443280	S	G	A	0/1	0/1
10	85178400	10:85178400	S	A	C	0/1	0/1
10	85178487	10:85178487	S	G	A	0/1	0/1
10	85179160	10:85179160	I	ATCC	A	0/1	0/1
10	85186961	rs1114525796	S	C	T	0/1	0/1
10	85188387	rs1114697591	S	C	A	0/1	0/1
10	85190293	rs381661503	S	T	C	0/1	0/1
10	85191321	rs1114221651	S	C	G	0/1	0/1
10	85192575	rs1117726814	S	C	T	0/1	0/1
10	85195352	rs1116164928	S	C	G	0/1	0/1
10	85196203	rs1115876605	S	G	T	0/1	0/1
10	85203893	rs1114922117	S	A	T	0/1	0/1
10	85208148	rs1115877192	S	A	G	0/1	0/1
10	85215276	rs715664436	S	T	C	0/1	0/1
10	85215724	rs1117246197	S	A	C	0/1	0/1
10	85227477	rs524344718	S	C	T	0/1	0/1
10	85228875	10:85228875	I	T	TAA	0|1	0|1
10	85228876	rs714543432	S	C	T	0|1	0|1
10	85231067	rs1118069757	S	C	T	0/1	0/1
10	85233038	rs720430183	S	C	G	0/1	0/1
10	85234240	rs1117756879	S	G	A	0|1	0|1
10	85249093	rs720079130	S	T	C	0/1	0/1
10	85257603	rs719113107	S	C	T	0/1	0/1
10	85258452	10:85258452	I	G	GT	0/1	0/1
10	85273632	10:85273632	S	G	C	0/1	0/1
10	85303294	10:85303294	S	G	A	0/1	0/1
10	85335162	rs718512190	S	A	C	0/1	0/1
10	85352016	10:85352016	S	T	C	0/1	0/1
10	85561411	10:85561411	S	C	T	0/1	0/1
10	85676328	10:85676328	I	CT	C	0/1	0/1
10	85713155	10:85713155	S	T	C	0/1	0/1
10	85841013	10:85841013	S	C	T	0/1	0/1
10	85864436	10:85864436	S	G	A	0/1	0/1
10	86088495	10:86088495	S	A	G	0/1	0/1
10	86113711	10:86113711	S	C	T	0/1	0/1
10	86153136	10:86153136	S	C	T	0/1	0/1
10	86299258	10:86299258	S	T	C	0/1	0/1
10	86574288	10:86574288	S	T	G	0/1	0/1
10	86604525	rs515740443	S	C	T	0/1	0/1
10	86605749	rs801020658	S	A	C	0/1	0/1
10	86605883	rs714520140	S	C	T	0/1	0/1
10	86608439	rs723201506	S	C	T	0/1	0/1
10	86610810	10:86610810	S	A	G	0|1	0/1
10	86611845	10:86611845	S	G	C	0/1	0/1
10	86614006	10:86614006	I	C	CTG	0/1	0/1
10	86616763	rs462642750	S	G	T	0|1	0|1
10	86616764	rs517828604	S	C	T	0|1	0|1
10	86617823	rs800904322	S	C	T	0/1	0/1
10	86617851	rs207842704	S	G	A	0/1	0/1
10	86620144	rs797673004	S	A	G	0/1	0/1
10	86620442	rs798029163	S	C	T	0/1	0/1
10	86641336	rs208151016	S	C	A	0|1	0|1
10	86641337	rs209965575	S	C	G	0|1	0|1
10	86641385	rs718224498	S	G	A	0/1	0/1
10	86642182	rs723040551	S	T	C	0/1	0/1
10	86646821	rs721223224	S	C	A	0/1	0/1
10	87006333	10:87006333	S	C	T	0/1	0/1
10	87183435	rs520853943	S	T	G	0/1	0/1
10	87821376	10:87821376	S	C	G	0/1	0/1
10	87987909	10:87987909	S	C	T	0/1	0/1
10	88019669	10:88019669	S	A	G	0/1	0/1
10	88154038	10:88154038	S	T	A	0/1	0/1
10	88183649	10:88183649	S	C	G	0/1	0/1
10	88240791	10:88240791	S	T	A	0/1	0/1
10	88260954	10:88260954	I	CCAA	C	0/1	0/1
10	88299529	10:88299529	S	C	T	0/1	0/1
10	88320287	10:88320287	S	G	T	0/1	0/1
10	88354861	10:88354861	S	T	A	0|1	0|1
10	88451271	10:88451271	S	A	T	0/1	0/1
10	88458436	10:88458436	S	G	A	0/1	0/1
10	88546866	10:88546866	S	G	C	0/1	0/1
10	88693758	10:88693758	S	T	C	0/1	0/1
10	88775601	rs434509693	S	T	C	0|1	0|1
10	88792997	10:88792997	S	G	T	0/1	0/1
10	88835362	10:88835362	S	A	G	0/1	0/1
10	88973875	rs800349718	S	T	C	0/1	0/1
10	88999244	rs797746309	S	G	C	0/1	0/1
10	89010377	rs797674042	S	T	C	0/1	0/1
10	89012806	rs799171982	S	C	A	0/1	0/1
10	89013836	rs520094630	S	C	T	0/1	0/1
10	89019695	rs798965646	S	G	A	0/1	0/1
10	89022589	rs384686198	S	G	A	0/1	0/1
10	89023410	rs799377228	S	C	T	0/1	0/1
10	89023929	rs715104267	S	T	C	0/1	0/1
10	89033083	rs515827180	S	C	T	0/1	0/1
10	89033311	rs716996329	S	C	T	0/1	0/1
10	89033482	rs385144893	S	T	C	0/1	0/1
10	89033558	rs379634307	S	G	T	0/1	0/1
10	89034025	rs382214531	S	A	G	0/1	0/1
10	89034138	rs380407480	S	G	C	0/1	0/1
10	89034281	10:89034281	I	G	GTAATAA	0/1	0/1
10	89037015	rs801051778	S	G	A	0|1	0|1
10	89037569	rs797827992	S	G	A	0|1	0|1
10	89039854	10:89039854	S	G	A	0/1	0/1
10	89041701	10:89041701	S	G	A	0/1	0/1
10	89043935	rs718334466	S	C	T	0/1	0/1
10	89044914	10:89044914	I	CGTGG	C	0/1	0/1
10	89053055	rs800291682	S	G	A	0/1	0/1
10	89053513	rs721909558	S	G	A	0/1	0/1
10	89055417	10:89055417	S	C	T	0/1	0/1
10	89057693	10:89057693	I	G	GA	0|1	0|1
10	89059099	10:89059099	S	C	T	0/1	0/1
10	89059393	10:89059393	S	G	T	0/1	0/1
10	89063185	10:89063185	S	G	A	0/1	0/1
10	89067474	rs383776663	S	T	C	0/1	0/1
10	89067617	rs799342579	S	T	C	0/1	0/1
10	89074133	10:89074133	S	G	A	0/1	0|1
10	89077102	10:89077102	S	C	T	0/1	0/1
10	89079659	10:89079659	S	T	C	0/1	0/1
10	89083354	10:89083354	S	C	T	0/1	0/1
10	89088582	10:89088582	S	G	T	0/1	0/1
10	89090062	rs379569098	S	G	A	0/1	0/1
10	89100098	10:89100098	S	G	A	0/1	0|1
10	89101238	10:89101238	S	G	A	0/1	0/1
10	89110114	rs384798121	S	A	G	0/1	0/1
10	89110404	rs379305415	S	G	C	0/1	0/1
10	89110572	rs384416555	S	C	T	0/1	0/1
10	89110672	rs379979026	S	G	A	0|1	0|1
10	89110697	rs382248393	S	C	T	0|1	0|1
10	89110959	rs381956089	S	G	A	0|1	0|1
10	89113305	rs380985482	S	A	G	0/1	0/1
10	89115684	rs134874585	S	G	T	0/1	0/1
10	89119037	10:89119037	S	A	T	0/1	0/1
10	89121586	10:89121586	S	G	T	0|1	0|1
10	89121797	10:89121797	S	T	C	0/1	0/1
10	89122483	10:89122483	S	T	A	0/1	0/1
10	89122880	10:89122880	S	G	A	0/1	0/1
10	89128143	10:89128143	S	G	A	0/1	0/1
10	89158392	10:89158392	S	C	T	0/1	0/1
10	89187682	10:89187682	S	G	A	0/1	0/1
10	89189063	10:89189063	S	G	A	0/1	0/1
10	89227292	10:89227292	S	C	T	0|1	0/1
10	89231264	rs1117593986	S	C	T	0/1	0/1
10	89243896	10:89243896	S	G	T	0/1	0/1
10	89248697	rs1117718588	S	C	T	0/1	0/1
10	89263427	10:89263427	S	C	T	0/1	0/1
10	89274836	rs1117081324	S	G	A	0/1	0/1
10	89298138	rs797610209	S	C	T	0/1	0/1
10	89300531	rs383977836	S	C	T	0/1	0/1
10	89300583	10:89300583	I	CCCT	C	0/1	0/1
10	89300630	rs385559868	S	A	G	0/1	0/1
10	89301160	rs383261001	S	C	T	0/1	0/1
10	89302014	rs800567416	S	C	T	0|1	0|1
10	89303190	rs526074616	S	A	T	0/1	0/1
10	89309453	rs521853250	S	C	T	0/1	0/1
10	89508181	10:89508181	S	C	A	0/1	0/1
10	89522719	10:89522719	S	G	A	0/1	0/1
10	89544439	10:89544439	S	G	A	0/1	0/1
10	89600529	10:89600529	S	G	A	0/1	0/1
10	89808713	10:89808713	S	C	T	0/1	0/1
10	89832991	10:89832991	S	A	G	0/1	0/1
10	90043912	10:90043912	S	T	A	0/1	0/1
10	90071538	10:90071538	S	G	T	0/1	0/1
10	90089545	10:90089545	S	A	C	0/1	0/1
10	90094282	10:90094282	S	G	A	0/1	0/1
10	90111268	10:90111268	S	C	T	0|1	0|1
10	90167499	10:90167499	S	A	G	0/1	0/1
10	90184842	10:90184842	S	T	A	0/1	0/1
10	90545597	10:90545597	S	T	G	0/1	0/1
10	90696790	10:90696790	S	C	T	0/1	0/1
10	90759696	10:90759696	S	T	C	0/1	0/1
10	90891169	10:90891169	S	A	G	0/1	0/1
10	91166598	rs474632872	S	G	A	0/1	0/1
10	91489367	rs714154655	S	C	T	0/1	0/1
10	91492906	rs469335626	S	G	T	0|1	0|1
10	92244639	rs209331032	S	A	G	0/1	0/1
10	92442139	rs466753705	S	A	G	0|1	0|1
10	92442145	rs432485975	S	C	T	0|1	0|1
10	92496849	rs207630227	S	C	T	0/1	0/1
10	92664622	rs211659219	S	G	A	0/1	0/1
10	92672992	rs208568162	S	G	A	0/1	0/1
10	92815314	rs384647925	S	C	T	0/1	0/1
10	92838269	rs383981978	S	C	G	0/1	0/1
10	92877200	rs437690072	I	TA	T	0/1	0/1
10	92908989	rs207846379	S	A	G	0/1	0/1
10	92914685	rs379114425	S	G	A	0/1	0/1
10	92951897	rs377886718	S	G	T	0/1	0/1
10	93058383	rs471196499	S	G	A	0/1	0/1
10	93106579	10:93106579	S	C	T	0/1	0/1
10	93179504	rs1115867612	S	C	T	0/1	0/1
10	93187889	rs208462355	S	C	A	0/1	0|1
10	93201183	rs209100684	S	G	A	0/1	0/1
10	93202655	rs209665976	S	C	T	0/1	0/1
10	93214504	rs799261694	S	C	T	0/1	0/1
10	93223829	rs467469742	S	G	A	0/1	0/1
10	93272757	rs445882928	S	C	A	0/1	0/1
10	93345035	rs209120574	S	G	A	0/1	0/1
10	93542149	rs480731976	S	G	A	0/1	0/1
10	93636778	rs432642991	S	A	C	0/1	0/1
10	93645344	rs458111632	S	A	G	0/1	0/1
10	93692609	rs469303676	S	C	T	0/1	0/1
10	93900012	10:93900012	I	A	ACC	0|1	0|1
10	93924039	rs467823728	S	T	C	0/1	0/1
10	93948948	rs462097096	S	G	A	0/1	0/1
10	93964829	rs471740930	S	C	T	0/1	0|1
10	94033127	rs210923393	S	T	G	0/1	0/1
10	94304120	rs448951128	I	CA	C	0/1	0/1
10	94344897	rs442124840	S	G	C	0/1	0/1
10	94367205	rs446468731	S	G	T	0/1	0/1
10	94461637	rs455279362	S	C	T	0/1	0/1
10	94465543	10:94465543	I	A	AT	0/1	0/1
10	94473628	10:94473628	I	AAAAAAC	A	0/1	0/1
10	94552751	rs466011801	S	A	G	0/1	0/1
10	94553685	rs466132262	S	C	T	0/1	0/1
10	94555152	rs481852847	S	T	C	0|1	0|1
10	94555324	rs209093420	S	C	T	0/1	0/1
10	94555645	rs210982618	S	G	A	0/1	0/1
10	94557910	rs445665802	S	G	A	0/1	0/1
10	94559955	rs208511764	S	G	A	0/1	0/1
10	94563702	rs211665703	S	T	C	0/1	0/1
10	94583241	rs437970782	S	C	T	0/1	0/1
10	94594150	rs447076232	S	G	A	0/1	0/1
10	94594791	rs208260601	S	G	A	0/1	0/1
10	94615746	10:94615746	I	T	TA	0/1	0/1
10	94617437	rs211694206	S	G	A	0/1	0/1
10	94745640	rs447768296	S	G	A	0|1	0/1
10	94749654	rs208478744	S	C	T	0/1	0/1
10	94760838	rs209594899	S	C	T	0/1	0/1
10	94915730	rs209424926	S	C	A	0/1	0/1
10	94945113	rs461033008	S	C	A	0/1	0/1
10	94948907	rs436711286	S	A	C	0/1	0/1
10	94964979	rs468393738	S	C	T	0/1	0/1
10	95025409	rs472230683	S	G	T	0/1	0/1
10	95045470	rs209470477	S	G	A	0|1	0/1
10	95110019	10:95110019	S	A	G	0/1	0/1
10	95285272	rs208196595	S	G	A	0/1	0/1
10	95328902	rs207654308	S	T	A	0/1	0/1
10	95557458	rs478528877	S	T	C	0/1	0/1
10	95618160	rs211269344	S	G	A	0/1	0/1
10	95707278	rs208142852	S	A	C	0/1	0/1
10	95754430	rs207857932	S	T	C	0/1	0/1
10	95777642	rs135214488	S	G	A	0/1	0/1
10	95791340	rs379073478	S	C	T	0/1	0/1
10	96125673	rs452033447	S	C	A	0/1	0/1
10	96458086	rs380553545	S	G	T	0/1	0/1
10	96480031	rs207909503	S	G	A	0/1	0/1
10	96612146	10:96612146	S	A	G	0/1	0/1
10	96663325	10:96663325	I	T	TGAGCTGACTGACG	0/1	0/1
10	96667710	rs382849856	S	A	G	0/1	0/1
10	96668465	10:96668465	S	A	G	0/1	0/1
10	96670081	10:96670081	S	A	G	0|1	0|1
10	96670140	rs717061128	S	G	A	0|1	0|1
10	96671598	10:96671598	S	G	A	0/1	0/1
10	96710721	rs384555498	S	G	A	0/1	0/1
10	96712619	10:96712619	I	AT	A	0/1	0/1
10	96736906	rs378858183	S	A	G	0/1	0/1
10	96746551	10:96746551	S	C	G	0/1	0/1
10	96770855	rs716807860	S	C	T	0/1	0/1
10	96773436	rs461711801	S	T	A	0/1	0/1
10	96774917	rs480457993	S	C	T	0/1	0/1
10	96778768	10:96778768	I	T	TG	0|1	0/1
10	96780975	rs715861767	S	T	C	0/1	0/1
10	96786219	rs480545702	S	A	G	0/1	0/1
10	96786373	rs468529363	S	C	T	0/1	0/1
10	96788943	rs451193168	S	T	A	0/1	0/1
10	96789343	rs714625529	S	G	A	0/1	0/1
10	96791545	rs797289580	S	C	T	0|1	0|1
10	96791546	rs456950368	S	A	G	0|1	0|1
10	96802108	rs475913242	S	C	T	0/1	0|1
10	96807472	10:96807472	S	C	T	0/1	0/1
10	96807806	rs468636147	S	G	A	0|1	0|1
10	96809390	rs464748415	S	T	C	0/1	0/1
10	96815957	rs457061929	S	C	A	0/1	0/1
10	96818161	rs480084127	S	C	T	0/1	0/1
10	96818627	rs481106423	S	C	G	0/1	0/1
10	96823026	rs438112009	S	A	C	0/1	0/1
10	96825291	rs441647730	S	A	T	0/1	0/1
10	96828147	rs462156584	S	G	T	0/1	0/1
10	96834942	rs207607615	S	G	A	0/1	0/1
10	96835034	rs440010438	S	G	A	0/1	0/1
10	96849718	10:96849718	S	A	G	0/1	0/1
10	96883136	10:96883136	S	C	G	0/1	0/1
10	96900864	10:96900864	S	C	T	0/1	0/1
10	96926605	10:96926605	S	G	T	0/1	0/1
10	97015020	10:97015020	I	AG	A	0/1	0/1
10	97022623	10:97022623	S	G	A	0/1	0/1
10	97038073	10:97038073	S	A	T	0/1	0/1
10	97583029	10:97583029	S	A	G	0|1	0|1
10	97973384	rs469643727	S	A	G	0/1	0/1
10	98089028	rs437499697	S	C	G	0/1	0/1
10	98211483	rs434185330	S	C	T	0/1	0/1
10	98309967	rs448223940	S	C	G	0/1	0/1
10	98341483	rs447748791	S	A	T	0|1	0|1
10	98341490	10:98341490	S	T	C	0|1	0|1
10	98341491	rs464758503	S	T	C	0|1	0|1
10	98342446	rs469912435	S	T	C	0/1	0/1
10	98359350	rs437000039	S	C	T	0/1	0/1
10	98362470	10:98362470	S	T	C	0/1	0/1
10	98469356	rs444040810	S	G	T	0/1	0/1
10	98475647	rs446383368	S	G	A	0/1	0/1
10	98481945	rs466082309	S	T	C	0/1	0/1
10	98482889	rs445179106	S	A	G	0/1	0/1
10	98710957	rs477048417	S	T	C	0|1	0|1
10	99171932	10:99171932	S	T	A	0/1	0/1
10	99188313	10:99188313	S	G	A	0/1	0/1
10	99195517	10:99195517	S	G	A	0/1	0/1
10	99240056	rs798947991	S	C	A	0/1	0/1
10	99336057	rs461144031	S	G	A	0/1	0/1
10	99353344	10:99353344	S	G	A	0/1	0/1
10	99356447	rs385953247	S	G	T	0/1	0/1
10	99379356	rs800010456	S	C	T	0/1	0/1
10	99430493	rs461265092	S	T	A	0/1	0/1
10	99610720	rs801341492	S	A	G	0|1	0|1
10	99610723	rs797338377	S	A	T	0|1	0|1
10	99623211	10:99623211	S	C	T	0|1	0|1
10	99642150	10:99642150	S	T	C	0/1	0/1
10	99728057	10:99728057	S	A	G	0/1	0/1
10	99866563	rs482327946	S	T	C	0/1	0/1
10	99869313	rs476460095	S	G	C	0/1	0/1
10	99884148	rs452162495	S	T	A	0/1	0/1
10	99893536	rs434036611	I	AG	A	0/1	0/1
10	99905772	rs478686626	S	C	G	0/1	0/1
10	99914930	rs481884500	S	G	A	0/1	0/1
10	99918317	rs799907363	S	C	T	0/1	0/1
10	99930573	rs473633051	S	T	C	0/1	0/1
10	99931352	rs1114425588	S	C	T	0/1	0|1
10	99933628	10:99933628	S	A	G	0/1	0/1
10	99933799	10:99933799	S	T	C	0/1	0/1
10	99952808	10:99952808	S	C	T	0/1	0/1
10	99955382	rs800411672	S	C	T	0/1	0/1
10	99957286	10:99957286	I	TGCTTCAAACAGC	T	0/1	0/1
10	99975372	rs798440481	S	C	T	0/1	0/1
10	100115289	rs446791062	S	G	A	0|1	0|1
10	100368913	rs799134781	S	A	G	0/1	0/1
10	100375232	10:100375232	S	C	A	0/1	0/1
10	100430322	10:100430322	S	C	T	0/1	0/1
10	101907485	10:101907485	S	C	T	0/1	0|1
10	101907570	rs467190721	S	G	A	0/1	0|1
10	101912764	10:101912764	S	G	A	0/1	0/1
10	101913992	rs801091012	S	C	T	0|1	0|1
10	101913993	rs480412569	S	G	A	0|1	0|1
10	101914273	10:101914273	I	G	GAA	0/1	0|1
10	101914309	rs482063767	S	T	C	0/1	0/1
10	102002819	rs441945119	S	T	C	0/1	0/1
10	102228491	rs470927782	S	C	T	0/1	0/1
10	102231542	10:102231542	S	G	A	0/1	0/1
10	102231974	rs449334657	S	A	G	0/1	0/1
10	102239529	rs470852517	S	G	A	0/1	0/1
10	102264987	10:102264987	I	AAAAAAC	A	0/1	0/1
10	102399706	rs473834945	S	C	T	0/1	0/1
10	102482477	rs459961789	S	C	T	0/1	0/1
10	102494208	rs477916090	S	G	A	0/1	0/1
10	102506499	rs479896906	S	G	A	0/1	0/1
10	102508739	rs469296653	S	G	A	0/1	0/1
10	102546965	rs136117619	S	G	C	0/1	0/1
10	102548879	rs797592884	S	C	T	0/1	0/1
10	102548989	rs450774038	S	G	A	0/1	0/1
10	102549446	rs717583361	S	C	A	0/1	0/1
10	102552119	rs474505847	S	A	T	0/1	0/1
10	102553662	rs516322811	S	A	C	0/1	0/1
10	102556523	rs474961954	S	T	C	0/1	0|1
10	102558852	rs133860324	S	A	C	0/1	0/1
10	102561287	rs135802372	S	C	T	0/1	0/1
10	102561645	10:102561645	I	A	AT	0/1	0/1
10	102563983	10:102563983	I	T	TACTGGAGTCTGAAAACATC	0/1	0/1
10	102568449	rs457105350	S	C	T	0/1	0/1
10	102568962	rs135058684	S	C	G	0/1	0/1
10	102571728	rs467512084	S	C	T	0/1	0/1
10	102572500	rs134169490	S	C	T	0/1	0/1
10	102573139	rs135196522	S	A	C	0/1	0/1
10	102573886	rs136459951	S	C	T	0/1	0/1
10	102575306	rs135341735	I	TGAC	T	0|1	0|1
10	102575310	rs133425034	I	TGAGCGAC	T	0|1	0|1
10	102579046	rs134008668	S	G	A	0/1	0/1
10	102579893	rs453871622	S	G	C	0/1	0/1
10	102639087	10:102639087	S	C	T	0/1	0/1
10	102680388	rs438338642	S	T	A	0/1	0/1
10	102820907	rs436587966	S	C	T	0/1	0/1
10	102853700	10:102853700	S	A	G	0/1	0/1
10	102953631	rs458419710	S	C	T	0/1	0/1
10	102981520	rs450580776	S	C	T	0/1	0/1
10	102982955	rs799791526	S	T	C	0/1	0/1
10	103025937	10:103025937	S	A	T	0/1	0/1
10	103028113	rs478868170	S	T	G	0/1	0/1
10	103082231	rs457613291	S	G	A	0/1	0/1
10	103110810	rs451382650	S	C	T	0/1	0/1
10	103120007	10:103120007	I	CTGTG	C	0/1	0/1
10	103140979	rs720355823	S	G	T	0/1	0/1
10	103148010	10:103148010	S	G	C	0/1	0/1
10	103149625	rs456694301	S	G	C	0/1	0/1
10	103202192	rs473945879	S	G	T	0/1	0/1
10	103242704	10:103242704	S	C	T	0/1	0/1
10	103246344	rs445195595	S	C	T	0/1	0/1
10	103275777	rs446535346	S	C	A	0/1	0/1
11	232047	rs801138819	S	C	T	0/1	0/1
11	246057	rs798775106	S	G	T	0/1	0/1
11	322749	rs797683175	S	G	A	0/1	0/1
11	370489	rs442198846	S	G	T	0/1	0/1
11	371379	rs464867687	S	G	A	0/1	0/1
11	371427	rs436794046	S	G	A	0/1	0/1
11	371762	rs451847776	S	G	T	0/1	0/1
11	371797	rs471880888	S	C	T	0/1	0/1
11	371809	rs443608559	S	T	A	0/1	0/1
11	371860	rs800249893	S	G	A	0|1	0|1
11	371864	rs463721054	S	C	T	0|1	0|1
11	372329	rs465032967	S	A	G	0/1	0/1
11	372459	rs456010018	S	G	A	0/1	0/1
11	373394	rs435029518	S	A	G	0/1	0/1
11	373825	rs481073841	S	A	G	0/1	0/1
11	379020	rs437927319	S	G	A	0/1	0/1
11	380527	rs433860196	S	G	A	0/1	0/1
11	383790	rs476738552	S	T	G	0/1	0/1
11	385062	rs448874788	S	G	A	0/1	0/1
11	386257	rs458142133	S	T	C	0/1	0/1
11	398486	rs797362880	S	G	A	0|1	0|1
11	405327	rs469150852	S	T	C	0/1	0/1
11	405400	rs437771331	S	A	T	0/1	0/1
11	406153	rs440434104	S	G	C	0/1	0/1
11	408398	rs471039699	S	C	T	0|1	0|1
11	408617	rs800920376	S	A	C	0/1	0/1
11	408736	rs798386901	S	T	G	0/1	0/1
11	409089	rs449621094	S	G	A	0/1	0/1
11	409786	rs798416276	S	C	G	0/1	0/1
11	410064	rs456595967	S	G	A	0/1	0/1
11	412919	rs436146222	S	T	C	0/1	0/1
11	413468	rs445226861	S	T	C	0|1	0|1
11	414085	rs797718350	S	T	A	0/1	0/1
11	415402	rs469061764	S	C	T	0/1	0/1
11	415583	rs453447255	S	C	T	0|1	0/1
11	415596	rs473423013	S	A	G	0|1	0/1
11	415674	rs482370935	S	G	A	0|1	0/1
11	415726	rs800614000	S	G	A	0|1	0|1
11	415728	rs461338634	S	G	A	0|1	0|1
11	415926	rs460388069	S	A	G	0/1	0/1
11	416617	rs452657934	S	C	T	0/1	0/1
11	416687	rs461380558	S	C	T	0/1	0/1
11	417435	rs476072628	S	C	T	0/1	0/1
11	417505	rs475091496	S	T	A	0/1	0/1
11	417825	rs799143035	S	C	T	0/1	0/1
11	417947	rs471004743	S	G	A	0/1	0/1
11	417962	rs439537815	S	A	G	0/1	0/1
11	418443	rs483324787	S	A	G	0/1	0/1
11	418642	rs468785148	S	A	G	0/1	0/1
11	418880	rs464615054	S	G	A	0/1	0/1
11	419073	rs476578601	S	T	C	0/1	0/1
11	419289	rs471471667	S	C	G	0/1	0/1
11	420030	rs447877012	S	G	A	0/1	0|1
11	420262	rs435531462	S	T	C	0/1	0/1
11	420367	rs472293662	S	A	G	0/1	0/1
11	420398	rs434596001	I	CT	C	0/1	0/1
11	420909	rs799256272	S	T	C	0|1	0|1
11	420928	rs447913740	S	C	T	0/1	0/1
11	420994	rs458292596	S	A	G	0/1	0/1
11	423905	rs451952088	S	A	T	0/1	0/1
11	435178	rs472941255	S	G	A	0/1	0/1
11	584197	rs137232450	S	T	A	0/1	0/1
11	585151	rs136292350	S	A	G	0/1	0/1
11	594198	rs798188413	S	T	G	0/1	0/1
11	595635	rs797709561	S	A	G	0/1	0/1
11	602799	rs137065641	S	G	A	0/1	0/1
11	603721	rs134228669	S	C	T	0/1	0/1
11	607637	rs135432889	S	C	T	0/1	0/1
11	607653	rs133074204	S	G	A	0/1	0/1
11	622826	rs137581630	S	A	T	0/1	0/1
11	631367	rs135042601	S	G	A	0/1	0/1
11	640465	rs797297601	S	G	A	0/1	0/1
11	653366	rs465084544	S	C	G	0|1	0/1
11	661723	rs801376837	S	G	A	0/1	0/1
11	738614	rs800657315	S	T	A	0/1	0/1
11	896577	rs720190914	S	G	A	0/1	0/1
11	1165755	rs722008307	S	G	A	0/1	0/1
11	1199000	rs800568777	S	G	A	0/1	0/1
11	1463793	rs800800046	S	T	G	0/1	0/1
11	1594875	rs797342003	S	A	G	0/1	0/1
11	1844925	11:1844925	I	T	TAATATACATTAGTAAGTGTATTTTTCCCAAGAGAAAACAAATGCAGAGAAC	0/1	0/1
11	1851027	rs135385521	S	T	C	0/1	0/1
11	1851306	rs133333652	S	C	T	0/1	0/1
11	1851666	rs136224105	S	G	A	0/1	0/1
11	1852200	rs799795497	S	A	G	0/1	0/1
11	1855009	rs133723435	S	C	T	0/1	0/1
11	1855693	rs132953900	S	G	A	0/1	0/1
11	1856846	rs137184057	S	C	T	0/1	0/1
11	1857254	11:1857254	I	A	AC	0/1	0/1
11	1857742	rs379149314	S	C	T	0/1	0/1
11	1857939	rs134692101	S	C	T	0|1	0/1
11	1860091	rs525703689	S	G	T	0/1	0/1
11	2109394	rs480054206	S	T	G	0/1	0/1
11	2122837	rs440539748	S	A	G	0/1	0/1
11	2941825	rs445359848	S	T	C	0/1	0/1
11	3626086	11:3626086	S	T	G	0|1	0|1
11	3663728	11:3663728	S	T	C	0/1	0/1
11	3718705	rs474490357	S	C	T	0/1	0/1
11	3733652	rs800982538	S	G	C	0/1	0/1
11	3793896	11:3793896	S	C	T	0/1	0/1
11	3847940	11:3847940	S	G	A	0/1	0/1
11	3848968	11:3848968	S	G	A	0/1	0/1
11	4052543	rs797628649	S	T	C	0/1	0/1
11	4057781	rs798339699	S	T	C	0/1	0/1
11	4073056	rs798838171	S	A	G	0/1	0/1
11	4097231	rs798467300	S	G	A	0/1	0/1
11	4099116	rs799706751	S	C	T	0/1	0/1
11	4100594	rs799199927	S	G	T	0/1	0/1
11	4153858	11:4153858	S	C	G	0/1	0/1
11	4299613	11:4299613	S	T	C	0/1	0/1
11	4317965	rs799377511	S	T	G	0/1	0/1
11	4455658	rs211120419	S	C	A	0/1	0/1
11	4493606	rs207533337	S	C	T	0/1	0/1
11	4564553	11:4564553	S	G	C	0/1	0/1
11	4607771	rs441956035	S	G	A	0/1	0/1
11	4624958	rs465721470	S	C	A	0/1	0/1
11	4633956	rs448948821	S	C	G	0/1	0/1
11	4642320	rs453301485	S	C	A	0/1	0/1
11	4647567	rs478177804	S	G	A	0|1	0|1
11	4799648	11:4799648	S	G	A	0/1	0|1
11	6093674	rs209069644	S	C	G	0/1	0/1
11	6420782	rs460063756	S	A	G	0/1	0/1
11	8668402	rs482393974	S	G	A	0/1	0/1
11	8840368	rs448653085	S	C	A	0/1	0/1
11	8928119	rs474361571	S	G	C	0/1	0/1
11	8959780	rs469374873	S	C	T	0/1	0/1
11	9055615	rs444193301	S	C	G	0/1	0/1
11	9147970	rs799687572	S	C	T	0/1	0/1
11	9155441	11:9155441	S	C	T	0/1	0/1
11	9278719	11:9278719	I	GA	G	0/1	0/1
11	9526073	11:9526073	S	G	A	0/1	0/1
11	11905582	11:11905582	S	T	G	0/1	0/1
11	15684930	11:15684930	S	C	T	0/1	0/1
11	16403213	11:16403213	S	C	T	0/1	0/1
11	17221095	rs797282456	S	T	G	0/1	0/1
11	18141306	11:18141306	S	G	T	0/1	0/1
11	18915364	rs473276877	S	G	A	0/1	0/1
11	19178864	11:19178864	I	TACC	T	0|1	0|1
11	19178870	11:19178870	I	TACC	T	0|1	0|1
11	20219579	rs469198286	S	G	A	0|1	0/1
11	20378373	rs798213129	S	C	T	0|1	0|1
11	20378375	rs438056788	S	C	T	0|1	0|1
11	20595563	rs478837224	S	G	A	0/1	0/1
11	21184771	rs432226513	S	T	C	0/1	0/1
11	21229996	11:21229996	I	A	ATT	0|1	0|1
11	21287854	rs467784267	S	G	C	0/1	0/1
11	21682815	rs481199216	S	C	A	0/1	0/1
11	21977838	rs448404724	S	G	A	0|1	0|1
11	23199368	11:23199368	I	GTCCC	G	0|1	0/1
11	26426928	rs1115880956	S	T	A	0/1	0/1
11	26527188	11:26527188	S	G	T	0/1	0/1
11	26581034	rs433955099	S	T	C	0/1	0/1
11	26605577	rs797185801	S	T	C	0/1	0/1
11	27894636	11:27894636	S	C	T	0/1	0/1
11	29849312	11:29849312	S	C	T	0/1	0/1
11	31469028	rs476061231	S	C	T	0/1	0/1
11	31654110	rs479888334	S	A	G	0/1	0/1
11	31694465	rs432761694	S	G	A	0/1	0/1
11	31718819	rs458020447	S	G	A	0/1	0/1
11	31806259	rs434344602	S	T	A	0/1	0/1
11	31923588	rs457476924	S	G	T	0|1	0|1
11	35643943	11:35643943	S	T	C	0/1	0/1
11	38108235	11:38108235	S	T	C	0/1	0/1
11	38464061	rs445469784	S	T	A	0/1	0/1
11	38738416	rs797349792	S	A	G	0|1	0|1
11	38738420	rs463748802	S	G	C	0|1	0|1
11	38738429	rs799439876	S	T	C	0|1	0|1
11	38738432	rs482330682	S	T	C	0|1	0|1
11	38738580	11:38738580	S	C	T	0|1	0|1
11	38738585	11:38738585	S	C	T	0|1	0|1
11	39307835	11:39307835	S	A	T	0/1	0/1
11	39422120	11:39422120	S	G	A	0|1	0|1
11	39581119	rs461776146	S	C	T	0/1	0/1
11	39770112	rs433887290	S	G	A	0|1	0|1
11	39829959	rs1117506467	S	T	C	0/1	0/1
11	39886233	rs1115654231	S	C	T	0/1	0/1
11	39921404	rs1114991054	S	C	T	0/1	0/1
11	40086809	11:40086809	S	C	A	0/1	0/1
11	40364566	rs714453346	S	T	C	0/1	0/1
11	40365098	rs519805310	S	A	G	0/1	0/1
11	40370184	rs515802089	S	C	G	0/1	0/1
11	40370554	11:40370554	S	C	T	0|1	0|1
11	40370711	rs110616422	S	A	T	0/1	0/1
11	40372526	rs517655238	S	A	G	0/1	0/1
11	40374105	11:40374105	S	C	A	0/1	0/1
11	40374202	rs521848291	S	G	A	0/1	0/1
11	40374282	11:40374282	S	C	A	0/1	0/1
11	40374832	rs520837139	S	T	C	0/1	0/1
11	40375982	rs526849820	S	G	A	0/1	0/1
11	40376832	11:40376832	S	G	A	0/1	0/1
11	40376900	11:40376900	S	A	G	0/1	0/1
11	40376919	11:40376919	S	A	G	0/1	0/1
11	40378040	rs526578690	S	C	T	0/1	0/1
11	40379077	11:40379077	S	C	A	0/1	0/1
11	40379170	11:40379170	S	C	T	0|1	0|1
11	40380402	rs521218009	S	G	C	0/1	0/1
11	40381648	11:40381648	S	C	T	0/1	0/1
11	40382068	rs522234057	S	A	G	0|1	0/1
11	40382332	rs465412746	I	G	GA	0|1	0|1
11	40382337	11:40382337	S	G	A	0|1	0|1
11	40383472	11:40383472	S	C	A	0|1	0|1
11	40383573	11:40383573	S	G	A	0/1	0/1
11	40383788	11:40383788	I	A	ACC	0/1	0/1
11	40383817	rs799455080	S	A	G	0|1	0|1
11	40383825	rs797813240	S	T	A	0|1	0|1
11	40383877	rs799070743	S	T	A	0/1	0/1
11	40384066	11:40384066	S	C	G	0|1	0|1
11	40384107	11:40384107	S	C	T	0|1	0|1
11	40384523	rs524017504	S	C	T	0/1	0/1
11	40384581	11:40384581	S	G	A	0/1	0/1
11	40385226	11:40385226	I	C	CA	0/1	0/1
11	40386189	11:40386189	S	T	A	0/1	0/1
11	40389543	rs521759995	S	G	A	0/1	0/1
11	40390148	rs526702285	S	G	A	0/1	0/1
11	40392122	11:40392122	S	C	T	0/1	0/1
11	40397008	rs519784312	S	A	G	0/1	0/1
11	40397144	11:40397144	S	T	C	0/1	0/1
11	40400042	11:40400042	S	G	A	0/1	0/1
11	40401252	rs526969992	S	C	T	0/1	0/1
11	40401308	rs519022628	S	C	A	0/1	0/1
11	40402867	11:40402867	S	A	G	0/1	0/1
11	40403755	rs516055425	S	C	T	0/1	0/1
11	40404998	11:40404998	S	C	A	0/1	0/1
11	40408867	rs518865069	S	C	A	0/1	0/1
11	40412268	11:40412268	S	G	C	0/1	0/1
11	40413709	11:40413709	S	C	T	0/1	0/1
11	40413850	rs516951538	S	C	G	0/1	0/1
11	40455731	rs714418936	S	C	A	0/1	0/1
11	40514427	rs799357761	S	G	T	0/1	0/1
11	40515722	rs719618781	S	G	T	0/1	0/1
11	40695658	rs716957642	S	G	C	0/1	0/1
11	40696723	rs800157406	I	GA	G	0/1	0/1
11	40703316	11:40703316	I	T	TG	0/1	0/1
11	40712723	11:40712723	S	T	C	0/1	0/1
11	40832793	11:40832793	S	C	T	0/1	0/1
11	41021370	rs448365317	S	G	A	0/1	0/1
11	41024012	rs718755121	I	TTTAGACAAGGTGACTAATTAGG	T	0/1	0/1
11	41025594	rs520487852	S	C	T	0/1	0/1
11	41090446	rs876103801	S	A	G	0/1	0|1
11	41093119	rs483019734	S	A	T	0/1	0/1
11	41140793	rs472654219	S	G	A	0/1	0/1
11	41287287	rs450001096	S	C	T	0/1	0/1
11	41314017	rs445445862	I	A	AC	0/1	0/1
11	41980959	rs211561152	S	A	G	0/1	0/1
11	41999959	rs450907650	S	G	A	0/1	0/1
11	42001322	rs471383620	S	G	T	0/1	0/1
11	42083922	11:42083922	I	T	TC	0/1	0/1
11	42123380	11:42123380	S	G	A	0/1	0/1
11	42423707	rs208683694	S	G	A	0/1	0/1
11	42641224	rs799916458	S	T	C	0/1	0/1
11	42776000	rs209449795	S	C	T	0/1	0/1
11	42837093	rs210500762	S	T	C	0/1	0/1
11	42845750	11:42845750	S	C	T	0/1	0/1
11	42862339	rs800407162	S	C	T	0/1	0/1
11	44697737	11:44697737	S	G	A	0|1	0|1
11	47916762	11:47916762	S	T	C	0/1	0/1
11	47937648	11:47937648	S	G	A	0/1	0/1
11	49119074	11:49119074	S	G	A	0/1	0/1
11	52103182	rs457196528	S	A	G	0/1	0/1
11	53135119	11:53135119	S	A	G	0/1	0/1
11	53322960	rs441605118	S	G	A	0/1	0/1
11	54445883	rs798504121	S	T	C	0/1	0/1
11	54728985	11:54728985	S	T	C	0|1	0|1
11	54728989	11:54728989	S	C	T	0|1	0|1
11	54728990	11:54728990	S	C	T	0|1	0|1
11	54728995	11:54728995	S	T	C	0|1	0|1
11	54729004	11:54729004	S	C	A	0|1	0|1
11	55494339	rs800310892	I	AT	A	0/1	0/1
11	55806065	rs438194110	S	T	C	0/1	0/1
11	55993657	rs456007075	S	C	G	0/1	0/1
11	55999522	rs448379780	S	T	C	0|1	0/1
11	56121737	rs469112709	S	G	T	0/1	0/1
11	56587052	11:56587052	I	C	CT	0/1	0/1
11	56782703	rs469624776	S	A	G	0/1	0/1
11	56980487	11:56980487	I	TTA	T	0|1	0|1
11	57218858	rs467414640	S	T	C	0/1	0/1
11	57260796	rs444627277	S	G	T	0/1	0/1
11	57368406	rs433538857	S	C	T	0/1	0/1
11	57453031	rs440998691	S	C	A	0/1	0/1
11	57462961	rs446036628	S	C	T	0/1	0/1
11	58273488	rs480016570	S	G	T	0/1	0/1
11	58487715	rs470334766	S	C	T	0/1	0/1
11	58643597	rs470035327	S	A	G	0/1	0/1
11	59629859	rs464509625	S	C	A	0/1	0/1
11	59720091	rs478460378	S	T	C	0/1	0/1
11	59721187	rs476280292	S	A	T	0/1	0/1
11	59770968	rs471689427	S	G	A	0/1	0/1
11	59812738	11:59812738	S	T	A	0/1	0/1
11	59855528	rs433266459	I	AAAAAAAG	A	0/1	0/1
11	59858225	rs454048615	S	T	G	0/1	0/1
11	60062236	11:60062236	S	G	C	0/1	0/1
11	60193570	rs797933380	S	T	C	0/1	0|1
11	60230317	rs799393261	S	T	C	0/1	0/1
11	60284518	rs457563855	S	G	A	0/1	0/1
11	60439126	rs470324696	S	G	A	0/1	0/1
11	61637642	11:61637642	S	C	T	0/1	0/1
11	63474631	rs457030939	I	CTACTAAATCACA	C	0/1	0/1
11	64492825	rs480638211	S	C	T	0/1	0/1
11	71655914	11:71655914	S	G	A	0/1	0/1
11	72039214	11:72039214	I	G	GT	0/1	0/1
11	80461366	rs468875337	S	A	G	0/1	0/1
11	82541214	11:82541214	S	C	T	0/1	0/1
11	83612944	11:83612944	S	C	T	0/1	0/1
11	83779661	rs523860287	S	C	G	0/1	0/1
11	84296257	rs801190234	S	C	T	0/1	0/1
11	87335959	rs383602256	S	T	A	0/1	0/1
11	87842871	rs440780475	S	G	A	0/1	0/1
11	87937992	rs464831155	S	T	G	0/1	0/1
11	88284513	rs799228168	S	A	G	0/1	0/1
11	88468183	rs211557171	S	G	T	0|1	0|1
11	90322979	rs385255005	S	G	A	0/1	0/1
11	90976271	rs440315667	S	C	T	0/1	0/1
11	91258921	rs459860938	S	A	G	0/1	0/1
11	91641551	rs798990418	I	CA	C	0/1	0/1
11	91649571	rs439288805	S	T	C	0/1	0/1
11	92132728	rs468840988	S	C	T	0/1	0/1
11	93096584	rs433604183	S	A	G	0/1	0/1
11	93106055	11:93106055	I	GGGC	G	0|1	0|1
11	93106067	11:93106067	S	G	T	0|1	0|1
11	93106069	11:93106069	I	GGGGT	G	0|1	0|1
11	93242040	rs446782204	S	G	A	0/1	0/1
11	93620180	11:93620180	I	GCAAAAACAACAC	G	0|1	0|1
11	93620194	11:93620194	I	TAG	T	0|1	0|1
11	94279053	rs450323806	S	T	C	0/1	0/1
11	94299535	rs453963410	S	G	T	0/1	0/1
11	94317322	rs433266216	S	A	G	0/1	0/1
11	94350491	11:94350491	S	T	G	0/1	0/1
11	94352775	rs463292131	S	G	A	0/1	0/1
11	94543342	rs1117003214	S	C	T	0/1	0/1
11	94562123	rs798348787	I	AC	A	0/1	0/1
11	94775874	rs470903817	S	A	T	0/1	0/1
11	95280811	rs110324054	S	C	T	0/1	0/1
11	95557897	rs437529507	S	T	A	0/1	0/1
11	95648879	rs519231455	S	C	A	0/1	0/1
11	96168889	11:96168889	I	T	TA	0/1	0/1
11	96234075	11:96234075	S	C	T	0/1	0/1
11	96860188	rs520403341	S	G	A	0/1	0/1
11	96978868	rs1118223433	S	T	C	0/1	0/1
11	96998039	rs516239898	S	A	G	0/1	0/1
11	97011379	11:97011379	I	A	ATG	0/1	0/1
11	97029022	rs798218951	S	T	C	0/1	0/1
11	97132024	rs517672287	S	A	C	0/1	0/1
11	97250628	rs799189578	S	G	T	0/1	0/1
11	97434368	rs798814133	S	C	T	0/1	0/1
11	97468394	rs450303529	S	G	A	0/1	0/1
11	97614526	rs799034849	S	A	T	0/1	0/1
11	97695729	11:97695729	S	A	G	0/1	0/1
11	98648051	rs133598701	S	T	G	0/1	0/1
11	98695355	rs133620641	S	G	A	0/1	0/1
11	98695489	rs134798355	S	A	T	0/1	0/1
11	98704715	rs137043455	S	T	C	0/1	0/1
11	98707337	rs135317676	S	G	A	0/1	0/1
11	98712840	rs472263211	S	A	G	0/1	0/1
11	98722441	rs434246283	S	C	T	0/1	0/1
11	98730672	rs470490139	S	A	G	0/1	0/1
11	98763909	rs468416769	S	C	T	0/1	0/1
11	98789688	rs474226122	S	G	C	0/1	0/1
11	98832616	11:98832616	S	G	T	0/1	0/1
11	98868953	rs442907664	S	C	T	0/1	0/1
11	99494141	rs475487759	S	G	C	0/1	0/1
11	99526326	rs456722922	S	G	T	0/1	0/1
11	99718758	rs457142422	S	T	C	0/1	0/1
11	99928205	rs469813222	S	C	T	0/1	0|1
11	99948130	11:99948130	I	TA	T	0|1	0|1
11	99948132	11:99948132	I	GGGT	G	0|1	0|1
11	99970830	11:99970830	S	T	C	0/1	0/1
11	100009428	rs454741219	S	T	G	0/1	0/1
11	100337888	rs443729849	S	A	G	0/1	0/1
11	100354699	11:100354699	I	T	TA	0/1	0/1
11	100532652	rs474025260	S	T	C	0/1	0/1
11	100550403	rs462605764	S	C	A	0/1	0/1
11	100553818	rs470284786	S	G	C	0/1	0/1
11	100561983	rs479639868	S	C	A	0/1	0/1
11	100563021	rs442165289	S	G	A	0/1	0/1
11	100569532	rs798920463	S	C	T	0|1	0|1
11	100571920	rs801390587	S	C	T	0|1	0|1
11	100575033	rs797917860	I	CTG	C	0/1	0/1
11	100576782	rs450226341	S	G	A	0/1	0/1
11	100579294	rs472962212	S	G	A	0/1	0/1
11	100583803	rs481103816	S	T	C	0/1	0/1
11	100591232	rs433928398	S	T	C	0/1	0/1
11	100661658	rs460907645	S	T	C	0/1	0/1
11	100661893	rs434850862	S	G	A	0/1	0/1
11	101051881	rs797518712	S	C	T	0/1	0/1
11	101361080	rs432936952	S	C	T	0/1	0/1
11	101365878	rs437889191	S	G	A	0/1	0/1
11	101387421	rs800704674	S	T	G	0/1	0/1
11	101488682	11:101488682	S	C	T	0/1	0/1
11	101503581	rs446329078	S	C	T	0/1	0/1
11	101525608	rs448213522	S	G	T	0/1	0/1
11	101564327	rs798286211	S	C	G	0/1	0/1
11	101584776	rs800222882	S	G	A	0/1	0/1
11	101634564	rs482771490	S	C	T	0/1	0/1
11	101740103	rs798809703	S	G	A	0/1	0/1
11	101896643	11:101896643	S	C	A	0/1	0/1
11	102068194	rs454833724	S	C	G	0/1	0/1
11	102069762	rs445814314	S	G	T	0/1	0/1
11	102078289	rs482416273	S	G	A	0/1	0/1
11	102083812	rs480821655	I	CT	C	0/1	0/1
11	102107255	rs463282595	S	A	C	0/1	0/1
11	102175506	rs475440393	S	C	T	0/1	0/1
11	102192275	rs800899188	S	C	T	0/1	0/1
11	102197495	rs800895390	S	G	A	0|1	0|1
11	102203516	rs438939024	S	T	C	0/1	0/1
11	102204482	rs445795929	S	G	A	0/1	0/1
11	102245168	rs463583874	S	C	T	0/1	0/1
11	102286309	rs435761233	S	C	T	0/1	0/1
11	102333318	rs478469274	S	G	A	0/1	0/1
11	102345901	11:102345901	S	G	C	0/1	0/1
11	102360732	rs798307680	S	G	A	0/1	0/1
11	102367431	rs457113282	S	G	A	0/1	0/1
11	102380672	rs465051920	S	G	A	0/1	0/1
11	102511645	11:102511645	S	T	C	0/1	0/1
11	102558041	11:102558041	S	T	A	0/1	0/1
11	102569831	11:102569831	S	A	G	0/1	0/1
11	102578460	rs800295531	S	G	A	0/1	0/1
11	102662383	11:102662383	S	C	T	0/1	0/1
11	102662414	rs1115219807	S	C	T	0/1	0/1
11	102676432	rs470673383	S	C	G	0/1	0/1
11	102694470	rs461067283	S	C	T	0/1	0/1
11	102695260	11:102695260	S	G	A	0/1	0/1
11	102720494	rs467842588	S	T	C	0/1	0/1
11	102791383	rs438835624	S	G	A	0/1	0/1
11	102812409	11:102812409	S	C	T	0/1	0/1
11	102814344	rs452909238	S	C	A	0/1	0/1
11	102848402	11:102848402	S	T	C	0/1	0/1
11	102881497	rs474697252	S	C	A	0/1	0|1
11	102899950	rs454996554	S	G	A	0|1	0/1
11	102927610	11:102927610	I	AGGGGACAGAGCGTGCCCCACGGGGAGCAGTCTCCACTGGGGCAG	A	0/1	0/1
11	103168702	rs799953053	S	G	A	0/1	0/1
11	103169822	11:103169822	S	C	T	0/1	0/1
11	103171260	rs798600715	S	T	A	0/1	0/1
11	103195032	11:103195032	S	C	T	0/1	0/1
11	103339111	11:103339111	S	C	T	0/1	0/1
11	103348339	rs435719506	S	T	C	0/1	0/1
11	103471510	11:103471510	S	C	T	0/1	0/1
11	103493136	rs524721890	S	T	A	0/1	0/1
11	103519531	rs797349842	S	T	G	0/1	0/1
11	103531072	rs797752070	S	A	T	0|1	0|1
11	103555065	11:103555065	S	C	A	0/1	0/1
11	103628170	rs452620496	S	C	A	0/1	0/1
11	103685800	rs439992253	S	C	T	0/1	0/1
11	103708901	rs460131618	S	C	T	0/1	0/1
11	103740731	rs465179344	S	C	T	0/1	0/1
11	103809111	11:103809111	S	C	A	0/1	0/1
11	103907830	rs798467370	S	G	A	0/1	0/1
11	103981880	rs477227021	S	G	A	0/1	0/1
11	104041453	rs455312012	S	C	T	0/1	0/1
11	104044059	rs797752413	S	G	A	0/1	0/1
11	104061038	rs461991609	S	A	G	0/1	0/1
11	104096755	rs442954298	S	C	T	0/1	0/1
11	104111334	rs799072989	S	C	T	0/1	0/1
11	104120373	11:104120373	I	C	CG	0/1	0/1
11	104151562	rs469611926	S	G	A	0/1	0/1
11	104154561	rs466279856	S	G	A	0/1	0/1
11	104154772	rs800714467	S	C	T	0/1	0/1
11	104155932	rs464694150	S	G	A	0|1	0/1
11	104162752	rs801349255	S	C	T	0/1	0/1
11	104171599	rs476790530	S	C	T	0/1	0/1
11	104174212	rs462006933	S	C	T	0/1	0/1
11	104177955	rs800858286	S	G	A	0/1	0/1
11	104178047	rs798705136	S	G	A	0/1	0/1
11	104180799	rs459612213	S	T	G	0/1	0/1
11	104181624	11:104181624	S	G	C	0/1	0/1
11	104185656	rs468131212	S	C	T	0/1	0/1
11	104191885	rs477925048	S	T	C	0/1	0/1
11	104194511	11:104194511	I	T	TAA	0|1	0|1
11	104194513	11:104194513	I	C	CCCCAGGGT	0|1	0|1
11	104194515	11:104194515	I	A	AGG	0|1	0|1
11	104202042	rs799879312	S	T	A	0/1	0/1
11	104244488	rs466655406	S	G	A	0/1	0/1
11	104256251	11:104256251	S	C	T	0/1	0/1
11	104269235	rs800586468	S	C	T	0/1	0/1
11	104334780	11:104334780	S	G	A	0/1	0/1
11	104360154	11:104360154	S	G	A	0/1	0/1
11	104418611	rs472410687	S	G	A	0/1	0/1
11	104501401	11:104501401	S	C	T	0/1	0/1
11	104511712	rs445899140	S	C	A	0/1	0/1
11	104523196	11:104523196	S	C	T	0/1	0/1
11	104528226	rs445764153	S	C	T	0/1	0/1
11	104533190	11:104533190	I	G	GC	0/1	0/1
11	104536054	rs455696969	S	A	G	0|1	0|1
11	104536064	rs475594912	S	C	T	0|1	0|1
11	104537570	rs454284976	S	T	G	0/1	0/1
11	104538404	rs716610178	S	G	A	0/1	0/1
11	104541527	rs446270047	S	C	T	0/1	0/1
11	104542864	rs462172447	S	C	T	0/1	0/1
11	104546734	rs385178379	S	G	A	0/1	0/1
11	104579434	rs799399525	S	C	A	0/1	0/1
11	104596018	rs444399502	S	C	T	0/1	0/1
11	104596511	11:104596511	S	C	T	0/1	0/1
11	104603005	rs477523407	S	G	A	0/1	0/1
11	104604103	11:104604103	S	C	T	0/1	0/1
11	104656215	11:104656215	S	C	T	0/1	0/1
11	104678126	rs800008177	S	G	A	0/1	0/1
11	104753190	11:104753190	I	C	CG	0/1	0/1
11	104791823	11:104791823	I	C	CT	0/1	0/1
11	104826691	11:104826691	S	C	T	0/1	0/1
11	104838427	11:104838427	S	G	C	0/1	0/1
11	104869746	11:104869746	S	C	G	0/1	0/1
11	105096554	11:105096554	I	C	CCG	0/1	0/1
11	105141633	rs475445920	S	T	G	0/1	0/1
11	105183498	rs211168784	S	T	C	0/1	0/1
11	105433526	rs452784860	S	C	T	0/1	0/1
11	106327004	11:106327004	S	G	A	0/1	0/1
11	106918714	rs801381344	S	C	A	0/1	0/1
12	570350	rs437765657	I	CT	C	0/1	0/1
12	713757	12:713757	S	G	A	0/1	0/1
12	1375804	rs466343527	S	G	A	0/1	0/1
12	1406242	rs432481428	S	G	A	0/1	0/1
12	3082818	rs209175930	S	C	T	0/1	0/1
12	3091065	rs208735366	S	C	T	0/1	0/1
12	3114373	rs209908551	S	A	G	0/1	0/1
12	3502854	rs209025187	S	T	G	0/1	0/1
12	3512786	rs211608951	S	A	G	0/1	0/1
12	3618810	rs209947982	S	G	A	0/1	0/1
12	3623049	rs720104302	S	C	T	0/1	0/1
12	3757852	rs461394912	S	C	A	0/1	0/1
12	3759542	rs448554276	S	G	A	0|1	0|1
12	3777301	rs451153305	S	A	G	0/1	0/1
12	3794280	rs479767004	S	T	C	0/1	0/1
12	3817652	rs210478374	S	G	A	0/1	0/1
12	3847704	rs208503585	S	T	A	0/1	0/1
12	3893541	rs209166337	S	T	G	0/1	0/1
12	3968065	rs467261747	S	T	C	0/1	0/1
12	3985205	rs455050156	S	C	T	0/1	0/1
12	4002581	rs208712109	S	G	A	0/1	0/1
12	4075883	rs465200605	I	CA	C	0|1	0|1
12	4086773	12:4086773	I	C	CTGCACTCAATATGCAATA	0/1	0/1
12	4125893	rs207599333	S	G	A	0/1	0/1
12	4135174	12:4135174	I	A	AT	0/1	0/1
12	4154331	rs209215143	S	C	T	0/1	0|1
12	4185778	12:4185778	S	C	T	0/1	0/1
12	4221298	12:4221298	S	C	T	0/1	0/1
12	4540863	12:4540863	S	T	C	0|1	0/1
12	4548618	12:4548618	S	G	A	0/1	0/1
12	4594101	12:4594101	I	T	TTG	0|1	0|1
12	4612972	rs210623460	S	C	G	0/1	0/1
12	4627522	rs799783269	I	AAG	A	0|1	0|1
12	4637511	rs208079838	S	G	A	0/1	0/1
12	4642258	12:4642258	S	C	T	0/1	0/1
12	4661597	rs437653107	S	A	G	0/1	0/1
12	4680723	rs210248474	S	T	C	0/1	0/1
12	4767264	rs462101654	S	T	C	0/1	0/1
12	4780490	rs383567148	S	A	T	0/1	0/1
12	4785215	12:4785215	I	G	GGATTCTGT	0/1	0/1
12	5302619	rs800963191	S	T	C	0|1	0|1
12	5814393	rs208725945	S	G	T	0/1	0/1
12	6387985	rs210419253	S	G	A	0|1	0|1
12	6392690	rs800985578	S	G	A	0/1	0/1
12	6394723	rs458864961	S	G	A	0/1	0/1
12	6400887	rs209288568	S	C	A	0/1	0/1
12	6402762	rs446412215	S	C	T	0/1	0/1
12	6405211	rs207909556	S	A	C	0/1	0/1
12	6408193	rs210441567	S	T	G	0/1	0/1
12	6427445	12:6427445	I	A	AT	0|1	0|1
12	6428340	rs209553692	S	A	T	0/1	0/1
12	6893502	rs798139321	I	GCA	G	0|1	0/1
12	7014868	rs459690963	S	A	G	0/1	0|1
12	7215609	12:7215609	S	C	T	0/1	0|1
12	8510901	rs454078553	S	C	A	0/1	0/1
12	8563712	rs210857241	S	G	A	0/1	0/1
12	10120497	rs456456529	S	T	G	0/1	0/1
12	10699306	12:10699306	S	A	G	0/1	0/1
12	13199847	12:13199847	I	T	TA	0/1	0/1
12	14704488	12:14704488	S	G	A	0/1	0/1
12	19708680	12:19708680	S	T	C	0/1	0/1
12	19787062	rs479833841	S	A	G	0/1	0/1
12	20843519	rs468012983	S	G	T	0/1	0/1
12	20851705	rs472402470	S	A	C	0/1	0/1
12	20864114	rs444101137	S	G	A	0/1	0/1
12	21334609	rs459395565	S	C	T	0/1	0/1
12	22068267	rs448018853	S	C	T	0/1	0/1
12	24545249	rs480140047	S	C	T	0/1	0/1
12	24885020	rs455941202	S	G	A	0/1	0/1
12	24891994	rs442803646	S	G	A	0/1	0/1
12	24893125	rs385380848	S	G	A	0/1	0/1
12	24901351	12:24901351	I	AT	A	0/1	0/1
12	24916011	rs382303561	S	C	T	0/1	0/1
12	24951330	rs384774078	S	G	C	0/1	0/1
12	24953005	rs379968679	S	C	T	0/1	0/1
12	25023627	rs432782657	S	G	T	0/1	0/1
12	25031593	rs458459357	S	C	T	0/1	0/1
12	25090133	rs459976990	S	A	G	0/1	0/1
12	25099947	rs445624493	S	A	C	0/1	0/1
12	25157897	rs467679624	S	A	G	0/1	0/1
12	25163572	rs478502642	S	C	T	0/1	0/1
12	25240864	rs478667723	S	C	T	0/1	0/1
12	25253756	rs456948417	S	G	T	0/1	0/1
12	25318484	rs448539753	S	C	G	0/1	0/1
12	25323426	rs479318487	S	C	T	0/1	0/1
12	25370620	rs454980435	S	A	G	0/1	0/1
12	25393091	rs434358622	I	CTTTAAGG	C	0|1	0/1
12	25398284	rs454831291	S	G	A	0/1	0/1
12	25498347	rs476205243	S	A	G	0/1	0/1
12	25763892	rs462569905	S	G	C	0/1	0/1
12	25873138	rs434697274	S	T	C	0/1	0/1
12	25900690	rs451136676	S	T	C	0/1	0/1
12	25902072	rs452231785	S	C	T	0/1	0/1
12	25902711	rs799419298	S	C	T	0/1	0/1
12	25969309	rs448593200	S	C	T	0/1	0/1
12	26085753	rs382526493	S	G	T	0|1	0/1
12	26095564	rs479819279	S	T	C	0/1	0/1
12	26124878	rs452329006	S	T	A	0/1	0/1
12	26130517	12:26130517	S	C	A	0/1	0/1
12	26196295	12:26196295	S	G	C	0/1	0/1
12	26334444	rs473556672	S	T	C	0/1	0/1
12	26361350	rs481451729	S	A	G	0/1	0/1
12	26374791	rs451830987	S	C	G	0/1	0/1
12	26439931	rs799724876	I	AAAAAAC	A	0/1	0/1
12	26471312	rs474215849	S	T	C	0/1	0/1
12	26481309	rs461467234	S	A	C	0/1	0/1
12	26517091	rs446097784	S	G	T	0/1	0/1
12	26561793	12:26561793	I	G	GT	0/1	0/1
12	26622708	rs440771969	S	C	T	0/1	0/1
12	26719234	12:26719234	I	C	CG	0/1	0/1
12	26735516	rs476474461	S	T	C	0/1	0/1
12	26761020	rs385667856	S	A	G	0/1	0/1
12	26782382	rs382168095	S	T	C	0/1	0/1
12	26794717	rs476775670	S	A	C	0/1	0/1
12	26811271	rs383490827	S	T	A	0/1	0/1
12	26837732	rs480170234	S	A	G	0/1	0/1
12	26869719	rs481227678	S	G	A	0/1	0/1
12	26871756	rs380794219	S	A	G	0/1	0/1
12	26872040	rs460310412	S	C	T	0/1	0/1
12	26972237	12:26972237	S	G	A	0/1	0/1
12	26983756	12:26983756	I	C	CTATTTTTAAACTTTTATAAAAAAGTT	0|1	0|1
12	26984344	rs798214892	S	A	G	0/1	0/1
12	26990746	rs385204722	S	G	A	0/1	0/1
12	27064260	rs454401246	S	A	G	0/1	0/1
12	27108513	rs439857407	S	G	C	0/1	0/1
12	27143559	rs469285263	S	T	C	0/1	0/1
12	27630083	rs209097762	S	A	G	0/1	0/1
12	28146207	rs470347029	S	T	C	0/1	0/1
12	28185455	rs445766040	S	A	G	0/1	0/1
12	28273384	rs453905146	S	T	C	0/1	0/1
12	29064563	12:29064563	I	G	GGGGT	0|1	0|1
12	29201745	rs461911218	S	C	T	0/1	0/1
12	29392469	rs438968717	S	A	G	0/1	0/1
12	29511782	12:29511782	S	G	A	0/1	0/1
12	29554023	rs381675242	S	A	G	0|1	0|1
12	29697630	rs466057850	S	A	G	0/1	0/1
12	29701433	rs459392790	S	G	A	0/1	0/1
12	29722883	rs438760305	S	C	T	0/1	0/1
12	29726412	rs134678897	S	C	T	0/1	0/1
12	29730090	rs133717449	S	G	C	0/1	0/1
12	29733552	rs133671379	S	G	C	0/1	0/1
12	29758381	rs135938828	S	G	T	0/1	0/1
12	29766949	rs135948730	S	G	A	0/1	0/1
12	29776558	rs132756824	S	C	T	0/1	0/1
12	29777990	rs133339558	S	C	T	0/1	0/1
12	29784593	rs134979778	S	T	C	0|1	0|1
12	29814329	rs133272208	S	G	A	0/1	0/1
12	29822721	rs137380243	S	G	T	0/1	0/1
12	29826583	rs466146079	S	G	C	0/1	0/1
12	29834421	rs133944733	I	AGGTGTG	A	0|1	0|1
12	29834428	rs134956702	I	CCCCGGGGA	C	0|1	0|1
12	29835236	rs446852728	S	C	T	0/1	0/1
12	29843023	rs137572900	S	G	C	0|1	0|1
12	29852567	rs133832505	S	G	A	0/1	0/1
12	29854686	rs135301534	S	G	A	0/1	0/1
12	29969669	rs381798701	S	A	G	0/1	0/1
12	30028626	rs483158434	S	C	T	0/1	0/1
12	30123436	rs454382430	S	A	G	0/1	0/1
12	30247204	12:30247204	S	C	T	0/1	0/1
12	30530185	rs434990545	S	C	T	0/1	0/1
12	30540925	12:30540925	I	A	AT	0/1	0/1
12	30564752	rs476192782	S	G	T	0/1	0/1
12	30635226	rs441359001	S	G	A	0/1	0/1
12	30660558	rs445518943	S	C	T	0/1	0/1
12	30777832	rs449291255	S	A	G	0/1	0/1
12	30840856	rs457853090	S	T	A	0/1	0|1
12	30871159	rs477264979	S	C	T	0/1	0/1
12	31006373	rs433806502	S	G	C	0|1	0/1
12	31150994	rs378454499	S	G	A	0/1	0/1
12	31237034	rs483105585	S	G	A	0/1	0/1
12	31368741	rs455132597	S	T	C	0/1	0/1
12	31436987	rs466752570	S	C	T	0/1	0/1
12	31454047	rs470320975	I	TG	T	0/1	0/1
12	31569789	rs432481922	I	AC	A	0/1	0/1
12	31819326	rs437065409	S	G	A	0/1	0/1
12	31830973	rs462722595	S	T	C	0/1	0/1
12	31843791	rs459496946	S	G	A	0/1	0/1
12	32472552	rs438328925	I	AGGACT	A	0/1	0/1
12	32969026	rs443218605	S	C	G	0/1	0/1
12	32969113	rs480405316	S	C	T	0/1	0/1
12	33057605	rs475281583	S	C	T	0/1	0/1
12	33292880	rs443388963	S	C	T	0/1	0/1
12	33351525	12:33351525	S	G	A	0/1	0/1
12	33645068	rs473205935	S	C	T	0/1	0/1
12	33899755	rs452058871	S	C	T	0/1	0/1
12	33944462	rs798862857	S	G	A	0/1	0/1
12	34089757	rs453183416	S	C	G	0/1	0/1
12	34140406	12:34140406	S	C	T	0|1	0|1
12	34270006	12:34270006	S	C	T	0/1	0/1
12	34454555	12:34454555	S	A	T	0/1	0/1
12	34587282	12:34587282	S	G	T	0/1	0/1
12	34609420	12:34609420	S	C	T	0/1	0/1
12	34813022	rs460991936	S	G	A	0/1	0/1
12	34955664	12:34955664	I	TG	T	0/1	0/1
12	35066823	12:35066823	S	C	G	0/1	0/1
12	35202933	12:35202933	I	T	TG	0/1	0/1
12	35213807	12:35213807	S	C	G	0/1	0/1
12	35466015	rs439167042	S	G	C	0/1	0/1
12	35544120	12:35544120	S	A	G	0/1	0/1
12	35613959	rs465391190	S	C	A	0/1	0/1
12	35647092	rs453703417	S	T	G	0/1	0/1
12	35651069	rs440669255	S	A	T	0/1	0/1
12	35697603	rs460444341	S	T	C	0/1	0/1
12	35893151	rs472157175	S	G	A	0/1	0/1
12	35908019	12:35908019	S	T	G	0/1	0/1
12	35935979	rs452205193	S	G	A	0/1	0/1
12	35958811	12:35958811	I	TAA	T	0|1	0|1
12	35979753	12:35979753	S	G	A	0/1	0/1
12	36128068	rs438024716	S	A	T	0/1	0/1
12	36133434	12:36133434	S	C	T	0/1	0/1
12	36146378	rs446677031	S	T	C	0/1	0/1
12	36179168	rs450677089	S	C	A	0/1	0/1
12	36179844	rs472103013	S	A	T	0/1	0/1
12	36197584	rs445943833	S	T	G	0/1	0/1
12	36205931	rs474516533	S	G	A	0/1	0/1
12	36300439	rs447643964	S	C	T	0/1	0/1
12	36437727	rs433473986	S	C	G	0/1	0/1
12	36562107	rs464428845	S	G	A	0/1	0/1
12	37184804	rs468271654	I	AAAC	A	0/1	0/1
12	37312272	12:37312272	I	G	GT	0/1	0/1
12	37328844	rs432635732	S	G	A	0/1	0/1
12	37362570	rs798977309	S	G	C	0/1	0/1
12	37550963	rs454321461	S	C	T	0/1	0/1
12	37566146	rs434453690	S	G	T	0/1	0/1
12	37589440	rs801242050	I	CT	C	0/1	0/1
12	37589805	rs466221024	S	C	G	0/1	0/1
12	37590074	12:37590074	S	T	C	0/1	0/1
12	37590088	12:37590088	S	A	G	0/1	0/1
12	37598123	rs448102098	S	G	A	0/1	0/1
12	37619321	rs474391554	S	G	A	0/1	0/1
12	37620848	rs438173735	S	C	G	0|1	0|1
12	37620865	rs456827648	S	A	G	0|1	0|1
12	37624109	rs465429921	S	G	T	0/1	0/1
12	37631568	rs434797954	S	T	C	0/1	0/1
12	37639482	rs456668798	S	C	G	0/1	0/1
12	37642737	rs455359178	S	T	G	0/1	0/1
12	37643712	rs478666984	S	A	T	0/1	0/1
12	37647086	rs443214406	S	T	A	0/1	0/1
12	37648052	12:37648052	I	AAT	A	0/1	0/1
12	37651232	rs459472863	S	A	G	0/1	0/1
12	37654053	rs462188378	S	G	A	0/1	0/1
12	37667273	rs442406563	S	T	C	0/1	0/1
12	37690373	rs446181020	S	A	G	0/1	0/1
12	37691004	rs435934609	S	G	A	0/1	0/1
12	37703223	rs453672164	S	C	T	0/1	0/1
12	37712440	rs1114245983	S	G	T	0/1	0/1
12	37745616	rs447775373	S	G	C	0/1	0/1
12	37765902	rs477624192	S	C	T	0/1	0/1
12	37769421	rs470112963	S	G	A	0/1	0/1
12	37790427	12:37790427	I	A	ATT	0/1	0/1
12	37797544	rs433818122	S	C	T	0/1	0/1
12	37803329	rs436422545	S	A	C	0/1	0/1
12	37817703	rs454263254	I	CTAAT	C	0/1	0/1
12	37821972	rs453490541	S	T	C	0/1	0/1
12	37828076	rs445691910	I	CAA	C	0/1	0/1
12	37832743	rs456536094	S	T	C	0/1	0/1
12	37842379	rs447105492	S	A	G	0/1	0/1
12	37843353	rs442027785	S	G	A	0/1	0/1
12	37846605	rs479535820	S	T	G	0/1	0/1
12	37852857	rs482974796	S	C	T	0/1	0/1
12	37881211	rs433661053	S	T	C	0|1	0|1
12	37904166	rs456860938	S	A	C	0/1	0/1
12	37920535	rs480003113	S	G	A	0/1	0/1
12	37921168	rs471883410	S	T	G	0/1	0/1
12	37944649	rs481022947	S	G	A	0/1	0/1
12	37945166	rs479275480	S	A	T	0/1	0/1
12	37964012	rs801114738	S	A	G	0/1	0/1
12	37977244	rs441396881	S	C	T	0/1	0/1
12	37988597	rs797612004	S	T	C	0/1	0/1
12	37998967	rs469421498	S	G	A	0/1	0/1
12	38000345	rs480638242	S	A	T	0/1	0/1
12	38005989	rs482599433	S	T	C	0/1	0/1
12	38042655	rs466259531	S	G	C	0/1	0/1
12	38052352	rs481862997	S	G	A	0/1	0/1
12	38056865	rs439987743	S	T	C	0/1	0/1
12	38059283	rs478965099	S	G	A	0/1	0/1
12	38083392	rs465952020	S	A	T	0/1	0/1
12	38089184	rs451948309	S	G	T	0/1	0/1
12	38102530	rs432150547	S	A	G	0/1	0/1
12	38103302	rs452556020	S	A	C	0/1	0/1
12	38103490	rs471214172	S	C	T	0/1	0/1
12	38109107	rs469520214	S	C	T	0/1	0/1
12	38114613	rs468965511	S	G	A	0/1	0/1
12	38119230	rs719464528	S	G	A	0|1	0|1
12	38119233	rs448945052	S	A	C	0|1	0|1
12	38121591	rs466210378	S	G	A	0/1	0/1
12	38123667	rs452487082	S	A	T	0/1	0/1
12	38137398	rs432490924	S	A	C	0/1	0/1
12	38138792	rs438503133	S	C	T	0/1	0/1
[truncated: 25,497 more rows]
