# Supplementary material for: Spina bifida, diplomyelia, and Chiari-like malformation in an Aberdeen Angus calf
Source: BMC Vet Res. 2025 Oct 28;21:633. doi: 10.1186/s12917-025-05108-w (PMC12560442; doi:10.1186/s12917-025-05108-w)
Supplement: Supplementary file 5 — Supplementary Material 5. [file 12917_2025_5108_MOESM5_ESM.xlsx]

## Sheet: Tabelle1
BTA	Position	rs-Number	Type of variant	Reference	Alteration	Genotype in the case
10	15311	10:15311	S	C	G	0|1
10	377840	10:377840	S	T	C	0|1
10	377841	10:377841	S	A	G	0|1
10	386667	10:386667	S	C	T	0|1
10	386686	10:386686	S	A	G	0|1
10	386702	10:386702	S	A	G	0|1
10	486538	10:486538	S	G	A	0|1
10	486545	10:486545	S	T	C	0|1
10	486550	10:486550	S	A	G	0|1
10	759275	10:759275	S	G	A	0|1
10	759277	10:759277	S	G	A	0|1
10	1396202	rs479975313	S	G	A	0/1
10	1399331	rs1114373830	S	C	T	1|1
10	2881138	10:2881138	I	C	CA	0|1
10	2881140	10:2881140	S	C	A	0|1
10	2881147	10:2881147	I	C	CT	0|1
10	2881150	10:2881150	I	CAG	C	0|1
10	2881154	10:2881154	I	T	TC	0|1
10	3062251	rs469393657	S	A	G	0/1
10	3063772	rs456564008	S	G	A	0/1
10	3081178	rs469357076	S	A	G	0/1
10	3082457	rs471156376	S	A	G	0/1
10	3093345	rs435255642	S	G	A	0/1
10	3115806	10:3115806	S	A	T	0/1
10	3303376	rs134562748	S	A	G	0/1
10	3605194	rs464610040	S	C	T	0/1
10	3630218	rs465625554	S	G	A	0|1
10	3652090	10:3652090	I	C	CCCCCCCA	0|1
10	3718009	10:3718009	S	T	G	0|1
10	3769948	rs455524705	S	C	T	0/1
10	3806487	10:3806487	I	A	AT	0/1
10	3816840	rs470984498	S	A	G	0/1
10	3847617	10:3847617	S	A	G	0|1
10	3847619	10:3847619	S	C	T	0|1
10	3881099	rs443305364	S	G	A	0/1
10	3942134	rs439050204	S	G	A	0/1
10	3974187	rs459021842	S	G	A	0/1
10	4500334	10:4500334	S	G	T	0|1
10	4500343	10:4500343	S	G	C	0|1
10	4500366	10:4500366	S	A	G	0|1
10	4500371	10:4500371	S	G	A	0|1
10	4561007	rs111001503	S	C	T	0/1
10	4564939	rs469772676	S	G	A	0/1
10	4569879	10:4569879	S	G	A	0/1
10	4583728	10:4583728	S	A	G	0/1
10	4588370	rs451350361	S	T	A	0/1
10	4810073	rs211569637	S	C	A	0/1
10	4882384	rs797271834	S	T	G	0/1
10	4887606	rs385170626	S	A	G	0/1
10	4887737	rs797455358	S	A	G	0|1
10	4898170	rs210904836	S	T	C	0/1
10	4898310	rs207649759	S	T	C	0/1
10	5004801	10:5004801	S	C	G	0/1
10	5124661	10:5124661	S	A	T	0/1
10	5145601	10:5145601	I	GAA	G	0|1
10	5238425	rs464482727	S	G	A	0|1
10	5358137	rs438240493	S	C	T	0/1
10	5432025	rs472517795	S	T	G	0/1
10	5579687	rs467779366	S	A	G	0/1
10	5611486	rs434905115	S	C	T	0|1
10	5613765	rs451349887	S	G	A	0/1
10	5650249	10:5650249	S	T	C	0/1
10	5657011	10:5657011	I	TCTGGC	T	0|1
10	5715045	10:5715045	I	CG	C	0|1
10	5715054	10:5715054	S	G	C	0|1
10	5759255	10:5759255	S	T	C	0/1
10	5930206	rs448057910	S	A	T	0/1
10	5943441	10:5943441	S	G	C	0|1
10	6004274	rs433342725	S	C	T	0|1
10	6018646	rs797644957	S	G	A	0/1
10	6027326	rs461637986	S	G	A	0/1
10	6141181	rs381459976	S	C	T	0|1
10	6141182	rs384285407	S	A	G	0|1
10	6414653	rs443642193	S	A	C	0/1
10	6447571	rs444388689	S	A	G	0/1
10	6462177	rs437761625	S	T	C	0/1
10	6462448	rs797732484	S	T	C	0/1
10	6518089	10:6518089	S	A	G	0|1
10	6540168	rs445138231	S	C	T	0/1
10	6584990	rs457419528	S	T	C	0/1
10	6671467	rs437605764	S	T	C	0/1
10	6680856	10:6680856	S	T	C	0|1
10	6680860	10:6680860	S	C	G	0|1
10	6775082	rs446061415	S	T	C	0/1
10	6797458	rs452664351	S	T	C	0/1
10	6862453	rs798271553	S	C	T	0/1
10	6874590	rs445990655	S	G	A	0/1
10	6880585	10:6880585	I	G	GTA	0/1
10	6899128	10:6899128	I	C	CT	0/1
10	7058691	rs109968140	S	G	C	0/1
10	7059482	10:7059482	S	T	C	0|1
10	7083888	rs454681679	S	T	C	0/1
10	7092138	rs473446531	S	G	A	0/1
10	7240792	rs724009657	S	C	A	0|1
10	7245509	rs798482814	I	TA	T	0/1
10	7252046	10:7252046	I	TTC	T	0|1
10	7277204	rs800494508	S	C	T	0/1
10	7310074	rs462168826	I	CTTTG	C	0/1
10	7574849	rs798333649	S	A	T	0/1
10	8113966	10:8113966	S	A	G	0|1
10	8464305	rs432045244	S	A	G	0|1
10	8464332	10:8464332	S	G	A	0|1
10	8636733	10:8636733	S	G	T	0|1
10	8636739	10:8636739	I	CATT	C	0|1
10	8636749	10:8636749	S	A	C	0|1
10	8636755	10:8636755	S	G	A	0|1
10	8643845	10:8643845	S	C	T	0|1
10	8643852	10:8643852	S	A	G	0|1
10	8643862	10:8643862	S	G	A	0|1
10	9426709	10:9426709	S	T	A	0|1
10	9426718	10:9426718	S	G	A	0|1
10	10012493	10:10012493	S	G	A	0|1
10	10695342	10:10695342	I	G	GTCTGTCT	1|1
10	11160060	rs435917334	S	C	T	0/1
10	11336458	rs441293116	S	C	A	0/1
10	11365702	rs480832521	S	G	A	0/1
10	11511609	10:11511609	S	C	G	0|1
10	11632325	10:11632325	S	T	A	0/1
10	11648523	rs470990016	S	C	T	0/1
10	11711510	10:11711510	I	T	TTATATATATATATATA	0/1
10	11812814	10:11812814	S	G	A	0|1
10	11812816	10:11812816	S	G	C	0|1
10	11812817	10:11812817	S	G	A	0|1
10	11821570	rs211162335	S	G	A	0/1
10	11888503	rs467786151	S	G	T	0/1
10	11931542	rs466739622	S	T	C	0/1
10	11971447	rs437667720	S	T	A	0/1
10	11993780	rs444837769	S	C	T	0/1
10	11996832	rs43614490	S	C	G	0/1
10	12003651	rs473297878	S	C	T	0/1
10	12008258	rs799134640	S	A	G	0/1
10	12009330	10:12009330	I	G	GTCGAGAAGA	0/1
10	12014661	rs797516835	S	T	G	0/1
10	12031147	rs800914440	S	T	C	0/1
10	12045908	rs799929653	S	G	T	0/1
10	12061233	10:12061233	S	A	C	0|1
10	12065841	10:12065841	I	A	AT	0/1
10	12101905	rs798292427	S	T	C	0/1
10	12129329	10:12129329	S	G	A	0|1
10	12132959	10:12132959	S	C	T	0|1
10	12132964	10:12132964	S	C	T	0|1
10	12196338	10:12196338	I	T	TC	0/1
10	12297842	rs459558363	S	T	A	0/1
10	12613132	10:12613132	S	C	T	0|1
10	12613133	10:12613133	S	C	G	0|1
10	12613141	10:12613141	S	C	G	0|1
10	12777131	rs470199423	S	T	C	0/1
10	12777179	rs380674878	S	G	A	0/1
10	12785035	rs378229674	S	G	A	0/1
10	12812051	rs110123823	S	C	T	0/1
10	12812858	rs382386664	S	C	T	0/1
10	12817160	rs109316912	S	G	A	0/1
10	12818014	rs384715148	S	C	T	0/1
10	12821981	rs110271388	S	C	T	0/1
10	12822459	rs437302985	S	T	A	0/1
10	12824465	rs443002224	S	A	T	0/1
10	12826198	rs799703852	S	C	G	0/1
10	12831935	10:12831935	I	AGT	A	0/1
10	12842460	rs385433392	S	G	A	0/1
10	12867856	rs380796563	S	C	T	0/1
10	12898245	rs384315437	S	G	T	0/1
10	13017315	rs385402416	S	G	C	0/1
10	13021354	rs476399250	S	C	T	0/1
10	13027680	rs378566165	S	T	C	0/1
10	13081523	rs381824680	S	G	A	0/1
10	13089109	10:13089109	I	A	AAAAC	0|1
10	13096836	rs478760061	S	T	G	0/1
10	13254905	rs799138384	S	G	A	0/1
10	13514565	rs800265192	S	T	C	0/1
10	13537134	rs719456247	S	G	T	0/1
10	13592693	rs522406769	S	A	C	0/1
10	13607147	rs798911993	S	A	G	0/1
10	13838847	rs798535217	S	G	A	0/1
10	13943952	10:13943952	I	T	TG	0/1
10	13970224	rs797856871	S	G	A	0/1
10	14110332	rs800962242	I	CT	C	0/1
10	14187716	10:14187716	I	T	TG	0/1
10	14256594	rs440105674	S	G	A	0/1
10	14464298	rs438050983	S	G	A	0/1
10	14487661	10:14487661	S	C	T	0|1
10	14597648	10:14597648	I	A	AAT	0/1
10	14604204	rs797308706	S	G	A	0/1
10	14611844	rs466545819	S	G	C	0/1
10	14649873	rs474330114	S	G	A	0/1
10	14663528	rs439044356	S	A	G	0/1
10	14663758	rs461378345	S	G	A	0|1
10	14663769	rs479898310	S	A	G	0|1
10	14663789	rs447008428	S	T	G	0|1
10	14673436	rs434184148	S	A	C	0/1
10	14753798	rs477790794	S	C	G	0/1
10	14756112	rs449983848	S	G	A	0/1
10	14762808	rs469659746	S	T	C	0/1
10	14786527	rs476702291	S	G	C	0/1
10	14956776	rs468532023	S	G	A	0/1
10	15328437	10:15328437	S	T	C	0|1
10	15328443	10:15328443	I	A	AC	0|1
10	15328445	10:15328445	I	CT	C	0|1
10	15328448	10:15328448	S	A	G	0|1
10	15328461	10:15328461	S	C	T	0|1
10	15490242	rs434592454	S	G	A	0/1
10	15590959	10:15590959	S	T	C	0/1
10	15679092	10:15679092	I	AG	A	0|1
10	15679094	10:15679094	I	AGCTAAAGGG	A	0|1
10	15763419	rs443631644	S	T	C	0/1
10	15765081	10:15765081	S	T	C	0|1
10	15853746	10:15853746	S	A	G	0|1
10	16174992	10:16174992	S	T	A	0|1
10	16174999	10:16174999	S	C	T	0|1
10	16223691	rs380065531	S	T	C	0/1
10	16223746	rs382778844	S	T	C	0|1
10	16223761	rs469737726	S	A	G	0|1
10	16402243	rs445018977	S	G	A	0|1
10	16402252	rs470002881	S	T	C	0|1
10	16405693	rs470654072	S	T	C	0/1
10	16406845	rs477651906	S	C	A	0/1
10	16408177	rs445846582	S	A	T	0|1
10	16408184	rs464454055	S	C	T	0|1
10	16408585	rs475024658	S	G	A	0|1
10	16410245	10:16410245	S	A	G	0|1
10	16410251	10:16410251	S	A	G	0|1
10	16412538	rs523387295	S	T	C	0|1
10	16412539	rs467864095	S	G	C	0|1
10	16563749	rs481757939	S	G	C	0/1
10	16954553	rs438588842	S	T	C	0/1
10	17018786	rs475672194	S	C	T	0/1
10	17045094	10:17045094	S	C	T	0|1
10	17045096	10:17045096	S	A	G	0|1
10	17260123	10:17260123	S	G	A	0|1
10	17260126	10:17260126	S	C	A	0|1
10	17347610	10:17347610	I	A	AGAGG	0|1
10	17447135	10:17447135	S	G	A	0|1
10	17447139	10:17447139	S	T	A	0|1
10	17447142	10:17447142	S	T	C	0|1
10	17865544	10:17865544	S	C	T	0|1
10	18175210	rs109491421	S	C	G	0/1
10	18286207	rs466740190	S	T	A	0/1
10	18309964	10:18309964	S	G	A	0|1
10	18309977	10:18309977	S	T	C	0|1
10	18309983	10:18309983	S	T	C	0|1
10	18376839	10:18376839	S	T	C	0|1
10	18376845	10:18376845	S	C	G	0|1
10	18376877	10:18376877	S	G	A	0|1
10	18376887	10:18376887	S	T	C	0|1
10	18510837	rs458745131	S	G	A	0/1
10	18623793	rs470175798	S	C	T	0/1
10	18665487	10:18665487	S	T	C	0/1
10	18665517	10:18665517	S	G	A	0|1
10	18665525	10:18665525	I	TA	T	0|1
10	18665533	10:18665533	S	G	A	0|1
10	18665554	10:18665554	S	G	A	0|1
10	18665557	10:18665557	S	T	C	0|1
10	18665577	10:18665577	S	G	T	0|1
10	18665579	10:18665579	S	A	G	0|1
10	18665608	10:18665608	S	T	C	0|1
10	18665612	10:18665612	S	G	T	0|1
10	18665623	10:18665623	S	T	G	0|1
10	19424342	rs445599133	S	T	G	0/1
10	19564952	10:19564952	S	T	G	0/1
10	19839937	10:19839937	S	A	C	0|1
10	19839940	10:19839940	S	C	A	0|1
10	19937441	rs797538110	S	T	C	0|1
10	19937449	rs800080313	S	T	G	0|1
10	20104482	rs797977226	S	A	T	0/1
10	20452120	10:20452120	S	C	T	0|1
10	20452126	10:20452126	S	C	T	0|1
10	20471213	10:20471213	S	C	T	0|1
10	20471228	10:20471228	S	A	G	0|1
10	20471230	10:20471230	S	C	T	0|1
10	20471237	10:20471237	S	A	T	0|1
10	20551072	rs438817066	S	T	C	0/1
10	20625171	rs799314184	S	G	T	0/1
10	21108585	10:21108585	S	A	G	0|1
10	21108586	10:21108586	S	A	G	0|1
10	21108592	10:21108592	S	C	T	0|1
10	21108594	10:21108594	S	A	C	0|1
10	21108596	10:21108596	S	C	A	0|1
10	21108600	10:21108600	S	T	A	0|1
10	21151247	10:21151247	S	C	T	0|1
10	21151248	10:21151248	S	A	G	0|1
10	21151256	10:21151256	S	A	G	0|1
10	21151299	10:21151299	I	TG	T	0|1
10	21151301	10:21151301	S	A	T	0|1
10	21277275	10:21277275	I	AAAAG	A	0/1
10	21350833	10:21350833	S	G	C	0|1
10	21350836	10:21350836	S	G	C	0|1
10	21350847	10:21350847	S	A	T	0|1
10	21350851	10:21350851	S	G	A	0|1
10	21351805	10:21351805	S	G	A	0|1
10	21351815	10:21351815	S	T	A	0|1
10	21695034	rs1117685505	S	C	T	0/1
10	21768364	rs800569427	S	T	C	0/1
10	21782504	rs797112925	S	C	T	0/1
10	21870838	rs799164922	S	C	T	0/1
10	21969723	rs800500146	S	G	A	0/1
10	21998771	rs799589712	S	T	C	0/1
10	22130436	10:22130436	S	A	C	0|1
10	22130437	10:22130437	S	G	C	0|1
10	22130438	10:22130438	S	A	T	0|1
10	22401418	10:22401418	S	A	G	0/1
10	22571383	10:22571383	S	C	T	0/1
10	22579872	10:22579872	S	C	T	0/1
10	22582383	10:22582383	S	C	A	0/1
10	22583299	rs136661455	S	C	T	0|1
10	22583302	rs134215457	S	A	C	0|1
10	22583309	rs134204739	I	CATTGTAGG	C	0/1
10	22621580	rs377837702	S	A	G	0/1
10	22622173	rs467385680	S	C	T	0/1
10	22622777	rs380722095	S	G	A	0/1
10	22626612	rs472798908	S	T	C	0/1
10	22628072	rs457832003	S	C	T	0/1
10	22632114	rs468481793	S	T	G	0|1
10	22632119	rs434031604	S	C	A	0|1
10	22633213	rs1118247649	S	C	G	0/1
10	22638413	10:22638413	S	A	G	0/1
10	22640658	10:22640658	S	G	A	0/1
10	22647610	10:22647610	I	TA	T	0|1
10	22647706	10:22647706	S	G	T	0/1
10	22649031	rs441861369	S	C	T	0/1
10	22649558	10:22649558	S	T	A	0|1
10	22649566	10:22649566	S	A	T	0|1
10	22654513	10:22654513	S	A	C	0|1
10	22658412	rs479879167	S	A	G	0|1
10	22659505	10:22659505	I	C	CGCCTGCTGCCCCT	0|1
10	22659506	10:22659506	S	A	G	0|1
10	22662300	10:22662300	S	A	T	0/1
10	22675875	10:22675875	S	T	C	0/1
10	22675902	10:22675902	S	T	C	0/1
10	22677363	rs452389178	S	G	C	0/1
10	22680747	rs799897568	S	G	A	0|1
10	22683121	rs435007703	S	C	T	0/1
10	22689158	rs800073271	S	T	C	0/1
10	22690447	rs526809633	I	GTCT	G	0/1
10	22694205	rs462085932	S	C	A	0/1
10	22700780	rs801276486	S	G	C	0/1
10	22701273	rs1115019920	S	C	T	0/1
10	22706888	10:22706888	S	C	A	0|1
10	22747280	10:22747280	S	A	G	0|1
10	22780088	10:22780088	S	T	C	0/1
10	22810379	rs797507506	S	A	G	0/1
10	22836393	rs1116513318	S	C	A	0/1
10	22847808	10:22847808	I	GTCT	G	0/1
10	22856325	rs800257532	S	C	A	0|1
10	22921276	rs445424213	S	C	G	0/1
10	22941134	10:22941134	S	C	A	0/1
10	22941171	10:22941171	I	TAA	T	0|1
10	22941174	10:22941174	I	C	CTT	0|1
10	22941185	10:22941185	I	TTAGAAAATGCCCC	T	0/1
10	22941209	10:22941209	I	AAATAAT	A	0|1
10	22941217	10:22941217	I	AC	A	0|1
10	22941227	10:22941227	S	T	C	0|1
10	22941236	10:22941236	I	T	TC	0|1
10	22941237	10:22941237	S	G	A	0|1
10	22941248	10:22941248	I	CTG	C	0|1
10	22941254	10:22941254	S	C	T	0|1
10	22941267	10:22941267	S	G	A	0|1
10	22941277	rs483213072	S	A	G	0|1
10	22941281	10:22941281	S	G	A	0|1
10	22941287	10:22941287	S	G	A	0|1
10	22975170	10:22975170	I	A	AGCCATAAAAAT	0|1
10	22987889	10:22987889	S	G	T	0/1
10	23041384	10:23041384	S	C	T	0/1
10	23057291	10:23057291	I	AT	A	0|1
10	23057294	10:23057294	I	TATATATGA	T	0|1
10	23084598	10:23084598	S	A	G	0|1
10	23113194	10:23113194	S	C	T	0/1
10	23141371	10:23141371	S	C	T	0/1
10	23149964	rs383628645	S	A	C	0/1
10	23158701	10:23158701	S	C	G	0/1
10	23162063	rs381399493	S	G	A	0/1
10	23167764	10:23167764	S	T	C	0/1
10	23228463	10:23228463	S	A	C	0|1
10	23233757	rs801372366	I	CA	C	0/1
10	23241899	rs133343258	S	T	C	0|1
10	23269407	rs719612849	S	T	C	0/1
10	23271939	10:23271939	S	C	G	0|1
10	23287192	10:23287192	S	T	A	0/1
10	23295101	10:23295101	S	C	T	0/1
10	23326663	10:23326663	S	A	G	0/1
10	23330744	10:23330744	S	T	G	0|1
10	23330748	10:23330748	S	T	C	0|1
10	23335492	rs800040717	S	G	A	0/1
10	23344112	rs800355052	S	A	G	0/1
10	23345222	rs720189747	S	T	G	0/1
10	23348630	10:23348630	S	T	C	0|1
10	23348646	10:23348646	I	A	AGG	0|1
10	23348651	10:23348651	S	T	A	0|1
10	23349358	10:23349358	I	TTAATA	T	0/1
10	23349910	10:23349910	I	TTA	T	0|1
10	23349913	10:23349913	I	G	GCA	0|1
10	23353402	10:23353402	S	A	G	0/1
10	23353405	10:23353405	S	C	G	0|1
10	23357056	rs723267875	S	G	C	0/1
10	23367588	rs458459338	S	C	T	0|1
10	23381277	10:23381277	S	G	A	0/1
10	23396771	10:23396771	S	C	G	0/1
10	23418855	10:23418855	S	G	A	0/1
10	23463211	rs210563360	S	T	C	0/1
10	23463747	rs133961719	S	A	G	0|1
10	23463762	rs137467012	S	C	G	0|1
10	23464790	10:23464790	S	G	A	0/1
10	23481052	10:23481052	S	T	C	0/1
10	23494654	10:23494654	S	G	A	0/1
10	23511580	rs798123322	S	A	G	0/1
10	23514799	rs1116727919	S	T	C	0/1
10	23518446	rs452953335	S	T	A	0/1
10	23525865	10:23525865	S	T	G	0/1
10	23527072	10:23527072	S	A	C	0/1
10	23536610	10:23536610	S	G	A	0|1
10	23558339	10:23558339	I	GC	G	0/1
10	23561145	rs455715987	S	C	T	0/1
10	23562638	10:23562638	S	G	A	0/1
10	23564597	10:23564597	S	C	T	0|1
10	23567173	10:23567173	S	C	T	0/1
10	23567436	10:23567436	S	C	T	0/1
10	23580138	rs448657951	S	T	C	0/1
10	23582998	rs801161243	S	C	A	0/1
10	23583327	rs800797606	S	C	T	0|1
10	23584585	rs466101707	S	G	C	0|1
10	23584947	10:23584947	I	ACTGTT	A	0/1
10	23588392	rs476949621	S	T	C	0/1
10	23600431	rs718027517	S	T	C	0/1
10	23602283	10:23602283	S	T	C	0/1
10	23608191	10:23608191	S	T	A	0/1
10	23611175	10:23611175	S	G	T	0|1
10	23615268	10:23615268	S	G	A	0/1
10	23615489	10:23615489	I	A	AAAT	0|1
10	23615493	10:23615493	I	T	TTAAAAA	0|1
10	23619686	rs714674065	S	C	T	0/1
10	23623680	rs520104969	S	T	G	0/1
10	23634331	10:23634331	S	A	C	0|1
10	23651859	rs384811029	S	C	A	0/1
10	23662925	10:23662925	S	A	C	0/1
10	23678278	rs479023225	S	A	G	0|1
10	23681400	rs452350833	S	C	T	0/1
10	23683429	rs476379558	S	G	A	0/1
10	23684933	rs465837341	S	C	A	0/1
10	23702481	10:23702481	S	A	T	0|1
10	23702503	10:23702503	I	T	TTC	0|1
10	23702504	10:23702504	I	GTA	G	0|1
10	23704403	10:23704403	S	C	G	0/1
10	23705458	10:23705458	S	A	C	0/1
10	23709924	rs480924715	S	T	G	0/1
10	23712782	rs723106607	S	G	A	0/1
10	23715203	rs722494082	S	C	A	0/1
10	23715705	10:23715705	I	T	TGCTC	0|1
10	23716892	rs381531436	S	A	T	0|1
10	23719214	rs441155864	S	C	T	0/1
10	23726346	10:23726346	I	G	GCA	0|1
10	23734694	rs384332246	I	GT	G	0/1
10	23740949	rs449538009	S	A	G	0/1
10	23742780	10:23742780	S	G	A	0/1
10	23757235	rs715418077	S	G	A	0|1
10	23772490	10:23772490	S	G	A	0|1
10	23772738	10:23772738	S	C	T	0/1
10	24852550	10:24852550	S	A	G	0/1
10	24871390	10:24871390	S	A	G	0/1
10	24874230	10:24874230	S	A	T	0/1
10	24896212	rs1115246519	S	G	A	0/1
10	24979690	rs799473687	S	A	G	0/1
10	24989174	10:24989174	S	C	T	0|1
10	24990787	10:24990787	S	C	T	0/1
10	25014856	rs719784752	S	C	T	0/1
10	25017851	rs722113095	S	C	T	0/1
10	25024263	10:25024263	S	A	G	0/1
10	25047661	10:25047661	S	A	G	0|1
10	25047663	10:25047663	S	C	T	0|1
10	25072578	10:25072578	S	A	G	0/1
10	25117446	10:25117446	S	G	A	0|1
10	25117447	10:25117447	S	G	T	0|1
10	25146301	10:25146301	I	A	AC	0/1
10	25180520	10:25180520	S	T	C	0|1
10	25180525	10:25180525	S	T	C	0|1
10	25245209	10:25245209	S	A	C	0|1
10	25245211	10:25245211	S	A	G	0|1
10	25292782	10:25292782	S	T	C	0|1
10	25335069	10:25335069	S	A	C	0|1
10	25364683	10:25364683	S	T	C	0|1
10	25364685	10:25364685	S	G	T	0|1
10	25420525	rs797188925	S	A	G	0/1
10	25432031	rs797509557	S	C	T	0/1
10	25471919	rs798032468	S	G	A	0/1
10	25488981	10:25488981	S	A	G	0|1
10	25488982	10:25488982	S	C	T	0|1
10	25490004	rs1117502123	S	A	T	0|1
10	25491246	rs1116831087	S	C	T	0/1
10	25584963	rs800397094	S	A	G	0|1
10	25641895	rs1115150452	S	C	T	0/1
10	25649725	rs482267217	S	G	A	0/1
10	25653415	10:25653415	S	C	T	0/1
10	25721217	rs1114368036	S	A	G	0/1
10	25749764	10:25749764	S	C	T	0|1
10	25958216	10:25958216	S	A	C	0|1
10	25985176	10:25985176	S	C	T	0|1
10	25985183	10:25985183	S	T	A	0|1
10	26037688	rs1118149270	S	C	T	0/1
10	26079171	10:26079171	S	G	C	0/1
10	26086699	rs800044667	S	C	T	0/1
10	26092368	rs797951932	S	C	T	0/1
10	26136246	rs1114527716	S	A	C	0/1
10	26147680	10:26147680	I	TG	T	0/1
10	26167680	10:26167680	S	G	A	0/1
10	26174164	10:26174164	S	C	A	0/1
10	26220525	rs1115695814	S	G	A	0/1
10	26342599	10:26342599	S	G	A	0|1
10	26386180	rs799550614	S	G	A	0/1
10	26393860	rs797068655	S	G	C	0/1
10	26404952	rs798264309	S	A	G	0/1
10	26505460	rs798917654	S	A	G	0/1
10	26505577	rs472166884	S	G	C	0/1
10	26517141	rs460911544	S	C	T	0/1
10	26519869	rs455169620	S	T	G	0/1
10	26592122	10:26592122	I	T	TC	0/1
10	26997062	10:26997062	S	G	C	0|1
10	26997092	10:26997092	S	G	T	0|1
10	26997098	10:26997098	S	G	A	0|1
10	26997103	10:26997103	S	G	C	0|1
10	26997105	10:26997105	S	C	T	0|1
10	27447548	10:27447548	S	T	G	0/1
10	27502286	10:27502286	S	G	A	0/1
10	27758223	10:27758223	I	A	AT	0|1
10	27758225	10:27758225	I	TTTTG	T	0|1
10	27758232	10:27758232	I	G	GACA	0|1
10	27759496	rs441421676	S	G	T	1/1
10	28009823	10:28009823	S	T	G	0/1
10	28260469	10:28260469	S	A	T	0|1
10	28260471	10:28260471	S	A	T	0|1
10	28276632	10:28276632	I	TGTTGAA	T	0|1
10	28276640	10:28276640	S	T	C	0|1
10	28276648	10:28276648	S	C	T	0|1
10	28592211	10:28592211	S	T	C	0|1
10	28592214	10:28592214	S	C	A	0|1
10	28835299	10:28835299	I	T	TC	0|1
10	29222081	10:29222081	I	A	AT	0|1
10	30121159	rs447930649	I	GA	G	0/1
10	30702610	10:30702610	S	A	G	0|1
10	30702613	10:30702613	S	A	G	0|1
10	31253542	10:31253542	I	AGGAGCCTGGTGGGCTGCAGTCCATGGGGTCGAGAAGGTTGGACACGACTGAGCGACTTCACTTTCACTTTTCACTTTCATGCATTGGAGAAGGAAATGGCAACCCACTCCAATGTCTTGCCTGGAGAATCCCAGGGATGGG	A	0/1
10	31563856	rs800021243	S	C	T	0|1
10	31563857	rs444727541	S	A	G	0|1
10	31599944	10:31599944	S	A	G	0|1
10	31599947	10:31599947	S	G	A	0|1
10	31599948	10:31599948	S	C	G	0|1
10	31663063	rs451330462	S	C	T	0/1
10	31723389	rs441033632	I	GCA	G	0/1
10	31817738	rs475283915	S	T	C	0/1
10	32040967	10:32040967	S	C	T	0/1
10	32044085	10:32044085	S	A	T	0|1
10	32044100	10:32044100	S	G	C	0|1
10	32465184	10:32465184	S	C	T	0/1
10	32825939	10:32825939	S	C	G	0/1
10	32833738	rs467827905	I	CCTAT	C	0/1
10	32897086	rs461768763	S	C	T	0/1
10	32989099	rs444542011	S	C	T	0/1
10	33028904	rs436654335	S	G	C	0/1
10	33065856	rs441800066	S	C	T	0/1
10	33152562	10:33152562	I	TAC	T	0/1
10	33306899	10:33306899	S	G	A	0|1
10	33306906	10:33306906	S	A	T	0|1
10	33306912	rs462883402	S	C	G	0|1
10	33371220	rs480894324	I	CTG	C	0/1
10	33399163	10:33399163	S	C	T	0/1
10	33487160	rs456111831	S	T	C	0/1
10	33586736	rs469063838	S	C	A	0/1
10	33879926	rs471966250	S	C	T	0/1
10	33969155	rs454863525	S	C	T	0|1
10	34380805	10:34380805	S	G	A	0/1
10	34894957	10:34894957	S	A	C	0|1
10	35096127	rs435896009	S	C	T	0/1
10	35354869	rs447844987	S	A	C	0/1
10	35396551	10:35396551	S	T	C	0|1
10	35396554	10:35396554	S	G	A	0|1
10	35396576	10:35396576	S	G	T	0|1
10	35396578	10:35396578	S	A	G	0|1
10	35638082	rs445991933	I	CAAA	C	0/1
10	35828374	rs466106562	S	A	C	0|1
10	35828377	rs434803657	S	G	A	0|1
10	35998445	10:35998445	S	T	G	0|1
10	35998449	10:35998449	S	C	G	0|1
10	36193787	rs446431972	S	G	A	0/1
10	38384709	10:38384709	I	ACCATAG	A	0/1
10	38491382	rs377988624	S	G	A	0|1
10	38491413	10:38491413	S	T	A	0|1
10	38491418	10:38491418	S	T	C	0|1
10	38491425	10:38491425	S	T	A	0|1
10	38580253	10:38580253	S	C	T	0/1
10	38580785	10:38580785	I	AAACACACAC	A	0|1
10	38590995	rs467553798	S	C	T	0/1
10	39156664	10:39156664	I	TC	T	0|1
10	39156678	10:39156678	S	C	T	0|1
10	39156693	10:39156693	S	C	T	0|1
10	39156699	10:39156699	S	A	T	0|1
10	39156709	10:39156709	S	T	C	0|1
10	39156715	10:39156715	S	C	T	0|1
10	39184810	10:39184810	S	C	T	0/1
10	39270191	10:39270191	I	TATA	T	0/1
10	39316519	10:39316519	S	A	G	0|1
10	39712722	10:39712722	S	C	G	0|1
10	39712726	10:39712726	S	T	C	0|1
10	40871027	10:40871027	S	A	G	0|1
10	40871035	10:40871035	S	A	G	0|1
10	40871044	10:40871044	S	T	C	0|1
10	40871054	10:40871054	S	G	A	0|1
10	41474434	10:41474434	S	T	A	0|1
10	41474442	10:41474442	S	A	G	0|1
10	41474444	10:41474444	S	T	C	0|1
10	41985050	10:41985050	S	G	A	0/1
10	42051408	10:42051408	S	C	T	0|1
10	42051410	rs1115085606	S	A	G	0|1
10	42143298	10:42143298	S	C	T	0|1
10	43161591	10:43161591	S	C	T	0|1
10	43161592	10:43161592	S	A	G	0|1
10	43161598	10:43161598	S	G	A	0|1
10	43164119	rs210792585	S	T	C	0/1
10	43529760	10:43529760	I	C	CGT	0|1
10	43529765	10:43529765	I	ACC	A	0|1
10	43568773	rs1117342356	S	A	G	0/1
10	43674859	10:43674859	I	CT	C	0|1
10	43674867	10:43674867	S	C	A	0|1
10	43811362	rs443711705	S	G	C	0|1
10	43862268	rs462277856	S	C	T	0/1
10	44008561	rs477302845	S	A	C	0/1
10	44229924	rs433518794	S	G	A	0/1
10	44314361	rs797808124	S	G	T	0|1
10	44314362	rs461457524	S	A	G	0|1
10	44322954	rs466752855	S	G	A	0/1
10	44400728	rs474520633	S	T	A	0/1
10	44646578	rs482005421	S	A	G	0/1
10	44661422	rs470052001	S	C	T	0/1
10	44705775	rs456254180	S	G	A	0/1
10	44811778	10:44811778	S	G	A	0/1
10	45021743	rs473292497	S	C	T	0/1
10	45183475	rs440328160	S	C	G	0/1
10	45261717	rs442716111	S	C	A	0/1
10	45319053	rs457065957	S	G	A	0/1
10	45353779	rs473022250	S	C	T	0/1
10	45567520	rs465145797	S	T	C	0/1
10	45750689	rs439591578	S	T	C	0/1
10	45806349	rs465898706	S	A	G	0/1
10	45928166	10:45928166	I	T	TA	0/1
10	45998889	10:45998889	I	TAGC	T	0/1
10	46037202	10:46037202	S	G	A	0/1
10	46267405	rs446545744	S	C	T	0/1
10	46304557	rs463014018	S	G	A	0/1
10	46431350	rs442776185	S	C	G	0/1
10	46503667	rs800085421	I	GT	G	0/1
10	46518958	rs448990235	S	A	C	0/1
10	46603463	rs439545064	S	A	T	0/1
10	46620438	rs518361970	S	T	G	0/1
10	46800264	rs442383643	S	G	A	0/1
10	46872331	rs518092835	S	C	T	0/1
10	46951947	rs459873993	I	CA	C	0/1
10	46952487	rs463540198	S	C	T	0/1
10	47864110	10:47864110	S	G	A	0|1
10	47905754	rs436205788	S	A	C	0/1
10	47923660	rs469506845	S	A	G	0/1
10	48034767	10:48034767	S	C	A	0|1
10	48085007	rs446125932	S	T	C	0/1
10	48127109	rs468763236	S	C	T	0/1
10	48404732	10:48404732	S	C	T	0|1
10	48404751	10:48404751	S	A	G	0|1
10	48645428	10:48645428	S	C	T	0|1
10	48645434	10:48645434	S	C	T	0|1
10	49339601	rs465978379	S	G	A	0/1
10	49407381	rs800452790	S	G	A	0/1
10	49965607	10:49965607	S	T	C	0|1
10	49965608	10:49965608	S	G	A	0|1
10	49965610	10:49965610	S	G	A	0|1
10	49965613	10:49965613	S	G	A	0|1
10	50359157	10:50359157	S	A	G	0|1
10	50359159	10:50359159	S	C	T	0|1
10	50359198	10:50359198	S	T	C	0|1
10	50359201	10:50359201	S	C	T	0|1
10	50463528	rs797888425	I	TA	T	0|1
10	50646954	rs475973178	S	C	T	0/1
10	50725658	rs477063755	S	A	G	0/1
10	50870933	10:50870933	S	C	T	0|1
10	50870935	10:50870935	S	G	A	0|1
10	50870937	10:50870937	S	G	A	0|1
10	50870943	10:50870943	S	G	A	0|1
10	51039129	10:51039129	I	T	TA	0|1
10	51129151	10:51129151	I	TTTTA	T	0|1
10	51174840	rs459315983	S	G	A	0|1
10	51291903	rs440170338	S	C	T	0/1
10	51295272	10:51295272	S	C	T	0|1
10	51295274	10:51295274	S	C	T	0|1
10	51305206	10:51305206	S	A	T	0/1
10	51539528	rs461119344	S	C	T	0/1
10	51545312	10:51545312	I	G	GGT	0/1
10	51557318	rs459132769	S	A	G	0/1
10	51566235	10:51566235	S	C	T	0/1
10	51738000	10:51738000	I	G	GTGTT	0/1
10	52110674	10:52110674	S	T	C	0|1
10	52110678	10:52110678	S	T	C	0|1
10	52309290	rs450977594	S	C	T	0/1
10	52339253	10:52339253	S	T	G	0|1
10	52386045	rs460478249	S	G	A	0/1
10	52485540	10:52485540	I	T	TA	0/1
10	52485824	rs450303975	S	G	C	0/1
10	52533523	10:52533523	S	A	T	0|1
10	52533524	10:52533524	S	T	G	0|1
10	52674521	rs437489912	S	G	A	0/1
10	53240126	10:53240126	I	GACTAC	G	0|1
10	53240137	10:53240137	S	T	A	0|1
10	53280473	rs800581365	I	GT	G	0/1
10	53437140	10:53437140	S	T	A	0|1
10	53437142	10:53437142	S	A	G	0|1
10	53437148	10:53437148	S	T	C	0|1
10	53474228	10:53474228	S	C	T	0/1
10	53477220	rs455666343	S	C	A	0/1
10	53622743	10:53622743	S	C	T	0|1
10	53622753	10:53622753	S	C	T	0|1
10	53622754	10:53622754	S	C	T	0|1
10	53809869	10:53809869	S	T	C	0|1
10	53809870	10:53809870	S	G	A	0|1
10	53809880	10:53809880	S	C	T	0|1
10	53809881	10:53809881	S	A	G	0|1
10	53809882	10:53809882	S	G	A	0|1
10	53809894	10:53809894	S	T	C	0|1
10	53809904	10:53809904	S	G	A	0|1
10	53929691	10:53929691	S	G	A	0|1
10	53929692	10:53929692	S	T	C	0|1
10	53929693	10:53929693	S	G	A	0|1
10	53988895	10:53988895	I	A	AT	0/1
10	54014432	rs438252767	S	C	G	0/1
10	54067185	10:54067185	S	T	C	0/1
10	54071718	10:54071718	S	C	T	0|1
10	54206588	10:54206588	S	T	C	0|1
10	54206590	10:54206590	S	A	T	0|1
10	54206591	rs462000012	S	G	C	0|1
10	54672403	10:54672403	S	T	G	0/1
10	54695673	rs432315669	I	TA	T	0/1
10	54781842	rs443805899	S	G	A	0/1
10	54913088	rs43631461	S	G	A	0/1
10	55078996	rs465026456	S	A	T	0/1
10	55095825	rs444232648	S	G	T	0/1
10	55118221	rs437428216	S	A	C	0/1
10	55131340	rs383500191	I	AAAATC	A	0/1
10	55388709	10:55388709	S	T	C	0|1
10	55388712	10:55388712	S	C	T	0|1
10	55528873	rs449628589	S	A	G	0/1
10	55564829	10:55564829	S	C	T	0|1
10	55564838	10:55564838	S	T	A	0|1
10	55564843	10:55564843	S	T	C	0|1
10	55564844	10:55564844	S	G	C	0|1
10	55564847	10:55564847	S	G	A	0|1
10	55564848	10:55564848	S	T	C	0|1
10	55564852	10:55564852	S	G	A	0|1
10	55620667	rs471859588	I	CT	C	0/1
10	55638017	rs460209166	S	G	A	0/1
10	55640891	rs445036460	S	T	A	0/1
10	55734457	10:55734457	S	G	A	0/1
10	55734507	10:55734507	S	G	C	0|1
10	55940047	10:55940047	S	G	A	0|1
10	56084007	10:56084007	S	T	A	0|1
10	56264342	10:56264342	S	G	A	0/1
10	56361103	rs448267226	S	T	C	0/1
10	56361166	rs437072016	S	A	G	0|1
10	56361173	rs457103729	S	C	A	0|1
10	56361217	rs464279425	S	C	G	0/1
10	56366260	rs467957361	S	G	A	0|1
10	56375379	rs480244221	S	C	T	0/1
10	56400013	10:56400013	I	T	TC	0/1
10	56414772	rs800912169	S	T	C	0/1
10	56415719	10:56415719	S	T	C	0/1
10	56421029	10:56421029	S	A	G	0/1
10	56423550	rs455217146	I	CTT	C	0/1
10	56443903	rs468886452	S	C	T	0/1
10	56455527	rs479280380	S	C	T	0/1
10	56483900	10:56483900	S	A	C	0|1
10	56483907	10:56483907	S	A	C	0|1
10	56483924	10:56483924	S	C	T	0|1
10	56896911	rs437261698	S	C	T	0/1
10	56939731	rs459528779	S	G	A	0|1
10	57012001	10:57012001	S	C	T	0|1
10	57012003	10:57012003	S	G	C	0|1
10	57012008	10:57012008	S	G	T	0|1
10	57012015	10:57012015	I	A	ATT	0|1
10	57012018	10:57012018	S	G	T	0|1
10	57012023	10:57012023	S	C	T	0|1
10	57012049	10:57012049	S	G	A	0|1
10	57012055	10:57012055	S	T	A	0|1
10	57012056	10:57012056	I	TG	T	0|1
10	57059966	rs453424879	S	T	C	0/1
10	57220008	rs798474649	I	CAA	C	0|1
10	57288399	10:57288399	S	G	A	0|1
10	57493680	10:57493680	S	T	C	0|1
10	57493681	10:57493681	S	C	T	0|1
10	57493682	10:57493682	S	A	G	0|1
10	57493691	10:57493691	S	T	G	0|1
10	57493695	10:57493695	S	T	A	0|1
10	57965176	10:57965176	S	A	G	0|1
10	57965178	10:57965178	S	G	A	0|1
10	58294509	10:58294509	I	TAA	T	0|1
10	58294523	10:58294523	I	A	AGCTG	0/1
10	58294529	rs797969791	S	G	T	0|1
10	58294532	rs798361392	S	C	T	0|1
10	59036835	10:59036835	S	C	T	0|1
10	59036858	10:59036858	S	G	A	0|1
10	59568901	10:59568901	S	T	A	0|1
10	59568902	10:59568902	S	C	A	0|1
10	59568905	10:59568905	S	A	G	0|1
10	59568906	10:59568906	S	C	T	0|1
10	59568936	10:59568936	S	A	T	0|1
10	59568938	10:59568938	S	A	G	0|1
10	59568943	10:59568943	I	G	GA	0|1
10	59568950	10:59568950	S	G	A	0|1
10	59573328	10:59573328	I	C	CTCTTCCTGGA	1|1
10	59573330	10:59573330	I	G	GTCTCCCCCTTCCCCTACCCATTGCCTGGCTAAAATTAACTCAGCCTTCTAGAC	1|1
10	59636468	10:59636468	S	A	G	0|1
10	59636477	10:59636477	S	T	C	0|1
10	59636485	10:59636485	S	C	T	0|1
10	60661590	rs470920270	S	C	T	0|1
10	60661592	10:60661592	S	C	T	0|1
10	60661594	10:60661594	S	C	T	0|1
10	60661600	10:60661600	S	A	T	0|1
10	60661601	10:60661601	S	C	A	0|1
10	60661604	10:60661604	S	A	T	0|1
10	60661607	10:60661607	S	C	A	0|1
10	60661608	10:60661608	S	A	T	0|1
10	60661611	10:60661611	S	T	A	0|1
10	61376482	10:61376482	S	A	T	0|1
10	61376489	10:61376489	S	C	T	0|1
10	61556322	10:61556322	S	T	C	0/1
10	62448404	10:62448404	I	T	TG	0|1
10	63016361	10:63016361	S	G	C	0|1
10	63016367	10:63016367	S	G	T	0|1
10	63432321	rs472572388	S	T	C	0|1
10	63578335	rs382182842	S	G	A	0/1
10	64139359	10:64139359	S	C	T	0|1
10	64167646	10:64167646	I	A	ATT	0/1
10	64382008	10:64382008	S	A	T	0|1
10	64382013	10:64382013	S	T	A	0|1
10	64430408	10:64430408	S	C	T	0|1
10	64430413	10:64430413	S	G	C	0|1
10	64456988	10:64456988	S	G	A	0|1
10	64456991	10:64456991	S	G	T	0|1
10	64457014	10:64457014	S	A	G	0|1
10	64457017	rs457738325	S	A	G	0|1
10	64468735	10:64468735	S	T	C	0|1
10	64468738	10:64468738	S	G	C	0|1
10	64468747	10:64468747	S	T	C	0|1
10	64540805	10:64540805	S	G	C	0|1
10	64540813	10:64540813	S	C	A	0|1
10	64540821	10:64540821	S	T	C	0|1
10	64540823	10:64540823	S	A	C	0|1
10	64945802	10:64945802	I	C	CA	0|1
10	64945806	10:64945806	S	G	A	0|1
10	65369905	10:65369905	S	C	G	0/1
10	65446396	rs458274615	S	C	T	0/1
10	65570004	10:65570004	S	A	G	0/1
10	65648584	rs797496529	S	G	A	0/1
10	65725868	rs471340187	S	G	A	0/1
10	65810139	10:65810139	I	AACTG	A	0|1
10	65810149	10:65810149	S	G	C	0|1
10	65810151	10:65810151	S	A	G	0|1
10	65810152	10:65810152	S	T	C	0|1
10	65825125	10:65825125	I	AG	A	0/1
10	65853320	rs469824281	S	C	T	0/1
10	65935272	10:65935272	I	AC	A	0/1
10	65955591	rs457843128	S	C	T	0/1
10	66046871	rs382418464	S	G	C	0/1
10	66090655	rs798139206	S	T	A	0/1
10	66164883	rs453087057	S	A	T	0/1
10	66228311	rs799388844	I	CT	C	0/1
10	66239586	10:66239586	S	A	C	0|1
10	66243233	10:66243233	S	C	G	0/1
10	66275770	rs455044553	S	C	T	0/1
10	66848473	10:66848473	S	T	A	0/1
10	66983508	rs447065653	S	G	A	0/1
10	67133137	10:67133137	S	T	C	0/1
10	67143947	rs482375506	S	C	T	0/1
10	67283418	rs382779578	S	A	G	0/1
10	67358167	rs437204294	S	A	T	0/1
10	67398934	rs455222328	S	C	G	0/1
10	67495827	rs450759130	S	C	T	0/1
10	67572079	10:67572079	I	T	TAGC	0/1
10	67633596	rs380281773	S	C	T	0/1
10	67646853	rs379323127	S	C	A	0/1
10	67701939	10:67701939	S	T	C	0|1
10	67701949	10:67701949	S	T	C	0|1
10	67701962	10:67701962	S	G	A	0|1
10	67701963	10:67701963	S	G	A	0|1
10	67701969	10:67701969	S	G	A	0|1
10	67701972	10:67701972	S	G	A	0|1
10	67701975	10:67701975	S	A	G	0|1
10	67701984	10:67701984	S	G	A	0|1
10	67701986	10:67701986	S	A	G	0|1
10	67782589	10:67782589	S	G	A	0/1
10	67867335	rs447027940	S	T	C	0/1
10	67916931	rs482392622	S	G	A	0/1
10	67949290	rs459281545	S	C	T	0/1
10	68090472	10:68090472	I	TTTTA	T	0/1
10	68091037	rs479442897	S	C	T	0/1
10	68186370	rs461248382	S	G	A	0/1
10	68490825	rs445557196	S	G	A	0/1
10	68494945	rs470583292	S	G	A	0/1
10	68593682	rs434636501	S	C	T	0/1
10	68740565	10:68740565	I	AT	A	0/1
10	69042986	rs479290257	S	T	C	0/1
10	69047590	rs137477782	S	T	C	0/1
10	69069847	rs135872269	S	G	A	0/1
10	69098873	rs136467478	S	G	A	0/1
10	69280097	rs801161291	S	G	T	0/1
10	69428666	10:69428666	S	T	C	0|1
10	69428670	10:69428670	S	G	A	0|1
10	69428702	10:69428702	S	T	G	0|1
10	69428711	10:69428711	S	C	A	0|1
10	69608054	10:69608054	S	C	T	0|1
10	69608055	10:69608055	S	T	C	0|1
10	69608063	10:69608063	S	A	T	0|1
10	69663150	rs433430997	S	G	A	0/1
10	70288883	10:70288883	S	C	T	0|1
10	70288887	10:70288887	S	T	C	0|1
10	70288901	rs719534487	S	T	C	0|1
10	70288911	rs715707394	S	A	C	0|1
10	70288914	rs799420092	S	T	C	0|1
10	70288923	10:70288923	S	T	C	0|1
10	70907482	10:70907482	I	GAAGAAAAAGAACTTTGACGCTTAATGTATTGATGAACAGCTTTGACCCAGCCTCAGAGAAATGGCGGCAGCTTTGTTTCCATGACCTCAAAAATGTAGTTTTGAAAACAGAAAAAAAAAAAA	G	0/1
10	71767011	rs797367337	S	C	T	0|1
10	71769594	10:71769594	I	AC	A	0/1
10	71857646	rs456839139	S	G	A	0/1
10	71924148	rs436902139	S	C	T	0/1
10	71963554	rs454273694	S	T	G	0/1
10	72105043	10:72105043	I	AAC	A	0/1
10	72197454	rs460353134	S	G	A	0/1
10	72208021	rs442982137	S	C	T	0|1
10	72275880	rs443890445	S	T	C	0|1
10	72277011	rs379966509	S	A	C	0/1
10	72351731	10:72351731	S	T	G	0/1
10	72352497	10:72352497	S	G	A	0/1
10	72357338	rs452706085	S	G	T	0/1
10	72377449	10:72377449	I	A	AC	0/1
10	72391110	rs470868373	S	T	C	0/1
10	72391362	10:72391362	S	G	C	0/1
10	72408995	rs471469276	S	C	T	0/1
10	72415717	10:72415717	I	A	AG	0|1
10	72435722	rs454126969	S	C	T	0/1
10	72475056	rs482382379	S	C	T	0/1
10	72491055	rs470641387	S	G	A	0/1
10	72514788	rs467090612	S	T	C	0/1
10	72827156	rs470286091	S	G	A	0/1
10	73401102	10:73401102	S	C	A	0|1
10	73401109	10:73401109	S	A	G	0|1
10	73401113	10:73401113	S	A	G	0|1
10	73401121	10:73401121	S	A	T	0|1
10	73401125	10:73401125	S	C	T	0|1
10	74219454	rs1114585495	S	A	G	0/1
10	74242106	10:74242106	S	T	A	0|1
10	74242109	10:74242109	S	A	T	0|1
10	74515483	10:74515483	S	G	A	0/1
10	75089930	rs1114528868	S	C	T	0/1
10	75254403	10:75254403	S	G	A	0/1
10	75502901	10:75502901	I	G	GA	0/1
10	75603550	10:75603550	S	A	G	0/1
10	75648284	10:75648284	S	C	G	0|1
10	75662348	rs471175088	S	G	A	0/1
10	75663364	10:75663364	I	T	TTGC	0/1
10	75688490	10:75688490	S	G	C	0/1
10	75702167	rs378818170	S	C	T	0/1
10	75702552	rs377791822	S	C	T	0/1
10	75702597	rs381620046	I	TG	T	0/1
10	75702979	rs385181049	S	T	G	0/1
10	75703276	rs800565750	S	T	C	0|1
10	75703277	rs452337379	S	G	A	0|1
10	75703603	10:75703603	S	T	C	0/1
10	75703876	rs378301988	S	C	T	0/1
10	75719287	10:75719287	S	A	T	0/1
10	75719599	rs799957192	S	G	A	0/1
10	75726104	10:75726104	S	G	A	0/1
10	75740510	rs797754296	S	T	G	0/1
10	75747424	rs799307546	S	C	T	0/1
10	75753461	10:75753461	S	T	C	0/1
10	75767686	rs800581508	S	T	G	0/1
10	75797917	rs518104424	S	G	T	0/1
10	75798572	rs714320786	S	T	A	0/1
10	75798803	rs524048052	S	T	C	0/1
10	75799506	rs720941874	I	CA	C	0/1
10	75799962	rs722770375	S	C	T	0|1
10	75801740	rs519740565	S	A	G	0/1
10	75804187	rs515881407	S	G	A	0/1
10	75807718	rs717828823	S	G	A	0|1
10	75807720	rs721033495	S	C	G	0|1
10	75808490	rs521231021	S	C	G	0/1
10	75808865	10:75808865	I	AGC	A	0/1
10	75808941	10:75808941	S	G	T	0/1
10	75812950	rs723000981	S	A	G	0/1
10	75814126	rs136068930	S	G	A	0/1
10	75814654	rs722631141	S	T	C	0/1
10	75818390	rs722745197	S	A	G	0/1
10	75820561	rs525616185	I	ATAT	A	0/1
10	75839355	rs1116663711	S	C	G	0/1
10	75866394	rs1117414572	S	G	A	0/1
10	75902083	rs382231733	S	C	G	0/1
10	75923603	10:75923603	S	A	G	0/1
10	75956584	10:75956584	S	C	T	0/1
10	75958362	10:75958362	S	C	T	0/1
10	75983315	10:75983315	S	G	A	0/1
10	75985524	rs798685387	S	A	G	0/1
10	76015746	rs797151714	S	C	T	0/1
10	76022232	rs520078032	S	A	G	0/1
10	76070322	rs133384357	S	G	A	0/1
10	76078510	rs478847381	I	GC	G	0/1
10	76186832	10:76186832	S	C	T	0/1
10	76248339	10:76248339	S	A	G	0/1
10	76458323	10:76458323	S	T	C	0/1
10	76492910	rs1114564164	S	G	A	0/1
10	76511234	rs438507394	S	G	T	0/1
10	76525061	10:76525061	S	G	T	0/1
10	76529679	10:76529679	S	T	A	0|1
10	76529680	rs798422611	S	T	A	0|1
10	76553201	10:76553201	I	C	CA	0/1
10	76561222	rs483096205	S	T	C	0/1
10	76566057	rs472169817	S	G	T	0/1
10	76568857	rs474399438	S	T	C	0/1
10	76580037	rs441687956	S	G	T	0|1
10	76617640	rs437942836	S	A	C	0/1
10	76640840	10:76640840	S	G	A	0/1
10	76842599	rs457115218	S	A	G	0/1
10	76864248	rs798173956	S	C	T	0/1
10	76872112	10:76872112	S	C	T	0/1
10	76872972	10:76872972	S	C	T	0/1
10	76876445	10:76876445	S	A	T	0/1
10	76878480	10:76878480	S	G	A	0/1
10	76891360	rs516864327	S	A	C	0/1
10	76893055	10:76893055	S	A	C	0/1
10	76906697	rs799665320	S	G	A	0/1
10	76917224	10:76917224	S	G	A	0/1
10	76920858	rs521946752	S	C	T	0/1
10	76925211	10:76925211	S	T	C	0/1
10	76934275	rs520311454	S	T	C	0/1
10	76935469	rs382939006	S	G	A	0|1
10	76943195	rs136113183	S	C	A	0/1
10	76946061	10:76946061	S	A	C	0/1
10	76956016	10:76956016	S	G	A	0/1
10	77028099	rs442845916	S	A	G	0/1
10	77078012	rs457232038	S	G	A	0/1
10	77104771	rs451674450	S	G	T	0/1
10	77163728	10:77163728	S	G	A	0/1
10	77165831	10:77165831	S	C	T	0/1
10	77193042	10:77193042	I	TTCTC	T	0/1
10	77203059	10:77203059	S	T	C	0/1
10	77361039	10:77361039	S	G	A	0|1
10	77361046	10:77361046	S	C	T	0|1
10	77361048	10:77361048	S	T	G	0|1
10	77386458	rs434794195	S	C	G	0/1
10	77416951	rs446440151	S	G	A	0/1
10	77428218	rs438763266	S	T	A	0/1
10	77434709	rs444082059	I	CA	C	0/1
10	77527376	rs136179963	S	G	T	0/1
10	77570886	rs442393103	S	C	A	0/1
10	77587808	rs525760397	S	T	G	0/1
10	77641019	rs453501748	S	T	G	0/1
10	77649925	rs477058939	S	T	C	0/1
10	77662113	rs133572327	S	A	C	0/1
10	77688355	10:77688355	S	T	C	0|1
10	77688356	10:77688356	S	C	T	0|1
10	77688357	10:77688357	S	A	G	0|1
10	77713783	rs450165984	S	T	A	0/1
10	77756056	10:77756056	S	A	C	0|1
10	77756057	10:77756057	S	G	A	0|1
10	77756098	10:77756098	S	G	A	0|1
10	77756108	10:77756108	S	G	A	0|1
10	77827028	rs439085396	S	T	C	0/1
10	78061931	rs443934420	I	AGAG	A	0/1
10	78092836	rs480704001	S	G	T	0|1
10	78093954	10:78093954	S	C	G	0|1
10	78253330	rs440497096	S	C	T	0/1
10	78257295	10:78257295	S	C	T	0/1
10	78320893	rs211513888	S	T	A	0/1
10	78350714	10:78350714	S	G	A	0/1
10	78370025	rs462406913	S	A	G	0/1
10	78448352	10:78448352	S	A	C	0|1
10	78448353	10:78448353	S	G	A	0|1
10	78450755	rs435888878	I	AAG	A	0/1
10	78450877	rs447841532	S	T	A	0|1
10	78493183	rs445239714	S	C	T	0/1
10	78601951	rs437549388	S	T	C	0/1
10	78688073	rs447177338	S	A	G	0/1
10	78749037	10:78749037	S	T	C	0/1
10	78749051	10:78749051	S	G	T	0/1
10	78749069	10:78749069	S	G	T	0|1
10	78749074	10:78749074	S	G	A	0|1
10	78765310	rs437391110	S	T	C	0/1
10	78850134	rs454625108	S	G	A	0/1
10	78857970	rs461934589	S	T	C	0/1
10	78910506	10:78910506	S	C	G	0/1
10	78961243	rs441520908	S	A	G	0/1
10	79086724	rs460065690	S	C	T	0/1
10	79106830	rs454043972	S	C	A	0/1
10	79120602	10:79120602	S	T	C	0|1
10	79120605	10:79120605	S	A	G	0|1
10	79209549	rs462308627	S	C	G	0/1
10	79277691	10:79277691	S	G	A	0/1
10	79363662	rs452498272	S	G	A	0/1
10	79493306	rs482864215	S	C	T	0/1
10	79499199	10:79499199	S	C	T	0/1
10	79610126	10:79610126	I	C	CT	0/1
10	79664802	rs800741280	I	GA	G	0/1
10	79742912	10:79742912	S	C	T	0/1
10	79859563	rs444061708	S	C	T	0/1
10	79929312	10:79929312	S	G	A	0/1
10	79936143	rs433477113	S	C	T	0/1
10	79975282	10:79975282	S	T	G	0|1
10	79975293	10:79975293	S	A	C	0|1
10	80075265	10:80075265	S	C	G	0/1
10	80888353	10:80888353	I	G	GTA	0/1
10	82121635	10:82121635	S	C	A	0|1
10	82121649	10:82121649	S	A	G	0|1
10	82121654	10:82121654	S	G	A	0|1
10	82121655	10:82121655	S	A	G	0|1
10	82121658	10:82121658	S	T	G	0|1
10	82121659	10:82121659	S	T	G	0|1
10	82443715	rs1115882720	S	A	G	0/1
10	82450282	10:82450282	S	A	C	0|1
10	82450285	10:82450285	S	T	C	0|1
10	82481737	10:82481737	S	A	G	0|1
10	82481743	10:82481743	I	T	TA	0|1
10	82481749	10:82481749	S	C	T	0|1
10	82481750	10:82481750	S	A	T	0|1
10	82481757	10:82481757	S	C	T	0|1
10	82481758	rs438138366	S	C	G	0|1
10	82481770	10:82481770	S	T	A	0|1
10	82899123	rs382744341	S	G	A	0/1
10	83067225	rs43641900	S	T	A	0/1
10	83067679	rs43641901	S	G	A	0/1
10	83091834	rs477349360	S	C	T	0/1
10	83182791	10:83182791	I	C	CA	0|1
10	83188299	rs209243930	S	G	A	0/1
10	83223780	rs468912337	S	C	T	0/1
10	83249479	10:83249479	I	T	TGC	0|1
10	83249484	10:83249484	I	ATG	A	0|1
10	83335058	rs482984729	S	G	A	0|1
10	83359382	10:83359382	I	GGTT	G	0|1
10	83362090	rs208439734	S	A	G	0/1
10	83417468	rs445115690	S	C	A	0/1
10	83503584	10:83503584	I	T	TTTTTATTTTTTTTTAATTTTTTTTAAAA	0|1
10	83525817	rs210967457	S	A	G	0/1
10	83776091	rs207926848	S	A	T	0/1
10	83814146	rs449339493	S	C	G	0/1
10	83816893	rs210420751	S	G	A	0/1
10	83833124	rs211052786	S	C	T	0/1
10	83920627	10:83920627	S	A	G	0|1
10	83920629	10:83920629	S	C	T	0|1
10	84040536	rs461706751	S	G	A	0/1
10	84619532	10:84619532	S	C	T	0/1
10	85160632	rs1115114055	S	G	A	0/1
10	85180637	10:85180637	S	C	T	0|1
10	85180642	10:85180642	S	C	T	0|1
10	85734585	10:85734585	S	A	G	0/1
10	86320253	10:86320253	S	A	T	0|1
10	86563443	rs478124261	S	G	C	0/1
10	86631355	rs1117539150	S	G	A	0|1
10	86631905	10:86631905	S	C	T	0|1
10	86631907	10:86631907	S	T	A	0|1
10	86635126	10:86635126	S	T	C	0|1
10	86635128	10:86635128	S	T	A	0|1
10	86635146	10:86635146	S	T	C	0|1
10	86635147	10:86635147	S	T	C	0|1
10	86635153	10:86635153	S	T	C	0|1
10	86635154	10:86635154	S	T	C	0|1
10	86644706	10:86644706	S	G	A	0/1
10	87072412	rs435939554	S	G	A	0/1
10	87116422	rs432988783	I	CT	C	0/1
10	87120647	rs472889922	S	G	T	0/1
10	87124934	rs433515429	S	G	C	0/1
10	87211639	10:87211639	I	TTTGGAGA	T	0/1
10	87456605	10:87456605	S	A	G	0|1
10	87493352	rs446431534	S	T	G	0/1
10	87629216	rs457139633	S	A	C	0/1
10	87676608	10:87676608	I	T	TAGC	0/1
10	87776349	rs433732589	S	C	T	0/1
10	87823441	rs434156689	S	G	A	0/1
10	87828577	rs440809962	S	G	A	0/1
10	87852823	rs432539967	S	C	T	0/1
10	87998845	rs798403251	S	C	T	0/1
10	88026445	10:88026445	I	C	CAG	0/1
10	88107628	rs437127007	S	G	A	0/1
10	88172468	rs384134521	S	C	T	0/1
10	88185987	rs378276153	S	G	A	0/1
10	88194064	rs380716881	S	C	T	0/1
10	88194606	rs378757368	I	GAGTC	G	0/1
10	88258813	rs472041240	S	G	A	0|1
10	88273419	rs449154357	S	G	A	0/1
10	88285359	rs478747827	S	T	A	0/1
10	88345284	rs459603359	S	G	A	0/1
10	88347536	rs384570537	S	T	C	0/1
10	88365869	rs450014464	S	G	A	0/1
10	88388706	rs462475858	S	T	G	0/1
10	88661658	10:88661658	I	TG	T	0/1
10	88704765	rs478632595	I	AATATTTGACT	A	0/1
10	88774782	10:88774782	I	G	GCCACTGGAATATCAGGAAGCCC	0/1
10	88774823	rs442843626	S	T	C	0/1
10	88819474	rs443269089	I	AACT	A	0/1
10	89024545	10:89024545	S	C	T	0/1
10	89030587	10:89030587	S	C	T	0/1
10	89033132	rs384850506	S	G	A	0/1
10	89094840	rs379151581	S	T	C	0/1
10	89095250	rs455801190	S	T	C	0/1
10	89148246	rs448887852	S	C	T	0/1
10	89210516	10:89210516	S	G	T	0|1
10	89210531	10:89210531	S	A	C	0|1
10	89263558	rs444764594	S	T	C	0/1
10	89434578	rs474547591	S	T	C	0/1
10	89445894	rs384427040	S	G	A	0/1
10	89452351	rs474548669	S	T	G	0/1
10	89526571	rs385383543	S	T	C	0/1
10	89557796	rs382489722	S	A	C	0/1
10	89849888	rs433134253	S	G	C	0/1
10	90163429	rs464511179	S	G	A	0/1
10	90303011	10:90303011	S	T	C	0/1
10	90420139	rs385977917	I	TC	T	0|1
10	90458913	rs476578329	S	A	G	0/1
10	90501078	rs469994560	S	T	C	0/1
10	90529039	rs442156603	S	G	A	0/1
10	90539071	rs444827947	S	C	T	0/1
10	90572370	rs478562558	S	C	A	0/1
10	90587143	rs461864901	S	G	A	0/1
10	90593080	rs461343614	S	A	G	0|1
10	90614836	rs445524507	S	G	C	0/1
10	90683764	rs454066394	S	G	A	0/1
10	90752041	10:90752041	S	A	G	0|1
10	90774096	10:90774096	S	A	T	0/1
10	90904077	rs465780811	S	A	G	0|1
10	90904756	rs465101326	S	G	C	0|1
10	90916546	rs465748002	S	G	C	0/1
10	90920874	10:90920874	I	T	TA	0/1
10	90921428	rs454276719	S	A	T	0/1
10	90923449	rs481078939	S	G	A	0/1
10	90924269	rs456763195	S	C	T	0/1
10	90924891	rs474569445	I	AGTAT	A	0/1
10	90925079	rs460271114	S	T	A	0/1
10	90925384	rs435721138	S	G	C	0|1
10	90925386	rs448445487	S	A	C	0|1
10	90932522	rs473539520	S	A	G	0/1
10	90932984	10:90932984	I	TGG	T	0/1
10	90935244	10:90935244	I	G	GACTGA	0/1
10	90940258	rs481019333	S	T	G	0/1
10	90940936	rs446145809	S	C	T	0/1
10	90941238	rs437998913	S	C	A	0/1
10	90944993	10:90944993	I	CCCCCCT	C	0|1
10	90948154	rs464122738	S	G	A	0/1
10	90948942	rs459751209	S	C	T	0/1
10	90951395	rs473537417	S	C	G	0/1
10	90953810	rs473924788	S	A	G	0/1
10	90954352	10:90954352	S	C	A	0|1
10	90954353	10:90954353	S	C	G	0|1
10	90958288	rs431939381	S	G	A	0/1
10	90970851	10:90970851	S	C	G	0/1
10	90971594	rs450827925	S	G	C	0/1
10	90979598	rs446526268	S	C	T	0/1
10	90981843	rs482412301	S	G	A	0/1
10	90984489	rs480456296	S	C	T	0/1
10	90984644	rs442642780	S	T	C	0/1
10	90986066	rs481726642	S	G	A	0/1
10	90988567	rs446371135	S	C	G	0/1
10	91037539	rs453313864	S	G	T	0/1
10	91041827	10:91041827	S	A	T	0|1
10	91042802	rs454522272	S	T	C	0/1
10	91050142	rs450001564	S	G	C	0/1
10	91052326	rs434835795	S	A	G	0/1
10	91053791	10:91053791	S	G	A	0/1
10	91053795	10:91053795	S	G	A	0/1
10	91053797	10:91053797	S	G	A	0/1
10	91053799	10:91053799	S	G	A	0/1
10	91054033	rs135206374	S	T	G	0/1
10	91055630	rs446852776	S	T	C	0|1
10	91055648	rs467015319	S	T	C	0|1
10	91055976	rs436100540	S	C	T	0/1
10	91056160	rs458750573	S	G	A	0|1
10	91056575	rs446029476	S	T	C	0/1
10	91056596	rs522095625	S	C	G	0|1
10	91056600	rs469618017	S	G	A	0|1
10	91056831	rs448593527	S	G	A	0/1
10	91057041	rs466704586	S	G	C	0/1
10	91057299	rs474833892	S	C	G	0/1
10	91058121	rs437880123	S	A	G	0|1
10	91058518	rs440192245	S	T	A	0|1
10	91058523	rs453940913	S	C	G	0|1
10	91058552	rs518719717	S	C	T	0/1
10	91058578	rs439713685	S	T	C	0/1
10	91058660	10:91058660	I	G	GT	0|1
10	91058679	rs441988408	S	C	A	0|1
10	91058699	rs462233808	S	C	T	0|1
10	91058705	rs479120033	S	G	A	0|1
10	91059100	rs432994836	S	A	G	0/1
10	91059550	rs462018829	S	A	G	0/1
10	91059788	10:91059788	I	A	AT	0/1
10	91060673	rs472084272	S	G	A	0/1
10	91061301	rs464421210	S	C	T	0/1
10	91061842	rs451644475	S	C	T	0/1
10	91061879	rs443922830	S	G	A	0/1
10	91062044	rs457515672	S	A	C	0/1
10	91062296	rs474365231	S	A	G	0/1
10	91062729	rs457710055	S	C	T	0|1
10	91062753	rs524598663	S	C	T	0|1
10	91062754	rs449927093	S	A	G	0|1
10	91062865	rs469925564	S	A	G	0/1
10	91063216	rs434926971	S	G	A	0/1
10	91063710	rs453567162	I	AC	A	0/1
10	91064111	rs457723074	I	ATTC	A	0/1
10	91064590	rs465498475	S	T	C	0|1
10	91064901	rs443141731	S	C	T	0/1
10	91065064	rs526962666	S	C	A	0/1
10	91065131	rs516415157	S	C	A	0/1
10	91065284	rs482358441	S	T	C	0|1
10	91065626	10:91065626	I	CCCA	C	0|1
10	91083580	rs443205249	S	C	T	0/1
10	91242395	rs462365045	S	C	T	0/1
10	91315403	10:91315403	I	C	CAT	0/1
10	91340968	rs437773543	S	C	T	0/1
10	91341234	rs475099430	S	T	C	0/1
10	91341781	rs476742977	S	G	A	0/1
10	91366438	rs380504078	S	G	A	0/1
10	91368127	rs377903316	S	T	C	0/1
10	91370091	rs459646606	S	A	G	0/1
10	91392461	rs445506110	S	G	A	0/1
10	91392815	rs384414775	S	C	T	0/1
10	91397611	rs459265734	S	G	A	0|1
10	91428830	rs383016447	S	C	A	0/1
10	91428956	rs799092625	I	TAGC	T	0/1
10	91483656	rs435232188	S	C	A	0/1
10	91610491	rs454967928	S	G	C	0/1
10	91689413	rs433694435	S	G	T	0/1
10	91708515	rs448170504	S	A	G	0/1
10	91791150	rs444816066	S	G	A	0/1
10	91796761	rs438010577	S	C	T	0/1
10	91797088	rs468373165	S	C	T	0/1
10	91797337	rs433936944	S	T	C	0/1
10	91926523	rs459560466	S	T	C	0/1
10	91948144	rs439484650	S	T	C	0|1
10	91948152	rs456338779	S	G	A	0|1
10	91971830	rs438482327	S	C	T	0/1
10	92011917	rs463928712	S	T	C	0/1
10	92015581	rs474488480	S	T	C	0/1
10	92082290	10:92082290	S	C	A	0/1
10	92214419	rs800178786	S	G	A	0/1
10	92582302	rs442840901	S	C	T	0|1
10	92611837	rs470529170	S	G	A	0/1
10	92632256	rs477837223	S	G	A	0/1
10	92683892	rs433197377	S	T	C	0/1
10	92696888	rs477596612	S	G	A	0/1
10	92706989	10:92706989	S	C	A	0|1
10	92836373	10:92836373	I	T	TG	0/1
10	92941043	rs442565602	S	G	A	0/1
10	93000215	rs481332922	S	T	G	0|1
10	93099754	rs480916767	S	T	C	0/1
10	93108023	rs436897962	S	C	T	0/1
10	93128696	rs448544416	S	A	G	0|1
10	93268379	rs446754812	S	C	T	0/1
10	93289085	rs455454973	S	G	A	0/1
10	93525328	10:93525328	S	A	T	0/1
10	93624071	rs468867047	S	A	G	0/1
10	93741870	rs434627754	S	G	A	0/1
10	93868167	10:93868167	S	C	A	0|1
10	93868171	10:93868171	I	TG	T	0|1
10	93868180	10:93868180	S	A	C	0|1
10	93892668	rs459254086	I	TCC	T	0/1
10	93906264	rs876517985	S	T	C	0/1
10	94003497	10:94003497	I	A	AT	0/1
10	94036398	10:94036398	S	T	G	0/1
10	94087763	rs801049627	S	A	G	0/1
10	94089398	rs379521922	I	AC	A	0/1
10	94090989	rs448908176	S	G	T	0/1
10	94127892	10:94127892	I	T	TAG	0|1
10	94127893	10:94127893	S	C	T	0|1
10	94127896	10:94127896	I	G	GT	0|1
10	94127898	10:94127898	S	A	G	0|1
10	94193939	rs463573329	S	G	A	0/1
10	94206259	rs433559398	S	C	T	0/1
10	94484757	rs438665834	S	T	C	0/1
10	94499846	10:94499846	I	T	TA	0/1
10	94571820	10:94571820	I	T	TTTTTTTTTTTTTTTTTTTGATGTCATCATTTTTATTCACTTTCTGTTTCTGAAAATAAG	0|1
10	94571823	10:94571823	S	C	T	0|1
10	94658826	rs448840394	S	A	C	0/1
10	94695227	rs472627385	S	G	A	0/1
10	94712514	10:94712514	S	A	G	0/1
10	94712630	10:94712630	S	T	G	0/1
10	94712884	10:94712884	S	G	A	0|1
10	94712908	10:94712908	S	A	C	0|1
10	94721587	rs460398952	S	T	C	0/1
10	94777060	10:94777060	S	A	G	0/1
10	94826277	rs433085712	S	G	A	0/1
10	94891818	rs446722482	I	AG	A	0/1
10	94931216	rs447676375	S	G	A	0/1
10	95037680	rs450096129	S	G	A	0/1
10	95083334	rs462165245	S	T	A	0/1
10	95119953	rs459651348	S	T	C	0/1
10	95148402	rs465473024	S	C	T	0/1
10	95242574	rs469196231	S	C	T	0/1
10	95290669	10:95290669	I	A	AT	0/1
10	95328426	rs448504541	S	G	A	0/1
10	95456979	rs798845916	S	C	T	0/1
10	95458341	10:95458341	S	T	C	0|1
10	95458344	10:95458344	S	A	G	0|1
10	95506344	rs478207551	I	TC	T	0/1
10	95699922	rs797315468	I	CA	C	0|1
10	95771740	rs474115238	S	G	A	0/1
10	95814208	10:95814208	I	G	GA	0|1
10	95937273	rs481020071	S	T	C	0/1
10	95989960	10:95989960	I	A	ATGTG	0/1
10	95991814	rs801003972	S	C	T	0|1
10	96255105	rs483337229	S	C	T	0/1
10	97256187	rs451205551	S	A	T	0/1
10	97325854	rs799072774	I	CT	C	0/1
10	97893195	10:97893195	S	A	T	0|1
10	97893196	10:97893196	S	A	T	0|1
10	98101962	10:98101962	S	T	C	0|1
10	98101982	10:98101982	S	T	G	0|1
10	98391234	10:98391234	S	T	C	0|1
10	98428762	10:98428762	I	A	ATC	0|1
10	98428763	10:98428763	I	CTG	C	0|1
10	98453987	rs460112199	S	G	A	0/1
10	98519726	rs447449659	S	G	C	0/1
10	98870206	10:98870206	S	C	A	0|1
10	98870221	10:98870221	S	C	T	0|1
10	99039177	10:99039177	S	A	G	0|1
10	99039181	10:99039181	S	T	G	0|1
10	99039187	10:99039187	S	A	G	0|1
10	99039189	10:99039189	S	G	A	0|1
10	99039196	10:99039196	S	A	G	0|1
10	99222866	10:99222866	S	G	A	0|1
10	99222870	10:99222870	S	A	G	0|1
10	99247294	10:99247294	S	G	T	0/1
10	99273177	10:99273177	I	CT	C	0/1
10	99678637	rs209255037	S	C	A	0/1
10	99833317	rs471663983	S	C	T	0/1
10	99837939	rs473714996	S	G	A	0|1
10	99853660	rs456469035	S	C	G	0/1
10	99854481	rs462745027	S	C	T	0/1
10	99856835	rs469800621	S	A	G	0/1
10	99863897	rs451729164	I	CA	C	0/1
10	99866689	rs450797968	S	C	T	0/1
10	99868087	rs447150109	S	G	A	0/1
10	99870648	rs464183081	S	C	T	0/1
10	99873567	rs449083615	S	A	T	0/1
10	99878033	rs473721587	S	G	A	0/1
10	99889824	rs211438559	S	T	C	0/1
10	99891373	rs209158510	S	C	T	0/1
10	99928927	rs482164137	S	C	T	0/1
10	99976072	10:99976072	I	TAC	T	0/1
10	100003028	rs207576244	S	C	G	0/1
10	100070953	10:100070953	S	G	C	0/1
10	100163235	10:100163235	S	C	T	0/1
10	100227570	10:100227570	S	A	G	0/1
10	100277708	rs798841507	S	G	A	0/1
10	100308568	rs454528953	S	C	T	0/1
10	100310120	10:100310120	S	G	A	0/1
10	100331220	10:100331220	S	C	T	0/1
10	100341590	10:100341590	S	A	G	0|1
10	100341592	10:100341592	S	A	G	0|1
10	100341596	10:100341596	S	T	G	0|1
10	100341601	rs521581853	S	A	G	0|1
10	100419190	rs439133774	S	C	T	0/1
10	100493531	10:100493531	S	C	T	0|1
10	100512286	rs720093583	S	T	C	0/1
10	100514416	10:100514416	I	G	GA	0/1
10	100518380	rs467368789	S	T	C	0/1
10	100519424	rs1117457191	S	G	C	0/1
10	100579096	10:100579096	S	A	T	0|1
10	100597370	10:100597370	S	G	C	0/1
10	100597588	10:100597588	S	G	A	0/1
10	100599676	10:100599676	S	C	T	0/1
10	100668792	10:100668792	S	G	A	0/1
10	100676280	rs526484671	S	C	T	0/1
10	100807088	10:100807088	S	A	G	0/1
10	100880835	rs799790034	I	TTTTTTTTTC	T	0|1
10	100964865	10:100964865	S	G	A	0/1
10	101010899	rs717806376	S	A	G	0/1
10	101176763	10:101176763	I	T	TACCCACCAGGACTTTTGGGTTTAAAGACACTAAACAGATGAATGGACACAAATATATATTAGTAAAAGTTTACAAACACGCACGGAAATG	0/1
10	101206522	rs470385885	S	T	C	0/1
10	101314538	10:101314538	S	C	T	0/1
10	101314828	10:101314828	S	G	A	0/1
10	101314973	rs455130911	S	G	C	0/1
10	101323879	10:101323879	S	T	G	0/1
10	101333574	rs479269195	S	C	T	0/1
10	101352017	10:101352017	S	C	T	0/1
10	101352977	10:101352977	S	G	C	0/1
10	101453362	10:101453362	S	T	C	0/1
10	101537326	rs434406805	S	C	T	0/1
10	101618203	rs462473545	S	T	A	0/1
10	101619533	10:101619533	S	A	G	0/1
10	101660618	rs480363623	S	C	T	0/1
10	101691357	rs471006930	S	C	G	0/1
10	101835452	10:101835452	S	G	A	0|1
10	101835453	10:101835453	S	G	A	0|1
10	101835470	10:101835470	I	AGAAGG	A	0|1
10	101835489	10:101835489	S	T	C	0|1
10	101904602	rs465126949	S	G	A	0/1
10	101914191	rs479780639	S	C	A	0/1
10	101925015	rs444799431	S	C	T	0/1
10	102443245	10:102443245	S	G	A	0|1
10	102574927	10:102574927	S	G	C	0/1
10	102637119	10:102637119	S	T	G	0/1
10	102805852	rs477771806	S	G	A	0/1
10	102849345	rs464341152	S	G	C	0/1
10	102900429	rs464585980	S	A	G	0/1
10	102942366	rs446374760	S	C	T	0/1
10	103078609	10:103078609	I	G	GGGAA	0|1
10	103286316	10:103286316	S	A	G	0|1
10	103286317	10:103286317	S	C	G	0|1
10	103286319	10:103286319	S	G	C	0|1
10	103286744	10:103286744	S	C	T	0|1
10	103297387	10:103297387	I	T	TAGCCTCTGCCTG	0|1
10	103297393	10:103297393	S	T	C	0|1
11	7330	11:7330	I	G	GTGCATGATCATT	0|1
11	140878	rs440290958	S	T	A	0/1
11	164580	11:164580	S	C	T	0|1
11	194054	11:194054	S	A	G	0|1
11	208805	rs439675529	S	A	G	0/1
11	372861	rs437287011	S	A	G	0|1
11	372873	rs457313466	S	T	G	0|1
11	380076	rs379722104	S	C	T	0/1
11	412808	rs465143698	S	T	C	0|1
11	417292	rs467132983	S	G	A	0/1
11	453554	rs462212278	S	C	A	0/1
11	467188	rs799045688	S	C	T	0|1
11	586469	rs454217495	S	G	C	0/1
11	624725	rs478371352	S	C	T	0/1
11	840837	11:840837	S	C	T	0|1
11	967915	rs438417829	S	G	A	0/1
11	1031380	rs481732815	S	T	G	0/1
11	1174612	rs715567002	S	C	A	0/1
11	1186729	rs442444240	S	C	T	0/1
11	1210084	rs801016200	S	G	A	0|1
11	1211932	rs469346775	S	G	T	0/1
11	1213691	rs434034656	I	TAAAAC	T	0/1
11	1237312	rs482666593	S	T	G	0/1
11	1303298	rs477758689	S	C	A	0/1
11	1310780	rs448027529	S	T	C	0/1
11	1326339	rs450711696	S	T	A	0/1
11	1387141	11:1387141	S	C	G	0|1
11	1387160	11:1387160	S	C	T	0|1
11	1389382	11:1389382	I	GGGT	G	0/1
11	1389416	11:1389416	S	G	A	0|1
11	1389448	11:1389448	S	G	C	0|1
11	1415162	11:1415162	I	CCT	C	0/1
11	1536072	rs479664018	S	C	T	0/1
11	1603730	rs443631995	S	C	T	0/1
11	1951687	rs446683580	S	A	G	0/1
11	2108110	rs447945641	S	T	A	0/1
11	3587134	11:3587134	I	C	CGACACA	0|1
11	3587138	11:3587138	I	ACAC	A	0/1
11	3755936	11:3755936	I	G	GGTTCCAAATACAGCTCGACAAGCGGCCTCTCTCCCCGGGGACATCTC	0|1
11	3760137	11:3760137	S	C	A	0/1
11	4132593	11:4132593	I	T	TAAATA	0/1
11	5242954	rs207911252	S	G	T	0/1
11	5462981	11:5462981	S	C	T	0|1
11	5564092	11:5564092	S	C	T	0|1
11	5564104	11:5564104	S	A	T	0|1
11	5564114	11:5564114	S	C	G	0|1
11	6754600	11:6754600	S	C	G	0/1
11	6877292	11:6877292	S	A	T	0|1
11	6877293	11:6877293	S	G	A	0|1
11	6886399	11:6886399	I	CCT	C	0/1
11	8346089	rs467358259	S	G	A	0/1
11	8410916	11:8410916	S	C	T	0|1
11	8410923	11:8410923	S	G	T	0|1
11	8410924	11:8410924	S	C	T	0|1
11	8591494	11:8591494	S	T	G	0/1
11	8591513	11:8591513	S	A	C	0/1
11	8591528	11:8591528	S	T	C	0/1
11	8597624	11:8597624	S	T	G	0|1
11	8597627	11:8597627	I	TC	T	0|1
11	9207221	11:9207221	I	T	TAC	0|1
11	9325175	rs438211195	S	A	C	0/1
11	9547665	rs452460962	S	A	C	0/1
11	9706252	11:9706252	I	A	AC	0|1
11	9810267	rs441500351	S	G	A	0/1
11	9879091	rs449508115	S	G	A	0/1
11	9900165	11:9900165	I	CA	C	0|1
11	10060252	rs378981352	S	A	G	0/1
11	10094395	rs1116284483	S	C	A	0/1
11	10108736	rs474849520	S	C	A	0/1
11	10114313	rs448607332	S	G	A	0/1
11	10132465	rs449743258	S	C	T	0|1
11	10134186	rs432705258	S	T	G	0/1
11	10140518	rs452114928	S	C	G	0/1
11	10144376	rs435374725	S	G	A	0/1
11	10152643	rs441144226	S	G	T	0/1
11	10170135	rs454466123	S	C	A	0/1
11	10173839	rs483135399	S	G	A	0/1
11	10176955	rs461377599	S	A	G	0/1
11	10186922	rs439930869	I	CAG	C	0/1
11	10220257	11:10220257	S	C	T	0/1
11	10268171	rs137421248	S	T	C	0/1
11	10269283	11:10269283	I	C	CT	0/1
11	10289644	rs799256940	S	C	T	0|1
11	10294169	rs467557055	S	T	C	0/1
11	10298010	rs467694063	S	A	G	0/1
11	10318580	rs444958360	S	G	A	0/1
11	10318939	rs468558249	S	T	G	0|1
11	10319079	rs435707327	S	C	A	0/1
11	10320348	rs445029438	S	A	C	0/1
11	10321277	rs438472129	S	T	G	0/1
11	10323475	rs465643642	S	A	G	0/1
11	10324115	rs460548072	S	G	T	0/1
11	10324155	rs478954366	I	GA	G	0/1
11	10324509	rs465629479	S	A	T	0/1
11	10324562	rs432664656	S	T	C	0/1
11	10324589	rs465751545	S	C	T	0|1
11	10324599	rs436107510	S	C	T	0|1
11	10324602	11:10324602	I	ATTT	A	0|1
11	10324607	11:10324607	I	T	TAA	0|1
11	10324660	rs476272149	S	G	A	0|1
11	10324677	rs452229781	S	A	G	0|1
11	10324756	rs470917488	S	G	C	0/1
11	10324969	rs441083342	S	C	G	0/1
11	10325050	rs460411682	S	A	G	0/1
11	10325225	rs461291433	S	T	C	0/1
11	10325302	rs482879748	S	C	T	0|1
11	10325816	rs477794515	S	T	G	0/1
11	10326244	rs448042795	S	G	C	0/1
11	10329511	rs435447080	S	T	C	0/1
11	10338227	rs461218337	S	G	A	0/1
11	10341598	rs476424801	S	C	A	0/1
11	10341730	rs436949270	S	C	T	0|1
11	10342907	rs798036256	S	G	A	0/1
11	10356027	rs797437858	S	C	A	0/1
11	10365342	rs473445182	S	C	T	0/1
11	10365571	rs798232669	S	C	T	0/1
11	10365742	rs444632767	S	A	G	0/1
11	10370731	rs449699819	S	T	C	0/1
11	10371123	rs438004817	S	A	G	0/1
11	10372232	rs477011001	S	A	G	0/1
11	10386004	rs452937851	I	ATT	A	0/1
11	10389910	rs473276886	S	T	G	0/1
11	10391298	rs435141226	S	A	T	0/1
11	10391354	rs457028019	S	C	T	0/1
11	10395399	rs433715312	S	C	T	0/1
11	10399083	rs462201133	S	G	A	0/1
11	10404632	rs472191117	S	G	A	0/1
11	10410156	rs436712965	S	C	T	0/1
11	10413189	rs470532799	S	T	C	0/1
11	10414521	rs433066969	S	T	C	0/1
11	10418079	rs797117302	S	T	C	0/1
11	10418272	rs442100777	S	C	T	0/1
11	10428807	rs797556591	S	G	C	0/1
11	10429053	rs445186167	S	C	T	0/1
11	10516570	rs800044883	S	C	A	0/1
11	10622454	rs799795182	I	TGTAGTCAC	T	0|1
11	10649892	11:10649892	S	G	C	0/1
11	10670166	rs801239242	S	A	C	0/1
11	10743000	rs466891295	S	A	C	0/1
11	10781768	rs379785504	S	A	T	0/1
11	10826672	rs478789956	S	A	C	0/1
11	10862911	rs472219869	S	T	C	0/1
11	10888921	rs800449880	S	G	A	0/1
11	11111391	rs463753003	S	G	A	0/1
11	11127226	rs442648485	S	T	C	0/1
11	11224600	rs437881394	S	C	T	0/1
11	11278270	rs800013515	S	C	T	0/1
11	11327074	rs439109358	S	A	C	0/1
11	11387442	rs461230855	S	G	A	0|1
11	11394326	rs450782820	S	G	A	0/1
11	11490902	rs381814685	I	CT	C	0|1
11	11555314	rs446743586	S	G	A	0/1
11	11606500	11:11606500	S	C	T	0/1
11	11641074	rs442364154	S	C	G	0/1
11	11670941	rs453712752	I	AC	A	0/1
11	11802831	rs472803328	S	C	T	0/1
11	11804764	rs454540175	S	T	C	0/1
11	11821207	rs456025039	S	G	A	0/1
11	11863133	rs453195071	S	A	C	0/1
11	12009177	11:12009177	S	T	C	0|1
11	12009181	11:12009181	I	G	GTATCTC	0|1
11	12021909	11:12021909	S	T	C	0|1
11	12021916	11:12021916	S	G	A	0|1
11	12021947	11:12021947	S	A	G	0|1
11	12021952	11:12021952	S	G	A	0|1
11	12021962	11:12021962	S	T	C	0|1
11	12032731	rs799828917	S	G	A	0/1
11	12144131	rs800636219	S	C	G	0/1
11	12159075	rs443475831	S	G	A	0|1
11	12207443	11:12207443	S	C	T	0/1
11	12312205	rs473871349	S	G	A	0/1
11	12324783	rs472700084	S	G	C	0/1
11	12429075	rs458524016	S	A	G	0/1
11	12445931	11:12445931	I	G	GAA	0|1
11	12445932	11:12445932	I	GACT	G	0|1
11	12445939	11:12445939	I	C	CTGTCATT	0|1
11	12445944	11:12445944	I	G	GACAGGTGAA	0|1
11	12445945	11:12445945	I	GCTC	G	0|1
11	12562895	rs714793391	S	T	A	0|1
11	12562896	rs453164819	S	G	A	0|1
11	12977716	rs482014340	S	G	A	0/1
11	13052741	rs455867667	S	G	T	0/1
11	13063620	11:13063620	S	C	T	0/1
11	13087309	rs449627395	S	G	T	0/1
11	13191991	rs483233658	S	T	C	0/1
11	13197283	rs798737598	S	G	A	0/1
11	13199567	11:13199567	S	A	G	0|1
11	13199574	11:13199574	S	C	T	0|1
11	13203153	rs432885321	S	A	G	0|1
11	13300699	rs798145069	S	T	C	0/1
11	13357272	11:13357272	S	G	A	0|1
11	13375756	rs378616794	S	G	A	0/1
11	13400852	rs525377400	S	T	C	0/1
11	13402634	rs799600016	S	G	A	0/1
11	13402695	rs798319684	S	C	T	0/1
11	13403601	rs461897041	S	C	T	0/1
11	13405835	rs519911510	S	C	T	0/1
11	13423627	rs453038487	S	C	T	0/1
11	13426803	rs718671576	S	T	A	0|1
11	13436777	rs471883602	S	C	G	0/1
11	13452347	rs449016994	S	C	A	0/1
11	13454635	rs448350890	S	T	C	0/1
11	13477534	11:13477534	S	G	T	0/1
11	13678006	rs461192393	S	A	G	0/1
11	13727834	rs480855842	S	C	T	0/1
11	13730958	rs479161267	S	C	T	0/1
11	13739191	rs441297567	S	G	A	0/1
11	13813521	rs379730731	S	T	C	0/1
11	13815236	rs379899066	S	A	G	0/1
11	13819428	rs384864739	S	G	A	0/1
11	13839900	rs452934167	I	GCAGATCCCTGTCTGGTATTTGGAGACCCATGATAGCTGGCAAGC	G	0/1
11	13856482	rs380946768	S	T	C	0/1
11	13866370	rs378344065	S	C	T	0/1
11	13883692	rs798350642	I	TA	T	0|1
11	13883696	11:13883696	I	TTTGTGTGTG	T	0|1
11	13893109	rs381161879	S	A	G	0/1
11	13905283	rs382750613	I	CA	C	0/1
11	13931369	rs462169558	S	A	T	0/1
11	14047779	11:14047779	S	T	C	0|1
11	14047781	11:14047781	S	C	T	0|1
11	14047787	11:14047787	S	G	T	0|1
11	14049226	rs461884773	S	G	A	0/1
11	14058877	rs469936565	S	G	A	0/1
11	14376507	rs477470745	S	C	G	0/1
11	14450666	rs433056145	S	C	T	0/1
11	14618513	rs483185180	S	C	T	0/1
11	14871058	rs477260762	S	T	A	0/1
11	15013717	rs798609286	S	G	A	0/1
11	15175445	rs457304139	S	C	G	0/1
11	15208352	rs798689494	S	G	C	0/1
11	15286471	rs800018218	S	C	A	0/1
11	15351015	rs443968186	S	G	A	0/1
11	15361981	rs476384298	S	G	A	0/1
11	15374760	rs471799238	S	C	T	0/1
11	15399297	rs437541655	S	C	G	0/1
11	15416694	rs451160308	S	T	A	0/1
11	15419951	rs455314806	S	C	T	0/1
11	15425281	rs445415875	S	T	C	0/1
11	15433474	rs443528784	S	G	A	0/1
11	15483554	11:15483554	S	G	A	0|1
11	15718207	11:15718207	S	T	A	0|1
11	15718220	11:15718220	S	A	G	0|1
11	15887414	rs445399281	S	A	C	0/1
11	15900040	rs43665846	S	C	G	0/1
11	15931100	rs208563863	S	G	A	0/1
11	15992268	11:15992268	S	C	T	0|1
11	16123847	11:16123847	S	T	C	0|1
11	16123849	11:16123849	S	G	A	0|1
11	16123871	11:16123871	S	G	A	0|1
11	16123884	11:16123884	S	G	A	0|1
11	16123898	11:16123898	S	C	G	0|1
11	16123907	11:16123907	S	C	T	0|1
11	16123910	11:16123910	S	A	G	0|1
11	16123916	11:16123916	S	G	C	0|1
11	16498835	11:16498835	S	G	A	0|1
11	16546811	rs798906988	S	C	T	0/1
11	16779076	rs716546687	S	A	G	0/1
11	16780394	rs719956632	I	AT	A	0|1
11	16780396	rs721821266	S	G	C	0|1
11	16784341	rs519355638	S	G	A	0/1
11	16794246	rs1114767967	S	A	C	0|1
11	16794250	rs1115392160	S	A	C	0|1
11	16794276	rs1118098662	S	T	A	0/1
11	16806986	rs797791116	S	A	T	0|1
11	16821000	11:16821000	S	T	A	0|1
11	16821008	11:16821008	S	G	A	0|1
11	16824072	rs798807188	S	G	A	0|1
11	16824077	rs799651415	S	T	C	0|1
11	16824078	11:16824078	S	G	T	0|1
11	16824086	11:16824086	S	A	T	0|1
11	16824088	11:16824088	S	G	A	0|1
11	16824095	11:16824095	S	A	G	0|1
11	16841282	rs466228726	S	G	A	0|1
11	16938025	rs718989960	S	A	G	0/1
11	16938165	rs719585295	S	C	T	1/1
11	16938367	rs723152154	S	T	C	0/1
11	16946335	rs722600773	S	G	A	0/1
11	16951737	11:16951737	I	T	TCC	0|1
11	16960171	rs524371921	I	G	GA	0|1
11	16960855	rs716126850	S	T	C	0/1
11	16963117	rs717055340	S	G	T	0/1
11	16965975	rs720158267	S	A	G	0/1
11	16966634	rs716271841	S	A	G	0/1
11	16978745	rs714486831	S	T	C	0/1
11	16981015	rs801249032	S	C	A	0/1
11	16987539	rs718312907	S	A	G	0/1
11	16995178	rs714096647	S	C	T	0/1
11	17010217	rs798333284	S	A	C	0|1
11	17010223	rs801178174	S	T	G	0|1
11	17014243	rs799848839	S	T	C	0/1
11	17031111	rs797371466	S	G	A	0/1
11	17034974	rs797710853	S	C	T	0/1
11	17036760	rs797253938	S	G	A	0/1
11	17041717	rs798599747	S	C	G	0/1
11	17043946	rs801103061	S	T	C	0/1
11	17051338	rs797697751	S	A	G	0/1
11	17069104	rs798689225	S	T	C	0/1
11	17103507	rs210933055	S	A	T	0/1
11	17115563	11:17115563	S	T	G	0/1
11	17220652	11:17220652	S	T	C	0|1
11	17220660	11:17220660	S	G	A	0|1
11	17220665	11:17220665	S	G	A	0|1
11	17225823	11:17225823	I	A	AC	0|1
11	17226904	11:17226904	S	C	A	0|1
11	17300032	11:17300032	S	T	G	0|1
11	17457507	rs798636559	S	A	G	0/1
11	17599567	rs797523270	S	T	C	0/1
11	17787324	11:17787324	S	A	T	0/1
11	17787326	11:17787326	S	A	T	0/1
11	17843363	rs800352036	S	G	A	0/1
11	17849556	11:17849556	S	A	G	0|1
11	17849557	11:17849557	S	T	C	0|1
11	17993957	rs797972578	S	C	A	0/1
11	18045266	rs477547808	S	T	C	0/1
11	18079800	rs800868172	S	G	A	0/1
11	18156956	11:18156956	I	ACTGAT	A	0/1
11	18241032	rs209772474	S	T	C	0/1
11	18273201	11:18273201	I	T	TATATATATAC	0/1
11	18315345	rs467663296	S	C	T	0/1
11	18479125	rs209976088	S	C	T	0/1
11	18479484	rs437767728	S	G	A	0/1
11	18490072	rs449880655	S	G	A	0/1
11	18524330	rs208492993	S	G	A	0/1
11	18651866	rs455173565	S	A	T	0/1
11	18690164	rs207672842	S	T	G	0/1
11	18749919	rs446100958	S	G	A	0/1
11	18766187	rs446540177	I	AC	A	0/1
11	18778619	11:18778619	S	A	C	0/1
11	18834595	rs209120843	S	G	A	0/1
11	18844556	rs469911886	S	A	G	0/1
11	18940873	11:18940873	S	G	T	0/1
11	18963546	rs209465380	S	A	G	0/1
11	19151297	11:19151297	S	C	T	0|1
11	19151298	11:19151298	S	A	G	0|1
11	19298127	rs468161655	I	GAA	G	0/1
11	19330548	rs207686742	S	G	A	0/1
11	19339676	rs382200064	S	T	C	0/1
11	19411443	rs479195504	S	G	A	0/1
11	19504377	rs455626645	I	AAAG	A	0/1
11	19505407	rs207890289	S	C	T	0/1
11	19614835	rs208560963	S	G	A	0/1
11	19624842	rs208882397	S	G	A	0/1
11	19659799	rs476265839	S	C	T	0/1
11	19691647	rs471245560	I	CAA	C	0/1
11	19732245	rs210794481	S	C	T	0/1
11	19846410	11:19846410	S	A	C	0|1
11	19846411	11:19846411	S	T	C	0|1
11	19948181	11:19948181	S	A	C	0|1
11	20001652	rs468359673	S	G	A	0/1
11	20030970	rs208837163	S	A	G	0/1
11	20105495	rs474499422	S	C	G	0/1
11	20126119	rs211377155	S	G	A	0/1
11	20159523	rs208831756	S	T	C	0/1
11	20194633	11:20194633	I	AT	A	0|1
11	20219839	11:20219839	S	A	C	0|1
11	20219846	11:20219846	S	T	A	0|1
11	20315794	rs477292857	I	GATCACTGACCTAGAGCCAGAC	G	0/1
11	21080268	rs460797041	S	G	A	0/1
11	21150461	11:21150461	S	T	A	0|1
11	21150464	11:21150464	S	C	T	0|1
11	21502235	rs478967479	S	G	A	0/1
11	21801985	11:21801985	S	T	A	0|1
11	21877009	11:21877009	S	G	C	0/1
11	21879148	rs474479137	S	T	C	0|1
11	22054723	11:22054723	S	C	A	0|1
11	22054725	11:22054725	S	C	A	0|1
11	22076762	rs432096059	S	G	A	0/1
11	22274889	rs461823813	S	A	G	0|1
11	22274891	rs480856562	S	T	G	0|1
11	22880456	11:22880456	I	CTT	C	0/1
11	23304636	11:23304636	I	G	GT	0/1
11	23331734	rs463162334	S	C	T	0/1
11	23419923	rs380900679	S	A	G	0/1
11	23764546	11:23764546	S	A	G	0|1
11	23764556	11:23764556	S	A	G	0|1
11	23775586	rs377925246	S	A	G	0/1
11	23856615	11:23856615	S	T	C	0/1
11	24328614	rs448982623	I	AC	A	0/1
11	24710861	11:24710861	I	GGTTGGATCTCCTTGCAGTC	G	0|1
11	24710885	11:24710885	I	GGACTCTCA	G	0|1
11	24710896	11:24710896	I	AGTGTTC	A	0|1
11	25218610	rs432048577	S	C	G	0/1
11	25266455	rs462374906	S	C	T	0/1
11	25373691	rs41662187	S	C	T	0/1
11	25375289	rs434963284	I	CAGG	C	0/1
11	25614102	rs43671056	S	T	G	0/1
11	25622273	rs43671064	S	G	A	0/1
11	25807474	11:25807474	S	T	C	0/1
11	26338203	rs473026266	S	T	C	0/1
11	26355497	rs457579980	I	CCCACAGGTTTCAAGGTTTTGTA	C	0/1
11	26491942	11:26491942	I	GC	G	0|1
11	26497986	11:26497986	S	G	C	0/1
11	26692537	rs378538394	S	A	G	0/1
11	26886055	11:26886055	S	T	G	0|1
11	27176841	11:27176841	I	T	TTG	0|1
11	28093163	rs440452880	S	A	T	0/1
11	28093167	11:28093167	I	ACACACT	A	0/1
11	28170699	rs443500406	S	G	A	0/1
11	28562591	11:28562591	S	T	C	0|1
11	28562592	11:28562592	S	G	A	0|1
11	28638147	rs1115588557	S	T	C	0/1
11	28638207	rs1116672521	S	G	C	0/1
11	28759104	rs210651538	S	G	A	0/1
11	28775220	rs209778554	S	A	G	0/1
11	28777875	rs477876550	S	T	C	0/1
11	28791327	11:28791327	I	G	GGT	0/1
11	28795853	rs210187071	S	C	T	0/1
11	28805441	rs207646237	S	C	T	0/1
11	28840615	rs209466103	S	A	C	0/1
11	28851080	11:28851080	I	G	GAAGTGAA	0/1
11	28880103	11:28880103	S	C	T	0|1
11	29110522	11:29110522	I	C	CTT	0/1
11	29805513	11:29805513	S	T	G	0|1
11	29901217	rs465837196	S	T	C	0/1
11	29975373	rs465128200	S	C	A	0/1
11	30093156	11:30093156	I	T	TGG	0/1
11	30205588	rs453670144	S	G	A	0/1
11	30317360	rs465171375	S	G	T	0/1
11	30424117	rs443309213	S	G	A	0/1
11	30472677	rs442294195	S	T	C	0/1
11	30505931	rs473583667	S	A	T	0/1
11	31294809	11:31294809	S	G	C	0/1
11	31302012	rs447033700	S	T	C	0/1
11	31324639	11:31324639	I	GCTC	G	0|1
11	31324644	11:31324644	I	ATC	A	0|1
11	31463670	rs433213889	S	A	G	0/1
11	31830874	11:31830874	S	C	G	0|1
11	31838726	rs442834393	I	ATTCAG	A	0/1
11	31951178	rs453817030	S	C	G	0/1
11	31955770	rs436531026	S	A	C	0/1
11	31960912	rs434765688	S	A	G	0/1
11	31962577	rs471220022	S	G	A	0/1
11	31964958	rs440300317	S	G	A	0|1
11	31964965	rs460345070	S	C	T	0|1
11	31965252	rs450846096	S	A	T	0/1
11	31965691	rs454022133	S	T	C	0|1
11	31965696	rs474033487	S	G	A	0|1
11	31967276	rs1115237415	S	G	T	0/1
11	32420157	rs798358104	S	A	G	0/1
11	32618609	rs718386000	S	G	C	0/1
11	32631738	rs800627985	S	T	A	0/1
11	32654067	rs799405687	S	C	T	0/1
11	32750242	11:32750242	S	C	T	0/1
11	32767939	rs379489216	S	T	C	0/1
11	32769545	rs381735882	S	C	A	0/1
11	32778917	rs381188635	S	C	T	0/1
11	32796396	rs382997087	S	C	G	0/1
11	32797568	rs1117078441	S	G	A	0/1
11	33092880	rs798995559	S	C	T	0/1
11	33149549	11:33149549	I	T	TA	0|1
11	33266584	rs457642608	I	TG	T	0/1
11	33451227	11:33451227	I	A	AT	0/1
11	33586872	11:33586872	I	A	AC	0/1
11	33670557	rs133437282	S	G	A	0/1
11	33681193	rs453960211	I	CAG	C	0/1
11	33732318	rs454050717	S	C	G	0/1
11	33745440	rs137615239	S	G	A	0/1
11	33751822	rs433537337	S	C	A	0/1
11	33762637	11:33762637	S	T	C	0|1
11	33770881	rs799555200	S	G	A	0/1
11	33812100	rs479491839	S	C	T	0/1
11	33967068	rs451649469	S	C	T	0/1
11	33968210	11:33968210	S	G	A	0/1
11	34007197	rs466704235	S	T	G	0/1
11	34065994	11:34065994	S	C	G	0/1
11	34131869	11:34131869	S	G	A	0|1
11	34320506	rs452249462	I	GAAATAATTTA	G	0/1
11	34534888	rs461182541	S	T	C	0/1
11	34535127	rs481264183	I	CAA	C	0/1
11	34566531	rs443388970	S	G	C	0/1
11	34677131	rs454504405	S	G	A	0/1
11	34709158	11:34709158	S	G	A	0/1
11	34755728	rs799009199	S	C	T	0|1
11	34957731	rs470873547	S	G	A	0/1
11	35001986	11:35001986	I	T	TC	0/1
11	35097042	11:35097042	S	T	C	0|1
11	35097049	11:35097049	S	A	G	0|1
11	35097060	11:35097060	S	C	T	0|1
11	35097068	11:35097068	S	C	T	0|1
11	35106936	rs462673884	S	C	T	0/1
11	35114753	rs448812965	S	C	G	0|1
11	35123607	11:35123607	S	T	C	0/1
11	35153489	rs437121456	S	T	C	0/1
11	35222510	rs474874929	S	T	C	0|1
11	35254733	rs470627149	S	C	T	0|1
11	35255152	rs800309793	S	C	T	0/1
11	35265794	rs446076869	S	C	G	0/1
11	35272056	rs438564668	S	C	G	0/1
11	35272339	rs447255189	S	G	T	0|1
11	35272907	rs474069752	S	A	G	0/1
11	35300353	11:35300353	S	A	G	0|1
11	35300355	11:35300355	S	T	C	0|1
11	35592597	rs458545205	S	G	T	0/1
11	35612214	rs478724492	S	C	A	0/1
11	35612962	rs445375947	S	A	G	0/1
[truncated: 38,139 more rows]
